# Supplementary material for: Elucidation of Essential Genes and Mutant Fitness during Adaptation toward Nitrogen Fixation Conditions in the Endophyte Azoarcus olearius BH72 Revealed by Tn-Seq
Source: Microbiol Spectr. 2022 Nov 23;10(6):e02162-22. doi: 10.1128/spectrum.02162-22 (PMC9769520; doi:10.1128/spectrum.02162-22)
Supplement: Supplemental file 1 — Table S1. Download spectrum.02162-22-s0001.xlsx, XLSX file, 0.05 MB [file spectrum.02162-22-s0001.xlsx]

## Sheet: Sheet1
Table S1. Essential_Genes
entry	name	definition	DNA	start	end	length	gene
azo0001	dnaA	(GenBank) chromosomal replication initiator protein	plus	1	1443	1443	protein
azo0002	dnaN	(GenBank) DNA-directed DNA polymerase	plus	1502	2611	1110	protein
azo0003	gyrB	(GenBank) DNA topoisomerase (ATP-hydrolysing)	plus	2821	5310	2490	protein
azo0024		(GenBank) conserved hypothetical protein	plus	27194	27763	570	protein
azo0070		(GenBank) hypothetical membrane protein	minus	80397	80645	249	protein
azo0077		(GenBank) Hypothetical protein	minus	88772	88993	222	protein
azo0095		(GenBank) DNA topoisomerase III	minus	112981	115554	2574	protein
azo0100	fmt	(GenBank) Fmt protein	plus	119079	120044	966	protein
azo0153	atpB	(GenBank) probable ATP synthase A chain	plus	172088	172936	849	protein
azo0154	atpE	(GenBank) probable ATP synthase C chain	plus	172992	173237	246	protein
azo0155	atpF	(GenBank) probable ATP synthase B chain	plus	173279	173752	474	protein
azo0156	atpH	(GenBank) putative ATP synthase delta chain	plus	173756	174289	534	protein
azo0157	atpA	(GenBank) ATP synthase alpha chain	plus	174303	175841	1539	protein
azo0158	atpG	(GenBank) probable ATP synthase gamma chain	plus	175863	176732	870	protein
azo0159	atpD	(GenBank) ATP synthase beta chain	plus	176757	178157	1401	protein
azo0160	atpC	(GenBank) probable ATP synthase epsilon chain	plus	178210	178635	426	protein
azo0162	ubiE1	(GenBank) ubiquinone/menaquinone biosynthesis methyltransferase	minus	179327	180064	738	protein
azo0170	gatB	(GenBank) glutamyl-tRNA(GLN) amidotransferase subunit B	minus	186300	187760	1461	protein
azo0172	gatA	(GenBank) glutamyl-tRNA(GLN) amidotransferase subunit A	minus	188336	189799	1464	protein
azo0173	gatC	(GenBank) glutamyl-tRNA(GLN) amidotransferase subunit C	minus	189852	190139	288	protein
azo0174	mreB	(GenBank) rod shape-determining protein MreB	plus	190256	191299	1044	protein
azo0175	mreC	(GenBank) rod shape-determining protein	plus	191345	192262	918	protein
azo0176	mreD	(GenBank) rod shape-determining protein	plus	192266	192787	522	protein
azo0177	pbpA	(GenBank) penicillin-binding protein	plus	192797	194686	1890	protein
azo0178	rodA	(GenBank) rod shape-determining protein	plus	194683	195819	1137	protein
azo0183	lipB	(GenBank) LipB protein	plus	199264	199947	684	protein
azo0184	lipA	(GenBank) lipoic acid synthetase	plus	199989	200936	948	protein
azo_tRNA_0001	tRNA-Arg	(GenBank) tRNA-Arg	plus	204448	204524	77	RNA
azo0249		(GenBank) hypothetical protein	plus	277409	277567	159	protein
azo0254		(GenBank) conserved hypothetical polysaccharide deacetylase	minus	282048	282746	699	protein
azo0317	nusB	(GenBank) putative N utilization substance protein B	minus	342549	343016	468	protein
azo0318	ribH	(GenBank) riboflavin synthase	minus	343013	343483	471	protein
azo0320	ribE	(GenBank) riboflavin synthase	minus	344623	345237	615	protein
azo0367		(GenBank) SgrAlc control protein	plus	390251	390484	234	protein
azo0377		(GenBank) probable ubiquinone biosynthesis protein	minus	401938	403467	1530	protein
azo0380	argS	(GenBank) putative arginine-tRNA ligase	plus	406538	408301	1764	protein
azo0396		(GenBank) conserved hypothetical protein	plus	422445	422642	198	protein
azo0400		(GenBank) conserved hypothetical membrane protein	plus	424686	425081	396	protein
azo_tRNA_0004	tRNA-Lys	(GenBank) tRNA-Lys	minus	438216	438288	73	RNA
azo0416	pal	(GenBank) putative peptidoglycan-associated lipoprotein	minus	441562	442080	519	protein
azo0417	tolB	(GenBank) putative translocation protein TolB	minus	442120	443403	1284	protein
azo0418	tolA	(GenBank) conserved hypothetical membrane protein	minus	443450	444292	843	protein
azo0419	tolR	(GenBank) putative translocation protein TolR	minus	444289	444702	414	protein
azo0420	tolQ	(GenBank) translocation protein TolQ	minus	444721	445395	675	protein
azo0446		(GenBank) conserved hypothetical protein	plus	474445	475113	669	protein
azo0473		(GenBank) hypothetical membrane protein	plus	510910	511497	588	protein
azo0478	ubiC	(GenBank) putative chorismate:pyruvate lyase	plus	515463	516032	570	protein
azo0479	ubiA	(GenBank) 4-hydroxybenzoate octaprenyltransferase	plus	516019	516882	864	protein
azo0480		(GenBank) conserved hypothetical iron-sulfur binding oxidase	minus	516980	520849	3870	protein
azo0489		(GenBank) hypothetical secreted protein	plus	526664	526792	129	protein
azo0493	cca1	(GenBank) tRNA-nucleotidyltransferase	minus	528605	529843	1239	protein
azo0497		(GenBank) unnamed protein product; 5-formyltetrahydrofolate cyclo-ligase InterPro: 5-formyltetrahydrofolate cyclo-ligase; Specificity unclear	plus	533521	534114	594	protein
azo0505	yhbG	(GenBank) probable ATPase component of ABC transporter	minus	542790	543512	723	protein
azo0506	recX	(GenBank) probable RecX-family regulatory protein	minus	543499	543948	450	protein
azo0510	thiL	(GenBank) thiamine-phosphate kinase	minus	546104	547114	1011	protein
azo0521		(GenBank) hypothetical secreted protein	minus	557796	558329	534	protein
azo0525		(GenBank) conserved hypothetical protein	plus	561181	561630	450	protein
azo0559		(GenBank) hypothetical sigma-E factor regulatory protein	minus	587769	588176	408	protein
azo0570		(GenBank) conserved hypothetical protein	minus	600348	601409	1062	protein
azo_tRNA_0005	tRNA-Lys	(GenBank) tRNA-Lys	minus	601691	601766	76	RNA
azo0584	metF	(GenBank) 5,10-methylenetetrahydrofolate reductase (FADH2	minus	615741	616574	834	protein
azo0589	metK	(GenBank) methionine adenosyltransferase	minus	620087	621253	1167	protein
azo0590	htrB	(GenBank) putative lipid A biosynthesis lauroyl acyltransferase	plus	621534	622355	822	protein
azo0594	dapF	(GenBank) DapF protein	plus	623683	624516	834	protein
azo0599		(GenBank) conserved hypothetical membrane protein	minus	628098	628448	351	protein
azo0600		(GenBank) hypothetical secreted protein	minus	628448	628666	219	protein
azo0601	ruvB	(GenBank) holliday junction DNA helicase	minus	628671	629729	1059	protein
azo0602	ruvA	(GenBank) holliday junction DNA helicase	minus	629785	630384	600	protein
azo0605		(GenBank) conserved hypothetical protein	minus	631597	631851	255	protein
azo0606	feoB	(GenBank) putative ferrous iron transport protein B	minus	631860	633851	1992	protein
azo0613	exbD3	(GenBank) probable biopolymer transport protein ExbD	minus	642997	643413	417	protein
azo0614	exbB2	(GenBank) probable biopolymer transport protein ExbB	minus	643413	644174	762	protein
azo0615	tonB1	(GenBank) putative TonB protein	minus	644177	644926	750	protein
azo0626	lgt	(GenBank) probable prolipoprotein diacylglyceryl transferase	minus	653963	654760	798	protein
azo0640	mntC1	(GenBank) putative manganese transport system, periplasmic-binding protein	minus	668355	669284	930	protein
azo0642	mntA1	(GenBank) putative manganese transport system, ATP-asa protein	minus	670168	670938	771	protein
azo0643		(GenBank) conserved hypothetical membrane protein	minus	670947	671174	228	protein
azo0644		(GenBank) putative regulatory protein	minus	671152	671676	525	protein
azo0648		(GenBank) putative DNA-binding response regulator, LuxR family	plus	675910	676521	612	protein
azo0666		(GenBank) conserved hypothetical membrane protein	plus	702500	702943	444	protein
azo0686	argK	(GenBank) putative LAO/AO transport system kinase	plus	724619	725632	1014	protein
azo0705	mgtE	(GenBank) putative magnesium transport protein	minus	752570	754012	1443	protein
azo0707	aroE	(GenBank) AroE protein	minus	754859	755704	846	protein
azo0709		(GenBank) putative exoribonuclease II	minus	756666	758567	1902	protein
azo0718	rpsF	(GenBank) RpsF protein	plus	767369	767752	384	protein
azo0719	priB	(GenBank) putative primosomal replication proteinN	plus	767768	768079	312	protein
azo0720	rpsR	(GenBank) 30S ribosomal protein S18	plus	768081	768356	276	protein
azo_tRNA_0006	tRNA-Ile	(GenBank) tRNA-Ile	plus	772335	772411	77	RNA
azo_tRNA_0007	tRNA-Ala	(GenBank) tRNA-Ala	plus	772439	772514	76	RNA
azo_rrn8		(GenBank) azo_rrn8	plus	772779	775665	2887	RNA
azo0733	baf	(GenBank) probable Bvg accessory factor	minus	783572	784363	792	protein
azo0734	birA	(GenBank) biotin--[acetyl-CoA-carboxylase] ligase	minus	784360	785088	729	protein
azo0738	glnA	(GenBank) glutamine synthetase I	minus	788464	789873	1410	protein
azo0741	nadA	(GenBank) quinolinate synthetase	plus	791814	792914	1101	protein
azo0754	rplY	(GenBank) 50S ribosomal protein L25	minus	805889	806491	603	protein
azo0755	prsA	(GenBank) Ribose-phosphate diphosphokinase	minus	806573	807523	951	protein
azo_tRNA_0008	tRNA-Gln	(GenBank) tRNA-Gln	minus	807603	807679	77	RNA
azo0756	ispE	(GenBank) probable 4-diphosphocytidyl-2-C-methyl-D-erythritol kinase	minus	807698	808546	849	protein
azo0757	lolB	(GenBank) conserved hypothetical outer membrane lipoprotein	minus	808543	809124	582	protein
azo0762	coaD	(GenBank) Pantetheine-phosphate adenylyltransferase	minus	814240	814731	492	protein
azo0766	FtsY	(GenBank) probable signal recognition particle-docing protein FtsY	plus	818232	819365	1134	protein
azo_tRNA_0009	tRNA-Met	(GenBank) tRNA-Met	minus	832451	832527	77	RNA
azo0785		(GenBank) Glycyl-tRNA synthetase alpha chain	plus	843084	844010	927	protein
azo0786	glyS	(GenBank) Glycyl-tRNA synthetase, beta chain	plus	844007	846094	2088	protein
azo0787		(GenBank) putative haloacid dehalogenase-like hydrolase	plus	846144	846677	534	protein
azo0791		(GenBank) conserved hypothetical secreted protein	minus	849202	849774	573	protein
azo0792		(GenBank) conserved hypothetical secreted protein	minus	849771	850349	579	protein
azo0794		(GenBank) sugar-phosphate isomerase	minus	850880	851875	996	protein
azo0799		(GenBank) hypothetical secreted protein	minus	856671	857057	387	protein
azo0815	murA	(GenBank) UDP-N-acetylglucosamine 1-carboxyvinyltransferase	plus	870517	871767	1251	protein
azo0817	hisG	(GenBank) HisG protein	plus	872316	872990	675	protein
azo0818	hisD	(GenBank) HisD protein	plus	872987	874297	1311	protein
azo0836	glnS	(GenBank) glutaminyl-tRNA synthetase	minus	894555	896288	1734	protein
azo0841	thiD1	(GenBank) phosphomethylpyrimidine kinase	minus	903169	904023	855	protein
azo0851	waaA	(GenBank) 3-deoxy-D-manno-octulosonic-acid transferase	minus	915379	916623	1245	protein
azo0870	gmhA	(GenBank) putative phosphoheptose isomerase	minus	931665	932258	594	protein
azo0873	pyrC	(GenBank) probable dihydroorotase	plus	933728	934762	1035	protein
azo0877	FtsL	(GenBank) putative cell division protein FtsL	plus	937368	937631	264	protein
azo0878	FtsI	(GenBank) probable peptidoglycan glycosyltransferase	plus	937628	939388	1761	protein
azo0879	murE	(GenBank) probable UDP-N-acetylmuramoylalanyl-D-glutamate-2,6-diaminopimelate ligase	plus	939385	940890	1506	protein
azo0880	murF	(GenBank) UDP-N-acetylmuramoylalanyl-D-glutamyl-2,6-diaminopimelate-D-alanyl-D-alanine ligase	plus	940863	942299	1437	protein
azo0881	mraY	(GenBank) phospho-N-acetylmuramoyl-pentapeptide transferase	plus	942301	943389	1089	protein
azo0882	murD	(GenBank) probable UDP-N-acetylmuramoylalanine-D-glutamate ligase	plus	943386	944804	1419	protein
azo0883	FtsW	(GenBank) cell division protein FtsW	plus	944801	946033	1233	protein
azo0884	murG	(GenBank) probable undecaprenyldiphospho-muramoylpentapeptide beta-N-acetylglucosaminyltransferase	plus	946030	947100	1071	protein
azo0885	murC	(GenBank) probable UDP-N-acetylmuramate-L-alanine ligase	plus	947097	948500	1404	protein
azo0886	ddlB	(GenBank) probable D-alanine-D-alanine ligase	plus	948497	949411	915	protein
azo0887	FtsQ	(GenBank) putative cell division protein FtsQ	plus	949404	950234	831	protein
azo0888	FtsA	(GenBank) cell division protein FtsA	plus	950231	951460	1230	protein
azo0889	FtsZ	(GenBank) cell division protein FtsZ	plus	951602	952744	1143	protein
azo0890	lpxC	(GenBank) probable UDP-3-O-acyl N-acetylglycosmaine deacetylase	plus	952910	953833	924	protein
azo0892		(GenBank) conserved hypothetical protein	minus	954061	954489	429	protein
azo0893	secA	(GenBank) preprotein translocase SecA subunit	plus	954595	957324	2730	protein
azo0895	argJ	(GenBank) probable arginine biosynthesis bifunctional protein ArgJ	plus	958968	960209	1242	protein
azo0901	purB	(GenBank) adenylosuccinate lyase	plus	965057	966433	1377	protein
azo0903	secF	(GenBank) protein-export membrane protein SecF	minus	966923	967855	933	protein
azo0904	secD	(GenBank) protein-export membrane protein SecD	minus	967876	969750	1875	protein
azo_tRNA_0010	tRNA-Leu	(GenBank) tRNA-Leu	plus	973414	973498	85	RNA
azo0916	tilS	(GenBank) putative tRNA(Ile)-lysidine synthetase	plus	981412	982758	1347	protein
azo0927	gcpE	(GenBank) probable 4-hydroxy-3-methylbut-2-en-1-yl diphosphate synthase	plus	992856	994103	1248	protein
azo0928	hisS	(GenBank) Histidine--tRNA ligase.	plus	994138	995439	1302	protein
azo0931	engA	(GenBank) probable GTP-binding protein	plus	997232	998560	1329	protein
azo0934	hflK	(GenBank) putative Hflk protein	plus	1000148	1001389	1242	protein
azo0936		(GenBank) conserved hypothetical membrane protein	plus	1002278	1002463	186	protein
azo0937	hisZ	(GenBank) conserved hypothetical ATP phosphoribosyltransferase regulatory subunit	plus	1002471	1003625	1155	protein
azo0938	purA	(GenBank) adenylosuccinate synthase	plus	1003629	1004939	1311	protein
azo_tRNA_0011	tRNA-Leu	(GenBank) tRNA-Leu	minus	1005095	1005179	85	RNA
azo_tRNA_0012	tRNA-Leu	(GenBank) tRNA-Leu	minus	1005353	1005437	85	RNA
azo0957	dnaX	(GenBank) DNA polymerase III subunit Tau	plus	1029315	1031303	1989	protein
azo0960	petA1	(GenBank) probable ubiquinol-cytochrome c reductase iron-sulfur protein	plus	1032540	1033133	594	protein
azo0961	petB	(GenBank) ubiquinol-cytochrome c reductase cytochrome b protein	plus	1033137	1034405	1269	protein
azo0962	petC	(GenBank) conserved hypothetical ubiquinol-cytochrome c reductase cytochrome c1 protein	plus	1034402	1035157	756	protein
azo0963	sspA2	(GenBank) probable stringent starvation protein A	plus	1035265	1035861	597	protein
azo0968	cbbF	(GenBank) putative fructose-1,6-bisphosphatase	plus	1039663	1040664	1002	protein
azo0973	groES1	(GenBank) chaperonin GroES	plus	1045436	1045726	291	protein
azo0974	groEL1	(GenBank) chaperonin GroEL	plus	1045775	1047424	1650	protein
azo_tRNA_0013	tRNA-Phe	(GenBank) tRNA-Phe	plus	1052967	1053042	76	RNA
azo0980		(GenBank) HemA protein	plus	1053183	1054436	1254	protein
azo0981	prfA	(GenBank) peptide chain release factor	plus	1054469	1055554	1086	protein
azo0989	argH	(GenBank) ArgH protein	minus	1061310	1062752	1443	protein
azo0993	hemC	(GenBank) hydroxymethylbilane synthase	plus	1067713	1068663	951	protein
azo0994	hemD	(GenBank) HemD protein	plus	1068679	1069476	798	protein
azo1014	ispB	(GenBank) octaprenyl-diphosphate synthase	plus	1090402	1091427	1026	protein
azo_tRNA_0014	tRNA-Pro	(GenBank) tRNA-Pro	plus	1091451	1091527	77	RNA
azo1017	comL	(GenBank) probable competence lipoprotein precursor	minus	1093840	1094649	810	protein
azo1027	glcD2	(GenBank) putative glycolate oxidase subunit GlcD	plus	1103397	1104803	1407	protein
azo_tRNA_0015	tRNA-Ala	(GenBank) tRNA-Ala	plus	1104890	1104965	76	RNA
azo_tRNA_0016	tRNA-Glu	(GenBank) tRNA-Glu	plus	1104986	1105061	76	RNA
azo_tRNA_0017	tRNA-Asp	(GenBank) tRNA-Asp	plus	1105124	1105200	77	RNA
azo_tRNA_0018	tRNA-Ala	(GenBank) tRNA-Ala	plus	1105287	1105362	76	RNA
azo_tRNA_0020	tRNA-Asp	(GenBank) tRNA-Asp	plus	1105508	1105584	77	RNA
azo1029	rho	(GenBank) transcription termination factor Rho	minus	1106727	1108178	1452	protein
azo1030	trxA1	(GenBank) thioredoxin-disulfide reductase	minus	1108162	1108488	327	protein
azo1036	aroC	(GenBank) AroC protein	plus	1113825	1114961	1137	protein
azo1039	leuC	(GenBank) LeuC protein	plus	1117079	1118488	1410	protein
azo1040	leuD	(GenBank) LeuD protein	plus	1118505	1119143	639	protein
azo1041	leuB	(GenBank) 3-isopropylmalate dehydrogenase	plus	1119180	1120244	1065	protein
azo1042	asd	(GenBank) Asd protein	plus	1120327	1121427	1101	protein
azo1047	trpB	(GenBank) TrpB protein	plus	1126595	1127848	1254	protein
azo1048	trpA	(GenBank) TrpA protein	plus	1127891	1128706	816	protein
azo1050	folC	(GenBank) dihydrofolate synthase / Tetrahydrofolylpolyglutamate synthase	plus	1129592	1130890	1299	protein
azo1051		(GenBank) conserved hypothetical membrane protein	plus	1130902	1131543	642	protein
azo1053	purF	(GenBank) amidophosphoribosyltransferase	plus	1132057	1133586	1530	protein
azo1054	metZ	(GenBank) Cys/Met metabolism pyridoxal-phosphate-dependent enzyme	plus	1133594	1134763	1170	protein
azo1055	lpxH	(GenBank) putative UDP-2,3-diacylglucosamine hydrolase	minus	1134854	1135654	801	protein
azo1060	cysS	(GenBank) CysS protein	plus	1139410	1140792	1383	protein
azo1062	dnaJ1	(GenBank) chaperone protein DnaJ	minus	1142201	1143328	1128	protein
azo1066	gyrA	(GenBank) DNA topoisomerase (ATP-hydrolysing)	plus	1146520	1149153	2634	protein
azo1067	serC	(GenBank) phosphoserine transaminase.	plus	1149150	1150247	1098	protein
azo1072	rpsA	(GenBank) 30S ribosomal protein S1	plus	1155409	1157115	1707	protein
azo1073	ihfB	(GenBank) probable integration host factor, beta-subunit	plus	1157126	1157410	285	protein
azo1075		(GenBank) conserved hypothetical transferase protein	plus	1157814	1158989	1176	protein
azo1077	cysM	(GenBank) cysteine synthase B	plus	1160583	1161473	891	protein
azo_tRNA_0021	tRNA-Val	(GenBank) tRNA-Val	plus	1162391	1162467	77	RNA
azo1079		(GenBank) ThrS protein	plus	1162660	1164576	1917	protein
azo1080	infC	(GenBank) translation initiation factor IF-3	plus	1164657	1165127	471	protein
azo1081	rpmI	(GenBank) 50S ribosomal protein L35	plus	1165275	1165472	198	protein
azo1082	rplT	(GenBank) 50S ribosomal protein L20	plus	1165485	1165844	360	protein
azo1083	pheS	(GenBank) phenylalanyl-tRNA synthetase alpha chain	plus	1165911	1166942	1032	protein
azo1084	pheT	(GenBank) phenylalanyl-tRNA synthetase beta chain	plus	1166949	1169339	2391	protein
azo1085	ihfA	(GenBank) integration host factor alpha-subunit	plus	1169336	1169647	312	protein
azo_tRNA_0022	tRNA-Pro	(GenBank) tRNA-Pro	plus	1170058	1170134	77	RNA
azo1096	dapA	(GenBank) dihydrodipicolinate synthase	plus	1179632	1180510	879	protein
azo_tRNA_0023	tRNA-Ser	(GenBank) tRNA-Ser	plus	1184957	1185046	90	RNA
azo1136	rpmB	(GenBank) 50S ribosomal protein L28	minus	1224147	1224383	237	protein
azo1138	dfp	(GenBank) phosphopantothenoylcysteine decarboxylase / Phosphopantothenate--cysteine ligase	plus	1225220	1226419	1200	protein
azo1158	ncd2	(GenBank) probable 2-nitropropane dioxygenase	plus	1246197	1247258	1062	protein
azo_tRNA_0024	tRNA-Thr	(GenBank) tRNA-Thr	plus	1283196	1283271	76	RNA
azo1191		(GenBank) Hypothetical protein	minus	1283387	1283563	177	protein
azo1197		(GenBank) conserved hypothetical protein	minus	1289811	1290620	810	protein
azo1198	dxs	(GenBank) probable 1-deoxy-D-xylulose 5-phosphate synthase	minus	1290707	1292566	1860	protein
azo1202	lytB	(GenBank) probable 4-hydroxy-3-methylbut-2-enyl diphosphate reductase	minus	1295352	1296290	939	protein
azo1204	lspA	(GenBank) probable signal peptidase II	minus	1296745	1297275	531	protein
azo1205		(GenBank) IleS protein	minus	1297268	1300066	2799	protein
azo1206	ribF	(GenBank) riboflavin kinase / FMN adenylyltransferase.	minus	1300081	1301079	999	protein
azo1207		(GenBank) hypothetical protein predicted by Glimmer/Critica	plus	1301459	1301782	324	protein
azo1212		(GenBank) conserved hypothetical protein	plus	1305397	1305612	216	protein
azo1224		(GenBank) hypothetical membrane protein	plus	1318051	1318197	147	protein
azo1230		(GenBank) conserved hypothetical membrane protein	minus	1324442	1324726	285	protein
azo1237	subC	(GenBank) Subtilisin	plus	1332019	1332723	705	protein
azo1243		(GenBank) conserved hypothetical N-acetylmuramoyl-L-alanine amidase	minus	1339138	1340523	1386	protein
azo1244		(GenBank) conserved hypothetical protein	minus	1340466	1340987	522	protein
azo1250		(GenBank) Conserved Hypotheitcal protein	plus	1345875	1346084	210	protein
azo1252		(GenBank) conserved hypothetical membrane protein	minus	1348202	1348510	309	protein
azo_rrn5		(GenBank) azo_rrn5	plus	1391911	1393444	1534	RNA
azo_tRNA_0025	tRNA-Ile	(GenBank) tRNA-Ile	plus	1393517	1393593	77	RNA
azo_tRNA_0026	tRNA-Ala	(GenBank) tRNA-Ala	plus	1393621	1393696	76	RNA
azo_rrn6		(GenBank) azo_rrn6	plus	1393962	1396848	2887	RNA
azo_tRNA_0027	tRNA-Ser	(GenBank) tRNA-Ser	minus	1445319	1445408	90	RNA
azo1339	ccoI	(GenBank) putative cation-transporting ATPase	plus	1457532	1460015	2484	protein
azo1341	ccoN	(GenBank) probable cytochrome c oxidase, cbb3-type,subunit I	plus	1460596	1462020	1425	protein
azo1342	ccoO	(GenBank) probable cytochrome c oxidase, cbb3-type,subunit II	plus	1462036	1462671	636	protein
azo1344	ccoP	(GenBank) probable cytochrome c oxidase, cbb3-type,subunit III	plus	1462868	1463761	894	protein
azo_tRNA_0028	tRNA-Arg	(GenBank) tRNA-Arg	minus	1466272	1466348	77	RNA
azo1353		(GenBank) conserved hypothetical membrane protein	plus	1471235	1471951	717	protein
azo1358	ppa	(GenBank) probable inorganic pyrophosphatase	plus	1478241	1478768	528	protein
azo1360	nadE	(GenBank) NAD(+) synthase (glutamine-hydrolyzing)	plus	1480139	1481755	1617	protein
azo1363	trxB2	(GenBank) thioredoxin-disulfide reductase	minus	1483241	1484191	951	protein
azo1366	lolA	(GenBank) putative outer membrane lipoprotein carrier protein	plus	1487528	1488205	678	protein
azo1369		(GenBank) SerS protein	plus	1490125	1491417	1293	protein
azo1377	folD	(GenBank) methylenetetrahydrofolate dehydrogenase (NADP+) / Methenyltetrahydrofolate cyclohydrolase	plus	1504697	1505572	876	protein
azo1378	purE	(GenBank) phosphoribosylaminoimidazole carboxylase	plus	1505580	1506092	513	protein
azo1379	purK	(GenBank) Official Name Phosphoribosylaminoimidazole carboxylase	plus	1506220	1507401	1182	protein
azo1380		(GenBank) conserved hypothetical protein	plus	1507398	1508429	1032	protein
azo1381	carA	(GenBank) Carbamoyl-phosphate synthase (glutamine-hydrolyzing)	plus	1508792	1509934	1143	protein
azo1382	carB	(GenBank) Carbamoyl-phosphate synthase (glutamine-hydrolyzing)	plus	1509989	1513216	3228	protein
azo1387	FtsH	(GenBank) probable cell division protein FtsH	plus	1515440	1517332	1893	protein
azo1389	glmM	(GenBank) putative phosphoglucomutase	plus	1518249	1519604	1356	protein
azo1394	tim	(GenBank) putative triosephosphate isomerase	plus	1523592	1524320	729	protein
azo_tRNA_0030	tRNA-Leu	(GenBank) tRNA-Leu	plus	1524791	1524875	85	RNA
azo1411		(GenBank) conserved hypothetical ribonucleoside reductase	minus	1540276	1543152	2877	protein
azo1463		(GenBank) Hypothetical protein	plus	1596794	1597105	312	protein
azo1466		(GenBank) putative superoxide dismutase	minus	1599073	1599657	585	protein
azo1469	exbD4	(GenBank) putative biopolymer transport protein ExbD	plus	1602104	1602526	423	protein
azo1470	lpxK	(GenBank) probable tetraacyldisaccharide 4'-kinase	plus	1602530	1603555	1026	protein
azo1471	ycaR	(GenBank) conserved hypothetical protein	plus	1603536	1603724	189	protein
azo1472	kdsB	(GenBank) probable 3-deoxy-manno-octulosonate cytidylyltransferase	plus	1603733	1604506	774	protein
azo1473	adk	(GenBank) adenylate kinase	plus	1604626	1605279	654	protein
azo1479	gltX2	(GenBank) Glutamate-tRNA ligase	plus	1612279	1613682	1404	protein
azo1480		(GenBank) probable nitrogen regulatory protein P-II	minus	1613749	1614060	312	protein
azo1487	lysS	(GenBank) lysyl-tRNA synthetase	minus	1624335	1625837	1503	protein
azo1509	lolE1	(GenBank) putative lipoprotein transporter, permease protein	plus	1652224	1653480	1257	protein
azo1510	lolD	(GenBank) lipoprotein releasing system ATP-binding protein	plus	1653473	1654180	708	protein
azo1518	orn	(GenBank) oligoribonuclease	plus	1663104	1663652	549	protein
azo1519	pgi	(GenBank) putative glucose-6-phosphate isomerase	minus	1663676	1665385	1710	protein
azo1521	rpmE	(GenBank) 50S ribosomal protein L31	minus	1667147	1667365	219	protein
azo1534	acnB	(GenBank) aconitate hydratase	plus	1678824	1681421	2598	protein
azo1547	mdh	(GenBank) malate dehydrogenase	minus	1696246	1697238	993	protein
azo1549	sdhC	(GenBank) succinate dehydrogenase	plus	1698280	1698669	390	protein
azo1550	sdhD	(GenBank) probable succinate dehydrogenase, hydrophobic membrane anchor subunit	plus	1698666	1699010	345	protein
azo1551	sdhA	(GenBank) probable succinate dehydrogenase, flavoprotein subunit	plus	1699013	1700806	1794	protein
azo1552	sdhB	(GenBank) probable succinate dehydrogenase, iron-sulfur subunit	plus	1700826	1701536	711	protein
azo1553		(GenBank) conserved hypothetical protein	plus	1701539	1701775	237	protein
azo1554	gltA	(GenBank) probable citrate synthase	plus	1701845	1703140	1296	protein
azo1555	odhA	(GenBank) probable 2-oxoglutarate dehydrogenase	plus	1703300	1706131	2832	protein
azo1556	odhB	(GenBank) dihydrolipoamide S-succinyltransferase	plus	1706183	1707385	1203	protein
azo1557	odhL	(GenBank) probable dihydrolipoyl dehydrogenase	plus	1707467	1708891	1425	protein
azo1569	fabI1	(GenBank) probable enoyl-acyl carrier protein reductase	minus	1726037	1726828	792	protein
azo1580	guaB	(GenBank) IMP dehydrogenase	plus	1736897	1738357	1461	protein
azo1581	guaA	(GenBank) GMP synthase (glutamine-hydrolyzing)	plus	1738436	1740001	1566	protein
azo1589		(GenBank) conserved hypothetical protein	plus	1747313	1747792	480	protein
azo1593		(GenBank) conserved hypothetical aminomethyltransferase	minus	1749321	1750349	1029	protein
azo1595	tmk	(GenBank) dTMP kinase	plus	1751590	1752210	621	protein
azo1596	holB	(GenBank) DNA-directed DNA polymerase	plus	1752207	1753256	1050	protein
azo_tRNA_0031	tRNA-Asn	(GenBank) tRNA-Asn	minus	1771974	1772049	76	RNA
azo_tRNA_0032	tRNA-Asn	(GenBank) tRNA-Asn	minus	1772115	1772190	76	RNA
azo1610	tyrB	(GenBank) probable aromatic-amino-acid aminotransferase	minus	1772287	1773495	1209	protein
azo1619	yceF	(GenBank) Maf-like protein	minus	1783345	1783923	579	protein
azo1620		(GenBank) conserved hypothetical protein	plus	1784046	1784531	486	protein
azo1621	rpmF	(GenBank) 50S ribosomal protein L32	plus	1784569	1784748	180	protein
azo1622	plsX	(GenBank) probable fatty acid/phospholipid synthesis protein plsX	plus	1784837	1785853	1017	protein
azo1623	fabH	(GenBank) probable 3-oxoacyl-(acyl-carrier-protein) synthase III	plus	1785850	1786815	966	protein
azo1624	fabD	(GenBank) probable malonyl CoA-acyl carrier protein transacylase	plus	1786843	1787772	930	protein
azo1625	fabG1	(GenBank) 3-oxoacyl-[acyl-carrier-protein] reductase	plus	1787775	1788524	750	protein
azo1626	acpP	(GenBank) AcpP protein	plus	1788618	1788857	240	protein
azo1627	fabF1	(GenBank) 3-oxoacyl-[acyl-carrier-protein] synthase	plus	1788940	1790175	1236	protein
azo1640	lepB	(GenBank) LepB protein	plus	1801366	1802154	789	protein
azo1643	era	(GenBank) probable GTP-binding protein	plus	1803203	1804117	915	protein
azo1645	pdxJ	(GenBank) pyridoxine biosynthesis	plus	1804870	1805619	750	protein
azo1646	acpS	(GenBank) holo-[acyl-carrier-protein] synthase	plus	1805634	1806011	378	protein
azo1649	pgsA	(GenBank) probable CDP-diacylglycerol--glycerol-3-phosphate 3-phosphatidyltransferase	plus	1809267	1809839	573	protein
azo_tRNA_0033	tRNA-Gly	(GenBank) tRNA-Gly	plus	1809899	1809974	76	RNA
azo_tRNA_0034	tRNA-Cys	(GenBank) tRNA-Cys	plus	1810049	1810122	74	RNA
azo_tRNA_0035	tRNA-Gly	(GenBank) tRNA-Gly	plus	1810132	1810207	76	RNA
azo_tRNA_0036	tRNA-Leu	(GenBank) tRNA-Leu	minus	1812221	1812305	85	RNA
azo1654		(GenBank) putative cell division topological specificity factor	minus	1815335	1815595	261	protein
azo1656		(GenBank) putative cell division inhibitor	minus	1816439	1817209	771	protein
azo1668	serB	(GenBank) probable phosphoserine phosphatase	minus	1830700	1831530	831	protein
azo1682		(GenBank) probable 4-diphosphocytidyl-2C-methyl-D-erythritol synthase	plus	1846917	1847627	711	protein
azo1683	ispF	(GenBank) probable 2-C-methyl-D-erythritol 2,4-cyclodiphosphate synthase	plus	1847624	1848112	489	protein
azo1711		(GenBank) conserved hypothetical glycoprotease	plus	1877212	1877901	690	protein
azo1713		(GenBank) DNA-directed DNA polymerase	plus	1878350	1879201	852	protein
azo1724		(GenBank) conserved hypothetical protein	plus	1889404	1889835	432	protein
azo1755		(GenBank) conserved hypothetical membrane protein	minus	1921312	1921959	648	protein
azo1815		(GenBank) hypothetical membrane protein	plus	1991120	1991503	384	protein
azo1816		(GenBank) hypothetical membrane protein	plus	1991500	1991976	477	protein
azo1824	ygaD2	(GenBank) probable CinA domain protein	minus	2002246	2002746	501	protein
azo1891	bioC1	(GenBank) biotin synthesis protein	plus	2076399	2077193	795	protein
azo1896	lpxB	(GenBank) probable lipid-A-disaccharide synthase	minus	2079720	2080895	1176	protein
azo1897	lpxA	(GenBank) probable acyl-[acyl-carrier-protein]-UDP-N-acetylglucosamine O-acyltransferase	minus	2080900	2081670	771	protein
azo1898	fabZ	(GenBank) probable (3R)-hydroxymyristol acyl carrier protein dehydratase	minus	2081667	2082104	438	protein
azo1899	lpxD	(GenBank) probable UDP-3-O-[3-hydroxymyristol] glucosamine N-acyltransferase	minus	2082110	2083135	1026	protein
azo1900	ompH	(GenBank) probable outer membrane protein	minus	2083149	2083649	501	protein
azo1901	oma	(GenBank) outer membrane protein	minus	2083683	2085962	2280	protein
azo1903	dxr	(GenBank) probable 1-deoxy-D-xylulose 5-phosphate reductoisomerase	minus	2087365	2088564	1200	protein
azo1904	cdsA	(GenBank) putative phosphatidate cytidylyltransferase	minus	2088581	2089405	825	protein
azo1905	uppS	(GenBank) probable undecaprenyl pyrophosphate synthetase	minus	2089398	2090198	801	protein
azo1906	frr	(GenBank) Frr protein	minus	2090246	2090803	558	protein
azo1907	pyrH	(GenBank) uridylate kinase	minus	2090814	2091530	717	protein
azo1908	tsf	(GenBank) elongation factor EF-Ts	minus	2091541	2092434	894	protein
azo1909		(GenBank) 30S ribosomal protein S2	minus	2092546	2093301	756	protein
azo1928	abmE	(GenBank) conserved hypothetical protein	minus	2116903	2117298	396	protein
azo2001		(GenBank) DNA ligase (NAD+)	minus	2203255	2205336	2082	protein
azo2002		(GenBank) conserved hypothetical membrane protein	minus	2205341	2206462	1122	protein
azo2005	dapD	(GenBank) 2,3,4,5-tetrahydropyridine-2,6-dicarboxylate N-succinyltransferase	plus	2211431	2212252	822	protein
azo2007	dapE	(GenBank) succinyl-diaminopimelate desuccinylase	plus	2213566	2214708	1143	protein
azo2011	fdx2	(GenBank) Fdx2 protein	minus	2216436	2216780	345	protein
azo2012		(GenBank) probable chaperone protein	minus	2216777	2218645	1869	protein
azo2013	hscB	(GenBank) putative co-chaperone HscB	minus	2218661	2219194	534	protein
azo2014	yfhF	(GenBank) putative regulatory Protein	minus	2219199	2219522	324	protein
azo2015	iscU	(GenBank) NifU-related protein	minus	2219543	2219926	384	protein
azo2016	iscS1	(GenBank) cysteine desulfurase	minus	2219958	2221169	1212	protein
azo2017	iscS2	(GenBank) probable cysteine desulfurase	minus	2221203	2222351	1149	protein
azo2018		(GenBank) Rrf2 family protein	minus	2222358	2222840	483	protein
azo_tRNA_0039	tRNA-Val	(GenBank) tRNA-Val	minus	2269263	2269337	75	RNA
azo2079	nadC	(GenBank) Nicotinate-nucleotide diphosphorylase (carboxylating)	plus	2284399	2285247	849	protein
azo2080	thrC	(GenBank) ThrC protein	minus	2285402	2286865	1464	protein
azo2081	hom	(GenBank) Hom protein	minus	2287025	2288332	1308	protein
azo2082	yfbQ	(GenBank) probable aspartate aminotransferase	minus	2288377	2289705	1329	protein
azo_tRNA_0041	tRNA-His	(GenBank) tRNA-His	minus	2307999	2308074	76	RNA
azo_tRNA_0042	tRNA-Arg	(GenBank) tRNA-Arg	minus	2308120	2308196	77	RNA
azo_tRNA_0043	tRNA-Pro	(GenBank) tRNA-Pro	minus	2308224	2308300	77	RNA
azo2104	rpsO	(GenBank) 30S ribosomal protein S15	minus	2311255	2311524	270	protein
azo2107	infB	(GenBank) translation initiation factor IF-2	minus	2312921	2315743	2823	protein
azo2108	nusA	(GenBank) putative N utilization substance protein A	minus	2315757	2317232	1476	protein
azo2109		(GenBank) conserved hypothetical protein	minus	2317260	2317694	435	protein
azo2120	ylqF	(GenBank) probable GTPase	minus	2325732	2326607	876	protein
azo2143		(GenBank) conserved hypothetical membrane protein	minus	2345219	2345494	276	protein
azo2144	eno	(GenBank) putative enolase	minus	2345585	2346874	1290	protein
azo2145	kdsA	(GenBank) 2-dehydro-3-deoxyphosphooctonate aldolase	minus	2346959	2347798	840	protein
azo2146	pyrG	(GenBank) CTP synthase	minus	2347810	2349450	1641	protein
azo2158	purL	(GenBank) phosphoribosylformylglycinamidine synthase	minus	2362426	2366367	3942	protein
azo2159		(GenBank) conservd hypothetical membrane protein	plus	2366563	2367378	816	protein
azo2160		(GenBank) conserved hypothetical membrane protein	plus	2367375	2368289	915	protein
azo2161		(GenBank) glycosyltransferase	plus	2368307	2369353	1047	protein
azo2187	argF	(GenBank) ArgF protein	minus	2393568	2394503	936	protein
azo2190	rpsT	(GenBank) 30S ribosomal protein S20	minus	2396348	2396614	267	protein
azo2191	mviN	(GenBank) probable virulence factor	plus	2396768	2398306	1539	protein
azo2210	pyrD	(GenBank) dihydroorotate oxidase	plus	2420577	2421593	1017	protein
azo2248		(GenBank) hypothetical protein predicted by Glimmer/Critica	minus	2464264	2464395	132	protein
azo2465		(GenBank) hypothetical protein	plus	2722381	2723358	978	protein
azo2532		(GenBank) hypothetical protein predicted by Glimmer/Critica	plus	2799319	2799741	423	protein
azo2576	dapB	(GenBank) DapB protein	minus	2856467	2857276	810	protein
azo2582	hemH	(GenBank) Ferrochelatase	plus	2862075	2863166	1092	protein
azo2588	ompA1	(GenBank) outer membrane protein A precursor	plus	2867629	2868345	717	protein
azo2589	ubiG	(GenBank) 3-demethylubiquinone-9 3-O-methyltransferase	plus	2868451	2869152	702	protein
azo_tRNA_0045	tRNA-Met	(GenBank) tRNA-Met	minus	2869372	2869448	77	RNA
azo_tRNA_0046	tRNA-Thr	(GenBank) tRNA-Thr	minus	2962600	2962675	76	RNA
azo2721	fliK	(GenBank) putative flagellar hook-length control protein FliK	plus	3006109	3007209	1101	protein
azo2755	murI	(GenBank) glutamate racemase	minus	3037292	3038107	816	protein
azo2756		(GenBank) TyrS protein	minus	3038104	3039303	1200	protein
azo2759	rpsI	(GenBank) 30S ribosomal protein S9	minus	3041369	3041761	393	protein
azo2760	rplM	(GenBank) 50S ribosomal protein L13	minus	3041775	3042203	429	protein
azo2762		(GenBank) ubiquinone biosynthesis protein	minus	3043258	3043878	621	protein
azo2765		(GenBank) unnamed protein product; Region start changed from 3044465 to 3045125 (-660 bases)	plus	3045152	3046897	1746	protein
azo2772		(GenBank) tRNA (5-methylaminomethyl-2-thiouridylate)-methyltransferase	minus	3053030	3054127	1098	protein
azo2778	pgm	(GenBank) putative phosphoglucomutase	plus	3057734	3059125	1392	protein
azo2780	alaS	(GenBank) AlaS protein	minus	3060174	3062831	2658	protein
azo2781		(GenBank) conserved hypothetical protein	plus	3062977	3063528	552	protein
azo2801	glyA	(GenBank) serine hydroxymethyltransferase	plus	3084401	3085651	1251	protein
azo2803	ribD	(GenBank) AMP deaminase / 5-amino-6-(5-phosphoribosylamino)uracil reductase	plus	3086189	3087280	1092	protein
azo2804		(GenBank) adenylyltransferase, putative	minus	3087294	3088043	750	protein
azo2808	gpmA	(GenBank) putative phosphoglycerate mutase	minus	3091417	3092166	750	protein
azo2813		(GenBank) conserved hypothetical secreted protein	plus	3093892	3094338	447	protein
azo2814	gpsA	(GenBank) probable NAD-dependent glycerol-3-phosphate dehydrogenase [NAD(P)+]	plus	3094335	3095324	990	protein
azo2818	bioC2	(GenBank) putative biotin synthesis protein	plus	3097630	3098547	918	protein
azo2821	hemB	(GenBank) porphobilinogen synthase	minus	3099739	3100743	1005	protein
azo2822	engB	(GenBank) conserved hypothetical GTP-binding protein	minus	3100989	3101618	630	protein
azo2823	cc42	(GenBank) probable cytochrome C4	plus	3101743	3102369	627	protein
azo2826	rpiA	(GenBank) putative ribose 5-phosphate isomerase	plus	3104643	3105311	669	protein
azo2827	phoU	(GenBank) phosphate uptake regulator probably	plus	3105356	3106069	714	protein
azo2836	tkt	(GenBank) putative transketolase	plus	3114267	3116330	2064	protein
azo2837	gapA	(GenBank) putative glyceraldehyde 3-phosphate dehydrogenase	plus	3116428	3117444	1017	protein
azo2838		(GenBank) conserved hypothetical secreted protein	plus	3117462	3117929	468	protein
azo2839	pgk	(GenBank) putative phosphoglycerate kinase	plus	3118003	3119187	1185	protein
azo2841		(GenBank) conserved hypothetical membrane protein	minus	3119803	3120210	408	protein
azo2843	fba	(GenBank) putative fructose-bisphosphate aldolase	plus	3121901	3122965	1065	protein
azo2873	purC	(GenBank) phosphoribosylaminoimidazolesuccinocarboxamide synthase	plus	3152720	3153655	936	protein
azo2881		(GenBank) Hypothetical protein	plus	3162965	3163681	717	protein
azo2885	pdxA	(GenBank) 4-hydroxythreonine-4-phosphate dehydrogenase	minus	3165517	3166509	993	protein
azo2886	surA	(GenBank) putative peptidyl-prolyl cis-trans isomerase	minus	3166514	3167833	1320	protein
azo2887	ostA	(GenBank) organic solvent tolerance protein precursor	minus	3167868	3169991	2124	protein
azo2891	ubiH	(GenBank) probable 2-octaprenyl-6-methoxyphenol hydroxylase oxidoreductase protein	plus	3173642	3174805	1164	protein
azo2894	purH	(GenBank) phosphoribosylaminoimidazolecarboxamide formyltransferase/IMP cyclohydrolase	plus	3176279	3177862	1584	protein
azo2895	purD	(GenBank) Phosphoribosylamine--glycine ligase	plus	3177876	3179153	1278	protein
azo2896	hemF	(GenBank) HemF protein	plus	3179160	3180074	915	protein
azo2898	rpsP	(GenBank) 30S ribosomal protein S16	plus	3181964	3182215	252	protein
azo2899	rimM	(GenBank) conserved hypothetical 16S rRNA processing protein	plus	3182235	3182741	507	protein
azo2901	rplS	(GenBank) 50S ribosomal protein L19	plus	3183621	3184007	387	protein
azo2902		(GenBank) probable integral membrane protein	minus	3184128	3185204	1077	protein
azo2903		(GenBank) conserved hypothetical membrane protein	minus	3185201	3186280	1080	protein
azo2905	holC	(GenBank) DNA-directed DNA polymerase	plus	3187931	3188368	438	protein
azo2907	valS	(GenBank) ValS protein	plus	3188987	3191983	2997	protein
azo2919		(GenBank) conserved hypothetical protein	minus	3206799	3207029	231	protein
azo2947		(GenBank) conserved hypothetical secreted protein	plus	3234103	3234528	426	protein
azo2948		(GenBank) putative hydrolase	plus	3234590	3234883	294	protein
azo2959		(GenBank) 4-carboxymuconolactone decarboxylase	plus	3250037	3250312	276	protein
azo3007		(GenBank) conserved hypothetical protein	plus	3305177	3305785	609	protein
azo3033		(GenBank) hypothetical protein predicted by Glimmer/Critica	plus	3334857	3334991	135	protein
azo3104		(GenBank) hypothetical protein predicted by Glimmer/Critica	minus	3412697	3412969	273	protein
azo3106		(GenBank) conserved hypothetical secreted protein	minus	3413290	3413937	648	protein
azo3111	nosRb	(GenBank) conserved hypothetical transcriptional activator for nitrous-oxide reductase, C-termial domain	minus	3417557	3417988	432	protein
azo_tRNA_0047	tRNA-Ser	(GenBank) tRNA-Ser	minus	3423041	3423134	94	RNA
azo3115	lysC	(GenBank) aspartate kinase	minus	3423208	3424434	1227	protein
azo3133		(GenBank) hypothetical protein predicted by Glimmer/Critica	minus	3440085	3440531	447	protein
azo3136	purM	(GenBank) phosphoribosylformylglycinamidine cyclo-ligase	minus	3444879	3445937	1059	protein
azo3138		(GenBank) putative chromosomal replication initiator protein	plus	3447272	3447961	690	protein
azo3141	folK	(GenBank) 2-amino-4-hydroxy-6-hydroxymethyldihydropteridinediphosphokinase	plus	3450110	3450607	498	protein
azo3144	panB	(GenBank) 3-methyl-2-oxobutanoate hydroxymethyltransferase	plus	3451731	3452546	816	protein
azo3145	panC	(GenBank) Pantoate--beta-alanine ligase	plus	3452563	3453390	828	protein
azo3156	ilvC	(GenBank) IlvC protein	plus	3464912	3465928	1017	protein
azo3157	pssA	(GenBank) putative CDP-diacylglycerol--serine O-phosphatidyltransferase	plus	3466062	3466856	795	protein
azo3167	rplU	(GenBank) 50S ribosomal protein L21	plus	3476239	3476550	312	protein
azo3168	rpmA	(GenBank) 50S ribosomal protein L27	plus	3476566	3476841	276	protein
azo3169		(GenBank) probable GTP-binding protein	plus	3476915	3478141	1227	protein
azo3170	proB	(GenBank) prob protein	plus	3478164	3479279	1116	protein
azo_rrn4		(GenBank) azo_rrn4	minus	3511974	3514860	2887	RNA
azo_tRNA_0049	tRNA-Ala	(GenBank) tRNA-Ala	minus	3515151	3515226	76	RNA
azo_tRNA_0050	tRNA-Ile	(GenBank) tRNA-Ile	minus	3515254	3515330	77	RNA
azo_rrn3		(GenBank) azo_rrn3	minus	3515378	3516911	1534	RNA
azo3197	thyA	(GenBank) thymidylate synthase	plus	3518714	3519508	795	protein
azo3200	dcd	(GenBank) dCTP deaminase	minus	3522456	3523022	567	protein
azo3208	dnaE1	(GenBank) DNA-directed DNA polymerase.	minus	3532537	3536055	3519	protein
azo3215		(GenBank) unnamed protein product; Region start changed from 3544790 to 3544922 (-132 bases)	plus	3544948	3547569	2622	protein
azo3216	rlpB	(GenBank) putative lipoprotein	plus	3547581	3548096	516	protein
azo3217	holA	(GenBank) DNA-directed DNA polymerase	plus	3548093	3549103	1011	protein
azo3218	proA	(GenBank) ProA protein	plus	3549209	3550468	1260	protein
azo3223		(GenBank) conserved hypothetical membrane protein	plus	3553201	3553797	597	protein
azo3224	gcp	(GenBank) probable O-sialoglycoprotein endopeptidase	minus	3553798	3554829	1032	protein
azo3225	rpsU	(GenBank) 30S ribosomal protein S21	plus	3554961	3555173	213	protein
azo3226	dnaG	(GenBank) DNA primase	plus	3555250	3557070	1821	protein
azo3227	rpoD	(GenBank) RNA polymerase sigma factor	plus	3557120	3559108	1989	protein
azo_tRNA_0051		(GenBank) azo_tRNA_0051	plus	3559218	3559501	284	RNA
azo3232	ffh	(GenBank) signal recognition particle protein	minus	3562254	3563612	1359	protein
azo3237		(GenBank) conserved hypothetical protein	plus	3568611	3568871	261	protein
azo3239	aspS	(GenBank) AspS protein	plus	3569566	3571365	1800	protein
azo3244	argB	(GenBank) ArgB protein	plus	3574680	3575582	903	protein
azo3246	fadD4	(GenBank) Long-chain-fatty-acid-CoA ligase	plus	3576895	3578475	1581	protein
azo3290		(GenBank) outer membrane porin protein precursor	minus	3628428	3629525	1098	protein
azo3292	rpoH	(GenBank) RNA polymerase sigma-32 factor	plus	3631171	3632025	855	protein
azo3305	waaE1	(GenBank) ADP-heptose synthase	minus	3641189	3641698	510	protein
azo3322	trpC	(GenBank) Indole-3-glycerol-phosphate synthase	minus	3661872	3662666	795	protein
azo3327	rpe	(GenBank) putative ribulose-phosphate 3-epimerase	minus	3667075	3667776	702	protein
azo3338	tatC	(GenBank) probable Sec-independent protein translocase protein	minus	3679908	3680675	768	protein
azo3339	tatB	(GenBank) putative Sec-independent protein translocase protein	minus	3680681	3681109	429	protein
azo3340	tatA	(GenBank) propable Sec-independent protein translocase protein	minus	3681177	3681410	234	protein
azo3342	hisE	(GenBank) phosphoribosyl-ATP pyrophosphatase	minus	3681597	3681920	324	protein
azo3344	hisF	(GenBank) imidazole glycerol phosphate synthase subunit	minus	3682309	3683067	759	protein
azo3345	hisA	(GenBank) phosphoribosylformimino-5-aminoimidazole carboxamide ribotide isomerase	minus	3683067	3683822	756	protein
azo3346	hisH	(GenBank) histidine amidotransferase	minus	3683868	3684506	639	protein
azo3347	hisB	(GenBank) HisB protein	minus	3684561	3685190	630	protein
azo3348	hisC2	(GenBank) histidinol-phosphate aminotransferase	plus	3685259	3686347	1089	protein
azo3366		(GenBank) conserved hypothetical protein	minus	3702524	3702907	384	protein
azo3385	ssb	(GenBank) single-strand DNA-binding protein	minus	3722791	3723273	483	protein
azo3389	galE2	(GenBank) UDP-glucose 4-epimerase	minus	3727870	3728883	1014	protein
azo3390	rplQ	(GenBank) 50S ribosomal protein L17	minus	3728974	3729369	396	protein
azo3391	rpoA	(GenBank) DNA-directed RNA polymerase	minus	3729396	3730376	981	protein
azo3392	rpsD	(GenBank) 30S ribosomal protein S4	minus	3730415	3731044	630	protein
azo3393	rpsK	(GenBank) 30S ribosomal protein S11	minus	3731059	3731448	390	protein
azo3394	rpsM	(GenBank) 30S ribosomal protein S13	minus	3731461	3731823	363	protein
azo3395	rpmJ	(GenBank) Ribosomal protein L36	minus	3731877	3731990	114	protein
azo3396	infA2	(GenBank) translation initiation factor IF-1	minus	3732016	3732234	219	protein
azo3397	secY	(GenBank) preprotein translocase SecY subunit	minus	3732238	3733563	1326	protein
azo3398	rplO	(GenBank) 50S ribosomal protein L15	minus	3733578	3734012	435	protein
azo3399	rpmD	(GenBank) 50S ribosomal protein L30	minus	3734014	3734196	183	protein
azo3400	rpsE	(GenBank) 30S ribosomal protein S5	minus	3734200	3734724	525	protein
azo3401	rplR	(GenBank) 50S ribosomal protein L18	minus	3734737	3735090	354	protein
azo3402	rplF	(GenBank) 50S ribosomal protein L6	minus	3735102	3735635	534	protein
azo3403	rpsH	(GenBank) 30S ribosomal protein S8	minus	3735645	3736040	396	protein
azo3404	rpsN	(GenBank) 30S ribosomal protein S14	minus	3736054	3736359	306	protein
azo3405	rplE	(GenBank) 50S ribosomal protein L5	minus	3736367	3736906	540	protein
azo3406	rplX	(GenBank) 50S ribosomal protein L24	minus	3736916	3737233	318	protein
azo3407	rplN	(GenBank) 50S ribosomal protein L14	minus	3737246	3737614	369	protein
azo3408	rpsQ	(GenBank) 30S ribosomal protein S17	minus	3737766	3738035	270	protein
azo3409	rpmC	(GenBank) 50S ribosomal protein L29	minus	3738032	3738226	195	protein
azo3410	rplP	(GenBank) 50S ribosomal protein L16	minus	3738229	3738642	414	protein
azo3411	rpsC	(GenBank) 30S ribosomal protein S3	minus	3738642	3739424	783	protein
azo3412	rplV	(GenBank) 50S ribosomal protein L22	minus	3739434	3739763	330	protein
azo3413	rpsS	(GenBank) 30S ribosomal protein S19	minus	3739773	3740048	276	protein
azo3414	rplB	(GenBank) 50S ribosomal protein L2	minus	3740059	3740886	828	protein
azo3415	rplW	(GenBank) 50S ribosomal protein L23	minus	3740893	3741198	306	protein
azo3416	rplD	(GenBank) 50S ribosomal protein L4	minus	3741195	3741815	621	protein
azo3417	rplC	(GenBank) 50S ribosomal protein L3	minus	3741830	3742468	639	protein
azo3418	rpsJ	(GenBank) 30S ribosomal protein S10	minus	3742583	3742894	312	protein
azo3419	tufA	(GenBank) elongation factor Tu	minus	3742952	3744142	1191	protein
azo3420	fusA2	(GenBank) elongation factor EF-G	minus	3744170	3746266	2097	protein
azo3421	rpsG	(GenBank) 30S ribosomal protein S7	minus	3746378	3746848	471	protein
azo3422	rpsL	(GenBank) 30S ribosomal protein S12	minus	3746882	3747259	378	protein
azo3423	rpoC	(GenBank) DNA-directed RNA polymerase	minus	3747393	3751607	4215	protein
azo3424	rpoB	(GenBank) DNA-directed RNA polymerase	minus	3751682	3755815	4134	protein
azo3425	rplL	(GenBank) 50S ribosomal subunit protein L7/L12	minus	3755976	3756353	378	protein
azo3426	rplJ	(GenBank) 50S ribosomal protein L10	minus	3756405	3756908	504	protein
azo3427	rplA	(GenBank) 50S ribosomal protein L1	minus	3757142	3757837	696	protein
azo3428	rplK	(GenBank) 50S ribosomal protein L11	minus	3757840	3758271	432	protein
azo3429	nusG	(GenBank) putative transcription antitermination protein	minus	3758376	3758915	540	protein
azo3430	secE	(GenBank) preprotein translocase, SecE subunit	minus	3758912	3759259	348	protein
azo_tRNA_0052	tRNA-Trp	(GenBank) tRNA-Trp	minus	3759284	3759359	76	RNA
azo3431	tufB	(GenBank) elongation factor Tu	minus	3759422	3760612	1191	protein
azo_tRNA_0053	tRNA-Thr	(GenBank) tRNA-Thr	minus	3760686	3760760	75	RNA
azo_tRNA_0054	tRNA-Gly	(GenBank) tRNA-Gly	minus	3760782	3760855	74	RNA
azo_tRNA_0055	tRNA-Tyr	(GenBank) tRNA-Tyr	minus	3760941	3761025	85	RNA
azo3449	hemL	(GenBank) Glutamate-1-semialdehyde 2,1-aminomutase	minus	3783478	3784752	1275	protein
azo3460	yqgF	(GenBank) putative Hollyday junction resolvase	plus	3798430	3798900	471	protein
azo3462	pyrB	(GenBank) aspartate carbamoyltransferase	plus	3799380	3800339	960	protein
azo3463	pyrX	(GenBank) probable dihydroorotase	plus	3800410	3801693	1284	protein
azo3464	yggU	(GenBank) conserved hypothetical protein	minus	3801700	3801996	297	protein
azo3466	proC	(GenBank) probable 1-pyrroline-5-carboxylate reductase	minus	3802601	3803425	825	protein
azo3478		(GenBank) conserved hypothetical secreted protein	minus	3819301	3819513	213	protein
azo3483		(GenBank) conserved hypothetical secreted protein	minus	3824336	3824572	237	protein
azo3494		(GenBank) conserved hypothetical membrane protein	minus	3835728	3836138	411	protein
azo3517		(GenBank) unnamed protein product; Region start changed from 3860179 to 3860053 (-126 bases)	minus	3858601	3860079	1479	protein
azo3518	cobD2	(GenBank) putative cobalamin biosynthesis protein	plus	3860126	3861145	1020	protein
azo3519	cobC	(GenBank) cobalamin biosynthesis protein	plus	3861138	3862133	996	protein
azo3520	btuF	(GenBank) putative vitamin B12 transport protein	plus	3862136	3863032	897	protein
azo3528		(GenBank) conserved hypothetical membrane protein	plus	3873423	3874049	627	protein
azo3529		(GenBank) Precorrin-4 C11-methyltransferase	plus	3874055	3874870	816	protein
azo3530	cbiX	(GenBank) conserved hypothetical protein cbiX	plus	3874867	3875796	930	protein
azo3531	cbiC	(GenBank) Precorrin-8X methylmutase	plus	3875800	3876477	678	protein
azo3532	cbiD	(GenBank) CbiD protein	plus	3876482	3877690	1209	protein
azo3533	cbiE	(GenBank) Precorrin-6Y C(5,15)-methyltransferase (decarboxylating)	plus	3877680	3878990	1311	protein
azo3534	cbiL	(GenBank) Precorrin-2 C20-methyltransferase	plus	3878980	3879933	954	protein
azo3535	cbiGa	(GenBank) putative Cobalamin (vitamin B12) biosynthesis CbiG protein, truncated	plus	3880286	3881062	777	protein
azo3536	cbiGb	(GenBank) putative Cobalamin (vitamin B12) biosynthesis CbiG protein, truncated	plus	3881071	3881472	402	protein
azo3537	cbiH	(GenBank) Precorrin-3B C(17)-methyltransferase	plus	3881469	3882437	969	protein
azo3549	psD	(GenBank) probable phosphatidylserine decarboxylase proenzyme	minus	3893550	3894416	867	protein
azo3550	cobB	(GenBank) cobyrinic acid a,c-diamide synthase	minus	3894532	3895827	1296	protein
azo3551	cobA2	(GenBank) Uroporphyrin-III C-methyltransferase	minus	3895824	3896717	894	protein
azo3553		(GenBank) putative ABC-type transporter, ATPase component	minus	3897371	3898168	798	protein
azo3557	cobU	(GenBank) cobinamide kinase/cobinamide phosphate guanylyltransferase	plus	3903450	3904043	594	protein
azo3560	cobT	(GenBank) nicotinate-nucleotide-dimethylbenzimidazole phosphoribosyltransferase	plus	3906932	3907978	1047	protein
azo3561	cobS	(GenBank) cobalamin (5'-phosphate) synthase	plus	3907990	3908760	771	protein
azo3563	waaE2	(GenBank) ADP-heptose synthase	plus	3909437	3910396	960	protein
azo3564	rfaD	(GenBank) putative ADP-L-glycero-D-mannoheptose-6-epimerase	plus	3910439	3911416	978	protein
azo3565	waaF2	(GenBank) ADP-heptose--LPS heptosyltransferase II	plus	3911413	3912468	1056	protein
azo3566	waaC2	(GenBank) lipopolysaccharide heptosyltransferase I	plus	3912476	3913567	1092	protein
azo3567		(GenBank) glucosyltransferase I	plus	3913567	3914700	1134	protein
azo3568	waaP1	(GenBank) lipopolysaccharide core biosynthesis protein	plus	3914697	3915533	837	protein
azo3569	waaP2	(GenBank) lipopolysaccharide core biosynthesis protein	plus	3915530	3916279	750	protein
azo3570	waaP3	(GenBank) lipopolysaccharide core biosynthesis protein	plus	3916293	3917066	774	protein
azo3571		(GenBank) conserved hypothetical protein	plus	3917063	3918520	1458	protein
azo3572	msbA2	(GenBank) lipid A export ATP-binding/permease protein	minus	3918579	3920381	1803	protein
azo3573		(GenBank) conserved hypothetical protein	plus	3920557	3921198	642	protein
azo3578		(GenBank) glycosyltransferase	minus	3925072	3926202	1131	protein
azo3592		(GenBank) hypothetical protein predicted by Glimmer/Critica	minus	3942602	3943387	786	protein
azo3607	nadD	(GenBank) Nicotinate-nucleotide adenylyltransferase	plus	3961057	3961740	684	protein
azo3636	glmS	(GenBank) glucosamine-fructose-6-phosphate aminotransferase	minus	3989120	3990949	1830	protein
azo3637	glmU	(GenBank) UDP-N-acetylglucosamine pyrophosphorylase / diamine N-acetyltransferase	minus	3990992	3992350	1359	protein
azo3644	aroB	(GenBank) 3-dehydroquinate synthase	minus	4003759	4004841	1083	protein
azo3653		(GenBank) conserved hypothetical secreted protein	plus	4013347	4013517	171	protein
azo3654	lysA2	(GenBank) LysA2 protein	plus	4013514	4014788	1275	protein
azo3658	yigC	(GenBank) 3-polyprenyl-4-hydroxybenzoate decarboxylase and related dec	minus	4017168	4018658	1491	protein
azo3659	pyrF	(GenBank) Official Name Orotidine-5'-phosphate decarboxylase	minus	4018668	4019480	813	protein
azo3663	pyrE	(GenBank) Official Name Orotate phosphoribosyltransferase	minus	4023187	4023855	669	protein
azo3689	murB	(GenBank) UDP-N-acetylmuramate dehydrogenase	minus	4049799	4050842	1044	protein
azo3694		(GenBank) hypothetical secreted protein	plus	4055667	4055852	186	protein
azo3695	trpS	(GenBank) TrpS protein	minus	4056007	4057344	1338	protein
azo3726	metH	(GenBank) probable methionine synthase	minus	4079534	4083235	3702	protein
azo3746		(GenBank) hypothetical secreted protein	plus	4102815	4103438	624	protein
azo3751	darR	(GenBank) probable AraC family transcriptional regulator	plus	4106205	4107167	963	protein
azo3772		(GenBank) conserved hypothetical protein	plus	4132342	4133625	1284	protein
azo_tRNA_0056	tRNA-Gly	(GenBank) tRNA-Gly	plus	4144876	4144950	75	RNA
azo3789		(GenBank) conserved hypothetical protein	plus	4150663	4151007	345	protein
azo3793	hupF	(GenBank) putative Hydrogenase expression/formation protein hupF	plus	4154410	4154721	312	protein
azo3814	ubiX	(GenBank) 3-octaprenyl-4-hydroxybenzoate carboxy-lyase	minus	4174401	4175030	630	protein
azo3850	recD	(GenBank) DNA helicase, ATP-dependent dsDNA/ssDNA exonuclease V subunit, ssDNA endonuclease	minus	4214513	4216465	1953	protein
azo3854	ligT	(GenBank) 2'-5' RNA ligase	plus	4223747	4224304	558	protein
azo3857	paaG6	(GenBank) putative enoyl-CoA hydratase paaG	minus	4226936	4227793	858	protein
azo3864		(GenBank) conserved hypothetical cytochrome c family protein	minus	4236519	4236902	384	protein
azo3916	argC	(GenBank) N-acetyl-gamma-glutamyl-phosphate reductase	plus	4295751	4296674	924	protein
azo3925	alr	(GenBank) alanine racemase	plus	4304301	4305362	1062	protein
azo3926		(GenBank) conserved hypothetical protein	minus	4305381	4305590	210	protein
azo3928	cycL	(GenBank) probable cytochrome C-type biogenesis protein CycL	minus	4306855	4307364	510	protein
azo3929	ccmG	(GenBank) protein disulfide-isomerase	minus	4307381	4307974	594	protein
azo3930	ccmF	(GenBank) cytochrome c-type biogenesis protein CcmF	minus	4307994	4309970	1977	protein
azo3931	ccmE	(GenBank) probable cytochrome C-type biogenesis protein CcmE	minus	4309967	4310413	447	protein
azo3933	ccmC	(GenBank) probable heme exporter protein C	minus	4310631	4311407	777	protein
azo3934		(GenBank) hypothetical protein predicted by Glimmer/Critica	minus	4311404	4311499	96	protein
azo3935	ccmB	(GenBank) probable heme exporter protein B	minus	4311496	4312164	669	protein
azo3936	ccmA	(GenBank) probable heme exporter protein A	minus	4312158	4312784	627	protein
azo3953	gmk	(GenBank) guanylate kinase	minus	4333401	4334015	615	protein
azo3969		(GenBank) thiamine biosynthesis protein	minus	4350146	4350931	786	protein
azo3970	thiS	(GenBank) thiamine biosynthesis protein ThiS	minus	4350986	4351189	204	protein
azo3971	metX	(GenBank) probable homoserine O-acetyltransferase	plus	4351391	4352518	1128	protein
azo3979	hemE	(GenBank) uroporphyrinogen decarboxylase	minus	4360801	4361877	1077	protein
azo3982	ntrX	(GenBank) probable nitrogen assimilation regulatory protein	minus	4364923	4366170	1248	protein
azo3989		(GenBank) propable 60 Kd inner-membrane protein	minus	4373353	4374969	1617	protein
