# Supplementary material for: Elucidation of Essential Genes and Mutant Fitness during Adaptation toward Nitrogen Fixation Conditions in the Endophyte Azoarcus olearius BH72 Revealed by Tn-Seq
Source: Microbiol Spectr. 2022 Nov 23;10(6):e02162-22. doi: 10.1128/spectrum.02162-22 (PMC9769520; doi:10.1128/spectrum.02162-22)
Supplement: Supplemental file 2 — Table S2. Download spectrum.02162-22-s0002.xlsx, XLSX file, 0.02 MB [file spectrum.02162-22-s0002.xlsx]

## Sheet: permutation_res
Table S2. Consecutive essential genes
Azoarcus olearius clusters of consecutive essential genes
length	p-value	start entry	end entry	gene names
42	<2.109705e-08*	azo3389	azo3430	galE2, rplQ,, rpoA, rpsD, rpsK, rpsM, rpmJ, infA2, secY, rplO, rpmD, rpsE, rplR, rplF, rpsH, rpsN, rplE, rplX, rplN, rpsQ, rpmC, rplP, rpsC, rplV, rpsS, rplB, rplW, rplD, rplC, rpsJ, tufA, fusA2, rpsG, rpsL, rpoC, rpoB, rplL, rplJ, rplA, rplK, nusG, secE
14	<2.109705e-08*	azo0877	azo0890	FtsL, FtsI, murE, murF, mraY, murD, FtsW, murG, murC, ddlB, FtsQ, FtsA, FtsZ, lpxC
11	<2.109705e-08*	azo3563	azo3573	waaE2, rfaD, waaF2, waaC2, azo3567, waaP1, waaP2, waaP3, azo3571, msbA2, azo3573
10	<2.109705e-08*	azo3528	azo3537	azo3528, azo3529, cbiX, cbiC, cbiD, cbiE, cbiL, cbiGa, cbiGb, cbiH
9	<1.036373e-07*	azo1549	azo1557	sdhC, sdhD, sdhA, sdhB, azo1553, gltA, odhA, odhB, odhL
9	<1.036373e-07*	azo1619	azo1627	yceF, azo1620, rpmF, plsX, fabH, fabD, fabG1, acpP, fabF1
8	<1.022033e-06*	azo0153	azo0160	atpB, atpE, atpF, atpH, atpA, atpG, atpD, atpC
8	<1.022033e-06*	azo2011	azo2018	fdx2, azo2012, hscB, yfhF, iscU, iscS1, iscS2, azo2018
7	<6.945458e-06*	azo0172	azo0178	gatA, gatC, mreB, mreC, mreD, pbpA, rodA
7	<6.945458e-06*	azo1079	azo1085	azo1079, infC, rpmI, rplT, pheS, pheT, ihfA
7	<6.945458e-06*	azo1903	azo1909	dxr, cdsA, uppS, frr, pyrH, tsf, azo1909
6	<4.638356e-05*	azo1896	azo1901	lpxB, lpxA, fabZ, lpxD, ompH, oma
* significant based on Bonferroni-Holm adjusted alpha = 0.05 for 294 tests
For the permutation test, the complete sequence of putative essential and non-essential protein-coding genes was permutated 100,000 times and, p-values were calculated for sequences of consecutive putative essential protein-coding genes of length n. Applying the Bonferroni-Holm method to control the family-wise error rate (significance level α=0.05), clusters of length n≥6 were found to be statis…

## Sheet: genes_sig
Table S2. Consecutive essential genes
entry	name	definition	DNA	start	end	length	gene	COG	name of COG
azo0153	atpB	(GenBank) probable ATP synthase A chain	plus	172088	172936	849	protein	C	Energy production and conversion
azo0154	atpE	(GenBank) probable ATP synthase C chain	plus	172992	173237	246	protein	C	Energy production and conversion
azo0155	atpF	(GenBank) probable ATP synthase B chain	plus	173279	173752	474	protein	C	Energy production and conversion
azo0156	atpH	(GenBank) putative ATP synthase delta chain	plus	173756	174289	534	protein	C	Energy production and conversion
azo0157	atpA	(GenBank) ATP synthase alpha chain	plus	174303	175841	1539	protein	C	Energy production and conversion
azo0158	atpG	(GenBank) probable ATP synthase gamma chain	plus	175863	176732	870	protein	C	Energy production and conversion
azo0159	atpD	(GenBank) ATP synthase beta chain	plus	176757	178157	1401	protein	C	Energy production and conversion
azo0160	atpC	(GenBank) probable ATP synthase epsilon chain	plus	178210	178635	426	protein	C	Energy production and conversion
azo0172	gatA	(GenBank) glutamyl-tRNA(GLN) amidotransferase subunit A	minus	188336	189799	1464	protein	J	Translation, ribosomal structure and biogenesis
azo0173	gatC	(GenBank) glutamyl-tRNA(GLN) amidotransferase subunit C	minus	189852	190139	288	protein	J	Translation, ribosomal structure and biogenesis
azo0174	mreB	(GenBank) rod shape-determining protein MreB	plus	190256	191299	1044	protein	D	Cell cycle control, cell division, chromosome partitioning
azo0175	mreC	(GenBank) rod shape-determining protein	plus	191345	192262	918	protein	M	Cell wall/membrane/envelope biogenesis
azo0176	mreD	(GenBank) rod shape-determining protein	plus	192266	192787	522	protein	M	Cell wall/membrane/envelope biogenesis
azo0177	pbpA	(GenBank) penicillin-binding protein	plus	192797	194686	1890	protein	M	Cell wall/membrane/envelope biogenesis
azo0178	rodA	(GenBank) rod shape-determining protein	plus	194683	195819	1137	protein	D	Cell cycle control, cell division, chromosome partitioning
azo0877	FtsL	(GenBank) putative cell division protein FtsL	plus	937368	937631	264	protein	D	Cell cycle control, cell division, chromosome partitioning
azo0878	FtsI	(GenBank) probable peptidoglycan glycosyltransferase	plus	937628	939388	1761	protein	M	Cell wall/membrane/envelope biogenesis
azo0879	murE	(GenBank) probable UDP-N-acetylmuramoylalanyl-D-glutamate-2,6-diaminopimelate ligase	plus	939385	940890	1506	protein	M	Cell wall/membrane/envelope biogenesis
azo0880	murF	(GenBank) UDP-N-acetylmuramoylalanyl-D-glutamyl-2,6-diaminopimelate-D-alanyl-D-alanine ligase	plus	940863	942299	1437	protein	M	Cell wall/membrane/envelope biogenesis
azo0881	mraY	(GenBank) phospho-N-acetylmuramoyl-pentapeptide transferase	plus	942301	943389	1089	protein	M	Cell wall/membrane/envelope biogenesis
azo0882	murD	(GenBank) probable UDP-N-acetylmuramoylalanine-D-glutamate ligase	plus	943386	944804	1419	protein	M	Cell wall/membrane/envelope biogenesis
azo0883	FtsW	(GenBank) cell division protein FtsW	plus	944801	946033	1233	protein	D	Cell cycle control, cell division, chromosome partitioning
azo0884	murG	(GenBank) probable undecaprenyldiphospho-muramoylpentapeptide beta-N-acetylglucosaminyltransferase	plus	946030	947100	1071	protein	M	Cell wall/membrane/envelope biogenesis
azo0885	murC	(GenBank) probable UDP-N-acetylmuramate-L-alanine ligase	plus	947097	948500	1404	protein	M	Cell wall/membrane/envelope biogenesis
azo0886	ddlB	(GenBank) probable D-alanine-D-alanine ligase	plus	948497	949411	915	protein	M	Cell wall/membrane/envelope biogenesis
azo0887	FtsQ	(GenBank) putative cell division protein FtsQ	plus	949404	950234	831	protein	M	Cell wall/membrane/envelope biogenesis
azo0888	FtsA	(GenBank) cell division protein FtsA	plus	950231	951460	1230	protein	D	Cell cycle control, cell division, chromosome partitioning
azo0889	FtsZ	(GenBank) cell division protein FtsZ	plus	951602	952744	1143	protein	D	Cell cycle control, cell division, chromosome partitioning
azo0890	lpxC	(GenBank) probable UDP-3-O-acyl N-acetylglycosmaine deacetylase	plus	952910	953833	924	protein	M	Cell wall/membrane/envelope biogenesis
azo1079		(GenBank) ThrS protein	plus	1162660	1164576	1917	protein	J	Translation, ribosomal structure and biogenesis
azo1080	infC	(GenBank) translation initiation factor IF-3	plus	1164657	1165127	471	protein	J	Translation, ribosomal structure and biogenesis
azo1081	rpmI	(GenBank) 50S ribosomal protein L35	plus	1165275	1165472	198	protein	J	Translation, ribosomal structure and biogenesis
azo1082	rplT	(GenBank) 50S ribosomal protein L20	plus	1165485	1165844	360	protein	J	Translation, ribosomal structure and biogenesis
azo1083	pheS	(GenBank) phenylalanyl-tRNA synthetase alpha chain	plus	1165911	1166942	1032	protein	J	Translation, ribosomal structure and biogenesis
azo1084	pheT	(GenBank) phenylalanyl-tRNA synthetase beta chain	plus	1166949	1169339	2391	protein	J	Translation, ribosomal structure and biogenesis
azo1085	ihfA	(GenBank) integration host factor alpha-subunit	plus	1169336	1169647	312	protein	L	Replication, recombination and repair
azo1549	sdhC	(GenBank) succinate dehydrogenase	plus	1698280	1698669	390	protein	C	Energy production and conversion
azo1550	sdhD	(GenBank) probable succinate dehydrogenase, hydrophobic membrane anchor subunit	plus	1698666	1699010	345	protein	C	Energy production and conversion
azo1551	sdhA	(GenBank) probable succinate dehydrogenase, flavoprotein subunit	plus	1699013	1700806	1794	protein	C	Energy production and conversion
azo1552	sdhB	(GenBank) probable succinate dehydrogenase, iron-sulfur subunit	plus	1700826	1701536	711	protein	C	Energy production and conversion
azo1553		(GenBank) conserved hypothetical protein	plus	1701539	1701775	237	protein	S	Function unknown
azo1554	gltA	(GenBank) probable citrate synthase	plus	1701845	1703140	1296	protein	C	Energy production and conversion
azo1555	odhA	(GenBank) probable 2-oxoglutarate dehydrogenase	plus	1703300	1706131	2832	protein	C	Energy production and conversion
azo1556	odhB	(GenBank) dihydrolipoamide S-succinyltransferase	plus	1706183	1707385	1203	protein	C	Energy production and conversion
azo1557	odhL	(GenBank) probable dihydrolipoyl dehydrogenase	plus	1707467	1708891	1425	protein	C	Energy production and conversion
azo1619	yceF	(GenBank) Maf-like protein	minus	1783345	1783923	579	protein	D	Cell cycle control, cell division, chromosome partitioning
azo1620		(GenBank) conserved hypothetical protein	plus	1784046	1784531	486	protein	R	General function prediction only
azo1621	rpmF	(GenBank) 50S ribosomal protein L32	plus	1784569	1784748	180	protein	J	Translation, ribosomal structure and biogenesis
azo1622	plsX	(GenBank) probable fatty acid/phospholipid synthesis protein plsX	plus	1784837	1785853	1017	protein	I	Lipid transport and metabolism
azo1623	fabH	(GenBank) probable 3-oxoacyl-(acyl-carrier-protein) synthase III	plus	1785850	1786815	966	protein	I	Lipid transport and metabolism
azo1624	fabD	(GenBank) probable malonyl CoA-acyl carrier protein transacylase	plus	1786843	1787772	930	protein	I	Lipid transport and metabolism
azo1625	fabG1	(GenBank) 3-oxoacyl-[acyl-carrier-protein] reductase	plus	1787775	1788524	750	protein	I	Lipid transport and metabolism
azo1625	fabG1	(GenBank) 3-oxoacyl-[acyl-carrier-protein] reductase	plus	1787775	1788524	750	protein	Q	Secondary metabolites biosynthesis, transport, and catabolism
azo1625	fabG1	(GenBank) 3-oxoacyl-[acyl-carrier-protein] reductase	plus	1787775	1788524	750	protein	R	General function prediction only
azo1626	acpP	(GenBank) AcpP protein	plus	1788618	1788857	240	protein	I	Lipid transport and metabolism
azo1626	acpP	(GenBank) AcpP protein	plus	1788618	1788857	240	protein	Q	Secondary metabolites biosynthesis, transport, and catabolism
azo1627	fabF1	(GenBank) 3-oxoacyl-[acyl-carrier-protein] synthase	plus	1788940	1790175	1236	protein	I	Lipid transport and metabolism
azo1627	fabF1	(GenBank) 3-oxoacyl-[acyl-carrier-protein] synthase	plus	1788940	1790175	1236	protein	Q	Secondary metabolites biosynthesis, transport, and catabolism
azo1896	lpxB	(GenBank) probable lipid-A-disaccharide synthase	minus	2079720	2080895	1176	protein	M	Cell wall/membrane/envelope biogenesis
azo1897	lpxA	(GenBank) probable acyl-[acyl-carrier-protein]-UDP-N-acetylglucosamine O-acyltransferase	minus	2080900	2081670	771	protein	M	Cell wall/membrane/envelope biogenesis
azo1898	fabZ	(GenBank) probable (3R)-hydroxymyristol acyl carrier protein dehydratase	minus	2081667	2082104	438	protein	I	Lipid transport and metabolism
azo1899	lpxD	(GenBank) probable UDP-3-O-[3-hydroxymyristol] glucosamine N-acyltransferase	minus	2082110	2083135	1026	protein	M	Cell wall/membrane/envelope biogenesis
azo1900	ompH	(GenBank) probable outer membrane protein	minus	2083149	2083649	501	protein	M	Cell wall/membrane/envelope biogenesis
azo1901	oma	(GenBank) outer membrane protein	minus	2083683	2085962	2280	protein	M	Cell wall/membrane/envelope biogenesis
azo1903	dxr	(GenBank) probable 1-deoxy-D-xylulose 5-phosphate reductoisomerase	minus	2087365	2088564	1200	protein	I	Lipid transport and metabolism
azo1904	cdsA	(GenBank) putative phosphatidate cytidylyltransferase	minus	2088581	2089405	825	protein	I	Lipid transport and metabolism
azo1905	uppS	(GenBank) probable undecaprenyl pyrophosphate synthetase	minus	2089398	2090198	801	protein	I	Lipid transport and metabolism
azo1906	frr	(GenBank) Frr protein	minus	2090246	2090803	558	protein	J	Translation, ribosomal structure and biogenesis
azo1907	pyrH	(GenBank) uridylate kinase	minus	2090814	2091530	717	protein	F	Nucleotide transport and metabolism
azo1908	tsf	(GenBank) elongation factor EF-Ts	minus	2091541	2092434	894	protein	J	Translation, ribosomal structure and biogenesis
azo1909		(GenBank) 30S ribosomal protein S2	minus	2092546	2093301	756	protein	J	Translation, ribosomal structure and biogenesis
azo2011	fdx2	(GenBank) Fdx2 protein	minus	2216436	2216780	345	protein	C	Energy production and conversion
azo2012		(GenBank) probable chaperone protein	minus	2216777	2218645	1869	protein	O	Post-translational modification, protein turnover, and chaperones
azo2013	hscB	(GenBank) putative co-chaperone HscB	minus	2218661	2219194	534	protein	O	Post-translational modification, protein turnover, and chaperones
azo2014	yfhF	(GenBank) putative regulatory Protein	minus	2219199	2219522	324	protein	S	Function unknown
azo2015	iscU	(GenBank) NifU-related protein	minus	2219543	2219926	384	protein	C	Energy production and conversion
azo2016	iscS1	(GenBank) cysteine desulfurase	minus	2219958	2221169	1212	protein	E	Amino acid transport and metabolism
azo2017	iscS2	(GenBank) probable cysteine desulfurase	minus	2221203	2222351	1149	protein	E	Amino acid transport and metabolism
azo2018		(GenBank) Rrf2 family protein	minus	2222358	2222840	483	protein	K	Transcription
azo3389	galE2	(GenBank) UDP-glucose 4-epimerase	minus	3727870	3728883	1014	protein	M	Cell wall/membrane/envelope biogenesis
azo3390	rplQ	(GenBank) 50S ribosomal protein L17	minus	3728974	3729369	396	protein	J	Translation, ribosomal structure and biogenesis
azo3391	rpoA	(GenBank) DNA-directed RNA polymerase	minus	3729396	3730376	981	protein	K	Transcription
azo3392	rpsD	(GenBank) 30S ribosomal protein S4	minus	3730415	3731044	630	protein	J	Translation, ribosomal structure and biogenesis
azo3393	rpsK	(GenBank) 30S ribosomal protein S11	minus	3731059	3731448	390	protein	J	Translation, ribosomal structure and biogenesis
azo3394	rpsM	(GenBank) 30S ribosomal protein S13	minus	3731461	3731823	363	protein	J	Translation, ribosomal structure and biogenesis
azo3395	rpmJ	(GenBank) Ribosomal protein L36	minus	3731877	3731990	114	protein	X	not in COG
azo3396	infA2	(GenBank) translation initiation factor IF-1	minus	3732016	3732234	219	protein	J	Translation, ribosomal structure and biogenesis
azo3397	secY	(GenBank) preprotein translocase SecY subunit	minus	3732238	3733563	1326	protein	U	Intracellular trafficking, secretion, and vesicular transport
azo3398	rplO	(GenBank) 50S ribosomal protein L15	minus	3733578	3734012	435	protein	J	Translation, ribosomal structure and biogenesis
azo3399	rpmD	(GenBank) 50S ribosomal protein L30	minus	3734014	3734196	183	protein	J	Translation, ribosomal structure and biogenesis
azo3400	rpsE	(GenBank) 30S ribosomal protein S5	minus	3734200	3734724	525	protein	J	Translation, ribosomal structure and biogenesis
azo3401	rplR	(GenBank) 50S ribosomal protein L18	minus	3734737	3735090	354	protein	J	Translation, ribosomal structure and biogenesis
azo3402	rplF	(GenBank) 50S ribosomal protein L6	minus	3735102	3735635	534	protein	J	Translation, ribosomal structure and biogenesis
azo3403	rpsH	(GenBank) 30S ribosomal protein S8	minus	3735645	3736040	396	protein	J	Translation, ribosomal structure and biogenesis
azo3404	rpsN	(GenBank) 30S ribosomal protein S14	minus	3736054	3736359	306	protein	J	Translation, ribosomal structure and biogenesis
azo3405	rplE	(GenBank) 50S ribosomal protein L5	minus	3736367	3736906	540	protein	J	Translation, ribosomal structure and biogenesis
azo3406	rplX	(GenBank) 50S ribosomal protein L24	minus	3736916	3737233	318	protein	J	Translation, ribosomal structure and biogenesis
azo3407	rplN	(GenBank) 50S ribosomal protein L14	minus	3737246	3737614	369	protein	J	Translation, ribosomal structure and biogenesis
azo3408	rpsQ	(GenBank) 30S ribosomal protein S17	minus	3737766	3738035	270	protein	J	Translation, ribosomal structure and biogenesis
azo3409	rpmC	(GenBank) 50S ribosomal protein L29	minus	3738032	3738226	195	protein	J	Translation, ribosomal structure and biogenesis
azo3410	rplP	(GenBank) 50S ribosomal protein L16	minus	3738229	3738642	414	protein	J	Translation, ribosomal structure and biogenesis
azo3411	rpsC	(GenBank) 30S ribosomal protein S3	minus	3738642	3739424	783	protein	J	Translation, ribosomal structure and biogenesis
azo3412	rplV	(GenBank) 50S ribosomal protein L22	minus	3739434	3739763	330	protein	J	Translation, ribosomal structure and biogenesis
azo3413	rpsS	(GenBank) 30S ribosomal protein S19	minus	3739773	3740048	276	protein	J	Translation, ribosomal structure and biogenesis
azo3414	rplB	(GenBank) 50S ribosomal protein L2	minus	3740059	3740886	828	protein	J	Translation, ribosomal structure and biogenesis
azo3415	rplW	(GenBank) 50S ribosomal protein L23	minus	3740893	3741198	306	protein	J	Translation, ribosomal structure and biogenesis
azo3416	rplD	(GenBank) 50S ribosomal protein L4	minus	3741195	3741815	621	protein	J	Translation, ribosomal structure and biogenesis
azo3417	rplC	(GenBank) 50S ribosomal protein L3	minus	3741830	3742468	639	protein	J	Translation, ribosomal structure and biogenesis
azo3418	rpsJ	(GenBank) 30S ribosomal protein S10	minus	3742583	3742894	312	protein	J	Translation, ribosomal structure and biogenesis
azo3419	tufA	(GenBank) elongation factor Tu	minus	3742952	3744142	1191	protein	J	Translation, ribosomal structure and biogenesis
azo3420	fusA2	(GenBank) elongation factor EF-G	minus	3744170	3746266	2097	protein	J	Translation, ribosomal structure and biogenesis
azo3421	rpsG	(GenBank) 30S ribosomal protein S7	minus	3746378	3746848	471	protein	J	Translation, ribosomal structure and biogenesis
azo3422	rpsL	(GenBank) 30S ribosomal protein S12	minus	3746882	3747259	378	protein	J	Translation, ribosomal structure and biogenesis
azo3423	rpoC	(GenBank) DNA-directed RNA polymerase	minus	3747393	3751607	4215	protein	K	Transcription
azo3424	rpoB	(GenBank) DNA-directed RNA polymerase	minus	3751682	3755815	4134	protein	K	Transcription
azo3425	rplL	(GenBank) 50S ribosomal subunit protein L7/L12	minus	3755976	3756353	378	protein	J	Translation, ribosomal structure and biogenesis
azo3426	rplJ	(GenBank) 50S ribosomal protein L10	minus	3756405	3756908	504	protein	J	Translation, ribosomal structure and biogenesis
azo3427	rplA	(GenBank) 50S ribosomal protein L1	minus	3757142	3757837	696	protein	J	Translation, ribosomal structure and biogenesis
azo3428	rplK	(GenBank) 50S ribosomal protein L11	minus	3757840	3758271	432	protein	J	Translation, ribosomal structure and biogenesis
azo3429	nusG	(GenBank) putative transcription antitermination protein	minus	3758376	3758915	540	protein	K	Transcription
azo3430	secE	(GenBank) preprotein translocase, SecE subunit	minus	3758912	3759259	348	protein	U	Intracellular trafficking, secretion, and vesicular transport
azo3528		(GenBank) conserved hypothetical membrane protein	plus	3873423	3874049	627	protein	P	Inorganic ion transport and metabolism
azo3529		(GenBank) Precorrin-4 C11-methyltransferase	plus	3874055	3874870	816	protein	H	Coenzyme transport and metabolism
azo3530	cbiX	(GenBank) conserved hypothetical protein cbiX	plus	3874867	3875796	930	protein	S	Function unknown
azo3531	cbiC	(GenBank) Precorrin-8X methylmutase	plus	3875800	3876477	678	protein	H	Coenzyme transport and metabolism
azo3532	cbiD	(GenBank) CbiD protein	plus	3876482	3877690	1209	protein	H	Coenzyme transport and metabolism
azo3533	cbiE	(GenBank) Precorrin-6Y C(5,15)-methyltransferase (decarboxylating)	plus	3877680	3878990	1311	protein	H	Coenzyme transport and metabolism
azo3534	cbiL	(GenBank) Precorrin-2 C20-methyltransferase	plus	3878980	3879933	954	protein	H	Coenzyme transport and metabolism
azo3535	cbiGa	(GenBank) putative Cobalamin (vitamin B12) biosynthesis CbiG protein, truncated	plus	3880286	3881062	777	protein	H	Coenzyme transport and metabolism
azo3536	cbiGb	(GenBank) putative Cobalamin (vitamin B12) biosynthesis CbiG protein, truncated	plus	3881071	3881472	402	protein	H	Coenzyme transport and metabolism
azo3537	cbiH	(GenBank) Precorrin-3B C(17)-methyltransferase	plus	3881469	3882437	969	protein	H	Coenzyme transport and metabolism
azo3563	waaE2	(GenBank) ADP-heptose synthase	plus	3909437	3910396	960	protein	M	Cell wall/membrane/envelope biogenesis
azo3564	rfaD	(GenBank) putative ADP-L-glycero-D-mannoheptose-6-epimerase	plus	3910439	3911416	978	protein	M	Cell wall/membrane/envelope biogenesis
azo3564	rfaD	(GenBank) putative ADP-L-glycero-D-mannoheptose-6-epimerase	plus	3910439	3911416	978	protein	G	Carbohydrate transport and metabolism
azo3565	waaF2	(GenBank) ADP-heptose--LPS heptosyltransferase II	plus	3911413	3912468	1056	protein	M	Cell wall/membrane/envelope biogenesis
azo3566	waaC2	(GenBank) lipopolysaccharide heptosyltransferase I	plus	3912476	3913567	1092	protein	M	Cell wall/membrane/envelope biogenesis
azo3567		(GenBank) glucosyltransferase I	plus	3913567	3914700	1134	protein	M	Cell wall/membrane/envelope biogenesis
azo3568	waaP1	(GenBank) lipopolysaccharide core biosynthesis protein	plus	3914697	3915533	837	protein	X	not in COG
azo3569	waaP2	(GenBank) lipopolysaccharide core biosynthesis protein	plus	3915530	3916279	750	protein	X	not in COG
azo3570	waaP3	(GenBank) lipopolysaccharide core biosynthesis protein	plus	3916293	3917066	774	protein	X	not in COG
azo3571		(GenBank) conserved hypothetical protein	plus	3917063	3918520	1458	protein	T	Signal transduction mechanisms
azo3572	msbA2	(GenBank) lipid A export ATP-binding/permease protein	minus	3918579	3920381	1803	protein	V	Defense mechanisms
azo3573		(GenBank) conserved hypothetical protein	plus	3920557	3921198	642	protein	X	not in COG
