# Supplementary material for: Elucidation of Essential Genes and Mutant Fitness during Adaptation toward Nitrogen Fixation Conditions in the Endophyte Azoarcus olearius BH72 Revealed by Tn-Seq
Source: Microbiol Spectr. 2022 Nov 23;10(6):e02162-22. doi: 10.1128/spectrum.02162-22 (PMC9769520; doi:10.1128/spectrum.02162-22)
Supplement: Supplemental file 3 — Table S3. Download spectrum.02162-22-s0003.xlsx, XLSX file, 1.2 MB [file spectrum.02162-22-s0003.xlsx]

## Sheet: Metadata
Azoarcus olearius BH72
Tn5 Mutant Enrichment and Depletion Analysis
DESeq2 package
Pairwise-comparison
Compared Conditions	Abbreviation
SM+NH4Cl / VM-malate	Nae
SM-NH4Cl / VM-malate	Nmae
SM+N2 / VM-malate	NF
Table S3. DESeq Analysis of different culture conditions on synthetic media
Input Data
According to DESeq2 input data were count matrices giving raw counts of Tn5 insertion sites per gene
Note: excluded from DESeq2 analysis were genes formerly described as putative essential and those being defined as non-hit genes after passage in VM-malate.
Sheets	Description
Nae_res	data for all analyzed genes
Nae_resSig	data for genes significantly enriched/depleted upon Tn5 mutation
Nmae_res	data for all analyzed genes
Nmae_resSig	data for genes significantly enriched/depleted upon Tn5 mutation
NF_res	data for all analyzed genes
NF_resSig	data for genes significantly enriched/depleted upon Tn5 mutation
Columns	Description
entry	azo number from annotation
name	name from annotation
description	description from annotation
baseMean	mean of normalized counts for all samples
log2FoldChange
lfcSE	standard error of log2Foldchange
stat	Wald statistic: the log2FoldChange divided by lfcSE, which is compared to a standard Normal distribution to generate a two-tailed pvalue.
pvalue	Wald test p-value. Missing p-value are NA ("not available") in DESeq2 by default (all counts were zero or observed counts were defined as outliers).
padj	Benjamini-Hochberg (BH) adjustment of p-values for multiple testing, alpha = 0.1.

## Sheet: Nae_res
entry	name	definition	baseMean	log2FoldChange	lfcSE	stat	pvalue	padj
azo0004	hsdM	(GenBank) Site-specific DNA-methyltransferase (adenine-specific)	150391	1.26175	0.21051	5.99377	2.05031e-09	1.90127e-07
azo0005	mloB	(GenBank) putative restriction modification gene	13957.4	0.883172	0.113655	7.77065	7.80825e-15	3.13762e-12
azo0006		(GenBank) hypothetical protein predicted by Glimmer/Critica	7023.34	1.19619	0.214691	5.57168	2.52289e-08	1.71351e-06
azo0007	hsdS	(GenBank) Type I site-specific deoxyribonuclease	240033	0.83865	0.122344	6.85485	7.13884e-12	1.72117e-09
azo0008		(GenBank) conserved hypothetical protein	23991.1	0.673792	0.12858	5.24027	1.60342e-07	7.7317e-06
azo0009		(GenBank) transcriptional regulatory protein	957.904	0.41017	0.281529	1.45694	0.145133	0.389661
azo0010	hsdR	(GenBank) Type I site-specific deoxyribonuclease	4119.86	0.194582	0.168886	1.15215	0.249259	0.533241
azo0011		(GenBank) Short-chain dehydrogenase family protein	45.7018	0.492721	1.48853	0.331011	0.740636	0.919502
azo0012	bdhR	(GenBank) transcriptional regulator, LysR family	63.6658	2.13895	0.863354	2.47749	0.0132311	0.0869217
azo0013	rluA1	(GenBank) pseudouridine synthase A	43.8598	1.15564	2.18513	0.528866	NA	NA
azo0014	nifF1	(GenBank) probable flavodoxin	52.8611	-6.34559	1.39314	-4.55489	5.2413e-06	0.000154107
azo0015		(GenBank) conserved hypothetical protein	24.6514	1.54249	1.3241	1.16493	0.244048	0.524887
azo0016		(GenBank) conserved hypothetical membrane protein	0.219269	-0.886423	4.04903	-0.218922	0.82671	NA
azo0017		(GenBank) Hypothetical protein	4.18516	-5.12308	3.91445	-1.30876	0.190615	NA
azo0018		(GenBank) ThiJ/PfpI family protein	12.2394	-3.39908	1.58964	-2.13827	0.0324948	0.161536
azo0019		(GenBank) extracellular ligand binding protein	96.9668	0.700644	0.892302	0.785209	0.432331	0.716885
azo0020		(GenBank) probable transcriptional regulator, LysR family	175.714	-0.269302	0.741662	-0.363106	0.716526	0.906372
azo0021	iorA	(GenBank) probable isoquinoline 1-oxidoreductase, alpha subunit	19.4274	-1.56707	1.29779	-1.2075	0.227241	0.509956
azo0022	iorB	(GenBank) putative isoquinoline 1-oxidoreductase, beta subunit	22.8051	-1.40997	1.09632	-1.28609	0.198411	0.467613
azo0023		(GenBank) conserved hypothetical protein	6.72	-2.04864	2.49294	-0.821776	0.411204	0.694267
azo0025		(GenBank) conserved hypothetical protein	5.4408	1.18586	3.27293	0.362323	0.71711	NA
azo0026	acbB	(GenBank) putative dTDP-glucose 4-6-dehydratase	318.892	0.777225	0.399902	1.94354	0.0519508	0.214108
azo0027	exoU	(GenBank) Glycosyltransferase	190.529	-0.462287	0.467618	-0.988598	0.32286	0.622735
azo0028		(GenBank) conserved hypothetical membrane protein	1.11925	-3.21797	3.93545	-0.817688	0.413535	NA
azo0029		(GenBank) conserved hypothetical membrane protein	208.822	0.641983	0.646124	0.993591	0.320422	0.620512
azo0030	gltR	(GenBank) probable transcriptional regulator, LysR family	10.5718	4.38627	2.84943	1.53935	0.123718	0.357656
azo0031		(GenBank) putative permease member of the MFS transporters	89.135	1.61207	0.781806	2.06198	0.0392096	0.180065
azo0032		(GenBank) conserved hypothetical protein	21.2645	0.690232	1.34302	0.51394	0.607294	0.837634
azo0033		(GenBank) conserved hypothetical protein	43.0656	0.0988434	0.862805	0.114561	0.908793	0.968563
azo0034		(GenBank) conserved hypothetical secreted protein	277.911	1.02652	0.360722	2.84573	0.00443103	0.0391326
azo0035		(GenBank) conserved hypothetical secreted protein	152.335	0.856883	0.959669	0.892894	0.371914	0.66668
azo0036		(GenBank) conserved hypothetical BNR domain protein	8.49694	-0.642984	2.47617	-0.259669	0.795119	0.938342
azo0037		(GenBank) probable exporter of RND superfamily	185.024	0.802793	0.660374	1.21566	0.224113	0.506407
azo0038		(GenBank) Short-chain dehydrogenase family protein	8.34204	-1.72047	1.47391	-1.16728	0.243097	0.523777
azo0039		(GenBank) conserved hypothetical protein	6922.25	0.536956	0.184458	2.91099	0.00360289	0.0331548
azo0040		(GenBank) putative AraC-family transcriptional regulator	67.3212	0.197717	0.901733	0.219264	0.826445	0.945685
azo0041		(GenBank) Short-chain dehydrogenase family protein	36.0895	-1.53502	1.66266	-0.923228	0.355888	0.653999
azo0042		(GenBank) conserved hypothetical secreted protein	193.101	0.54093	0.478466	1.13055	0.258245	0.543976
azo0043		(GenBank) conserved hypothetical protein	14.878	-2.05036	2.33149	-0.879422	NA	NA
azo0044		(GenBank) conserved hypothetical urea amidolyase-related protein	0.109635	-0.109303	4.08047	-0.0267869	0.97863	NA
azo0045		(GenBank) conserved hypothetical protein	0.42038	2.66594	4.04189	0.659579	0.509524	NA
azo0046	dehH	(GenBank) haloacetate dehalogenase	4.71429	-5.29476	3.91358	-1.35292	0.176081	NA
azo0047		(GenBank) conserved hypothetical secreted protein	3.45155	-0.800054	3.7881	-0.211202	0.83273	NA
azo0048		(GenBank) conserved hypothetical secreted protein	59.9139	0.753593	1.39101	0.541759	0.587985	0.828056
azo0049		(GenBank) conserved hypothetical secreted protein	6.0299	-5.64963	3.9121	-1.44414	0.148699	0.394925
azo0050	phaZ	(GenBank) Poly (3-hydroxybutyrate) depolymerase	16.7609	-1.13873	1.73137	-0.657703	0.510729	0.778854
azo0051		(GenBank) conserved hypothetical membrane protein	1.53069	-1.4011	3.89575	-0.359648	0.719111	NA
azo0052		(GenBank) hypothetical secreted protein	27.84	1.05395	1.50877	0.69855	0.484833	0.763161
azo0053	rstB	(GenBank) probable sensor histidine kinase	76.9973	1.87189	0.847731	2.20812	0.0272357	0.144957
azo0054	rstA	(GenBank) probable two-component response regulator	6.93208	6.70325	3.2717	2.04886	0.0404758	0.184824
azo0056		(GenBank) conserved hypothetical membrane protein	0.338492	0.852477	4.08047	0.208916	0.834514	NA
azo0057		(GenBank) conserved hypothetical secreted protein	0.746168	-2.6324	3.94973	-0.666474	0.505108	NA
azo0058		(GenBank) hypothetical secreted protein	0.362892	0.852477	4.08047	0.208916	0.834514	NA
azo0059		(GenBank) conserved hypothetical secreted protein	119.238	0.891746	0.85895	1.03818	0.299186	0.597627
azo0060		(GenBank) conserved hypothetical secreted protein	23.1457	5.04488	1.94737	2.59062	0.00958042	0.0704219
azo0061		(GenBank) conserved hypothetical secreted protein	8.20992	0.666995	2.99833	0.222455	0.823959	0.945193
azo0062		(GenBank) conserved hypothetical protein	4.31821	1.96644	2.33707	0.84141	0.400118	NA
azo0063		(GenBank) hypothetical protein	1.80155	-3.90413	3.92462	-0.994779	0.319844	NA
azo0064		(GenBank) probable permease	4.37691	-4.15431	2.61272	-1.59003	0.111828	NA
azo0065		(GenBank) conserved hypothetical protein	2.31628	-4.26709	3.92066	-1.08836	0.276435	NA
azo0066		(GenBank) probable enoyl-CoA hydratase/isomerase	9.225	0.00491307	2.6683	0.00184128	0.998531	0.99936
azo0067	polC	(GenBank) DNA-directed DNA polymerase	5.54517	-5.52711	2.84673	-1.94156	0.0521899	NA
azo0068		(GenBank) Hypothetical protein	0.124361	-0.109303	4.08047	-0.0267869	0.97863	NA
azo0069		(GenBank) conserved hypothetical globin-like protein	16.8434	2.33839	1.68108	1.391	0.164225	0.41591
azo0071		(GenBank) sigma-54 dependent response regulator	3.37922	-0.743826	3.12123	-0.238312	0.811639	NA
azo0072		(GenBank) putative sensor histidine kinase	20.9218	0.779316	1.2833	0.607273	0.54367	0.799105
azo0073		(GenBank) putative MFS permease	21.7918	-3.49793	1.68777	-2.07252	0.0382174	0.177997
azo0074		(GenBank) conseved hypothetical exported protein	2.67835	-0.117823	2.26987	-0.0519075	0.958602	NA
azo0075	rpoE	(GenBank) probable RNA polymerase sigma-E factor (sigma-24)	2.32716	3.24289	3.90165	0.831159	0.405884	NA
azo0076		(GenBank) conserved hypothetical membrane protein	0.257364	-1.08706	4.03085	-0.269684	0.787403	NA
azo0078		(GenBank) Hypothetical protein	24.663	2.11614	2.10538	1.00511	0.314843	0.61266
azo0079	rtcB	(GenBank) rtcB protein	160.152	0.314864	0.601128	0.523788	0.600426	0.833761
azo0080	prfC	(GenBank) peptide chain release factor	71.4344	0.717246	0.74569	0.961856	0.336122	0.634763
azo0081		(GenBank) conserved hypothetical membrane protein	0.457586	-1.93405	3.97624	-0.486403	0.626682	NA
azo0082	rdgC	(GenBank) recombination associated protein RdgC	93.6975	0.337227	0.579803	0.581624	0.56082	0.812199
azo0083		(GenBank) conserved hypothetical protein	172.467	1.31492	0.885534	1.48489	0.137573	0.379941
azo0084	rsuA	(GenBank) pseudouridylate synthase	88.2099	0.0208692	0.536602	0.0388914	0.968977	0.988171
azo0085		(GenBank) conserved hypothetical protein	29.173	-6.06568	1.56685	-3.87127	0.000108271	0.00226993
azo0087		(GenBank) hypothetical secreted protein	2.44981	-3.24341	3.84055	-0.844515	0.398381	NA
azo0088	uvrA1	(GenBank) putative excinuclease ABC subunit	166.515	0.0443295	0.737804	0.060083	0.95209	0.982237
azo0089		(GenBank) conserved hypothetical hydrogenase cytochrome b-type subunit	1.03089	-3.10304	3.93782	-0.788009	0.430691	NA
azo0090	cycA1	(GenBank) probable cytochrome c'	40.1841	2.37052	1.35223	1.75305	0.0795929	0.276113
azo0091		(GenBank) probable methyl-accepting chemotaxis protein	67.1856	-0.212527	0.954989	-0.222544	0.82389	0.945193
azo0092	mucD1	(GenBank) probable serine protease MucD	15.6903	-0.652272	2.23422	-0.291946	0.770328	0.933367
azo0093	irgA1	(GenBank) putative TonB-dependent receptor	36.4133	0.0866424	1.28422	0.0674669	0.94621	0.979945
azo0094	oxyR	(GenBank) putative oxyR	24.3006	0.719324	1.00346	0.716842	0.473471	0.755986
azo0096		(GenBank) conserved hypothetical protein	19.1818	1.7778	1.13696	1.56365	0.1179	0.34686
azo0097	drpA	(GenBank) putative DNA processing protein DrpA	14.861	1.07958	1.8769	0.575192	0.565162	0.814955
azo0098		(GenBank) conserved hypothetical membrane protein	537.253	0.883113	0.42608	2.07265	0.0382051	0.177997
azo0099	def1	(GenBank) probable peptide deformylase	0.64341	-2.41559	3.95665	-0.610512	0.541523	NA
azo0101	htpX	(GenBank) putative protease HtpX	164.363	1.88987	0.557903	3.38745	0.000705447	0.00960923
azo0102	helX	(GenBank) putative thiol:disulphide oxidoreductase	2.31051	-4.26584	3.92067	-1.08804	0.276578	NA
azo0103		(GenBank) conserved hypothetical secreted protein	1.20332	-2.08353	3.93908	-0.528937	0.596849	NA
azo0104		(GenBank) conserved hypothetical secreted protein	27.3337	-0.315114	1.80936	-0.174158	0.861741	0.954108
azo0105	tpx	(GenBank) probable thiol peroxidase	1.42126	-3.56444	3.92935	-0.907132	0.364337	NA
azo0106		(GenBank) conserved hypothetical membrane protein	26.2718	-1.71576	1.4294	-1.20034	0.230008	0.513208
azo0107		(GenBank) conserved hypothetical membrane protein	16.6214	-1.31874	1.33908	-0.984811	0.324717	0.623883
azo0108		(GenBank) conserved hypothetical secreted protein	0.109635	-0.109303	4.08047	-0.0267869	0.97863	NA
azo0109	yihZ	(GenBank) D-tyrosyl-tRNA(Tyr) deacylase	5.47622	-5.50958	3.78888	-1.45414	0.145906	NA
azo0111	adhA	(GenBank) putative alcohol dehydrogenase	3.46041	-0.389091	2.05179	-0.189635	0.849595	NA
azo0113	gstA	(GenBank) probable glutathione transferase	0.343631	-1.52244	3.99891	-0.380714	0.703416	NA
azo0115		(GenBank) conserved hypothetical protein	12.702	-0.554836	1.19087	-0.465908	0.641282	0.860865
azo0116	amn	(GenBank) AMP nucleosidase	265.964	-0.088474	0.369382	-0.239519	0.810703	0.941867
azo0117	braF	(GenBank) ABC transporter ATP-binding protein	253.014	1.47027	0.770964	1.90706	0.0565129	0.225211
azo0118		(GenBank) ABC transporter ATP-binding protein	49.4275	0.517284	1.01105	0.51163	0.60891	0.838425
azo0119		(GenBank) probable ABC transporter substrate binding protein	229.425	0.754566	0.497689	1.51614	0.129485	0.367712
azo0120		(GenBank) ABC transporter permease protein	134.392	1.84482	0.736696	2.50418	0.0122735	0.0841259
azo0121	livM1	(GenBank) putative branched-chain amino acid transport permease	71.3331	-0.462506	0.597839	-0.773629	0.43915	0.724207
azo0122		(GenBank) probable Fe-S cluster redox enzyme	7.80589	-5.01933	2.19851	-2.28305	0.0224272	0.12693
azo0123		(GenBank) putative threonine efflux protein	6.21192	-0.967301	2.41714	-0.400185	0.689021	0.891217
azo0124		(GenBank) hypothetical secreted protein	1.92891	1.68202	3.83809	0.438244	0.661209	NA
azo0125		(GenBank) conserved hypothetical secreted protein	13.6634	-2.29312	1.95057	-1.17562	0.239749	0.5211
azo0126		(GenBank) conserved hypothetical protein	177.186	0.883909	0.485951	1.81893	0.0689224	0.254631
azo0127		(GenBank) Hypothetical protein	0.87917	-2.86872	3.94327	-0.727497	0.466922	NA
azo0128		(GenBank) conserved hypothetical membrane protein	19.2119	1.56069	2.07308	0.752839	0.451546	0.736589
azo0129	tap	(GenBank) putative dipeptide chemoreceptor	11.6427	-5.61073	2.26297	-2.47937	0.0131616	0.0867011
azo0130	nahY	(GenBank) putative aromatic hydrocarbon chemotaxis transducer	26.9692	0.771998	1.47564	0.52316	0.600863	0.833761
azo0132		(GenBank) transcriptional regulator, LysR family	2.30791	5.1173	3.93182	1.30151	0.193085	NA
azo0133	ilvE1	(GenBank) branched-chain-amino-acid transaminase	6.55424	0.734143	2.01003	0.36524	0.714932	0.905305
azo0134	ydaM	(GenBank) putative response regulator	188.183	-1.20094	0.419607	-2.86207	0.00420889	0.0374837
azo0135		(GenBank) putative response regulator	15.6187	-3.02212	1.5082	-2.00379	0.045093	0.195187
azo0136		(GenBank) putative hybrid sensor and regulator protein	389.886	-0.419325	0.545357	-0.768899	0.441953	0.727834
azo0137	amiC1	(GenBank) putative aliphatic amidase expression-regulating protein	51.7114	0.262625	0.785299	0.334426	0.738058	0.918667
azo0139	cpdA	(GenBank) probable phosphodiesterase	296.992	2.63568	0.466767	5.64668	1.63578e-08	1.28625e-06
azo0140		(GenBank) conserved hypothetical protein	5.3699	-1.54092	2.15521	-0.714972	0.474626	NA
azo0141	gidA	(GenBank) glucose inhibited division protein A	10.2883	-6.4189	2.44489	-2.62543	0.00865391	0.0654062
azo0142	gidB	(GenBank) probable methyltransferase GidB	30.7865	-0.900564	2.01934	-0.44597	0.655619	0.86947
azo0143	parA1	(GenBank) ParA family protein	0.386046	-1.67558	3.98973	-0.419973	0.674505	NA
azo0145		(GenBank) conserved hypothetical secreted protein	0.347951	-1.53849	3.9979	-0.384826	0.700367	NA
azo0146	parB	(GenBank) probable chromosome partitioning protein ParB	12.3492	-6.68262	3.16432	-2.11187	NA	NA
azo0147		(GenBank) conserved hypothetical membrane protein	3.04105	-3.59578	3.71331	-0.968349	0.33287	NA
azo0148		(GenBank) putative acyltransferase family protein	49.8329	-1.54256	0.987476	-1.56213	0.118258	0.34686
azo0149	uxuA	(GenBank) putative mannonate dehydratase	85.0781	1.59718	0.855803	1.86629	0.0620009	0.23948
azo0150	aas	(GenBank) bifunctional Aas protein	1028.39	0.737486	0.305718	2.41231	0.0158518	0.098502
azo0151	smtB	(GenBank) putative transcriptional repressor	141.886	-1.18171	0.820364	-1.44047	0.149735	0.396716
azo0152		(GenBank) conserved hypothetical membrane protein	40.5101	1.47354	0.863287	1.7069	0.0878407	0.290513
azo0161		(GenBank) conserved hypothetical protein	23.0356	0.853864	0.951509	0.897379	0.369517	0.66417
azo0163		(GenBank) conserved hypothetical protein	0.592353	-2.30265	3.96069	-0.581377	0.560986	NA
azo0164	phoB	(GenBank) phosphate regulon transcriptional regulatory protein	176.261	0.63807	0.781532	0.816435	0.414252	0.694642
azo0165	phoR	(GenBank) phosphate regulon sensor protein	57.5161	0.027828	1.25265	0.0222152	0.982276	0.990079
azo0166		(GenBank) conserved hypothetical protein	15.3745	-0.315659	1.13419	-0.278312	0.780773	0.935748
azo0167		(GenBank) conserved hypothetical protein	27.8322	1.62772	1.08088	1.50592	0.132088	0.372908
azo0168		(GenBank) conserved hypothetical glutamine amidotransferases class-II (Gn-AT),YafJ-type	57.4898	-1.15038	1.3821	-0.832341	0.405217	0.69191
azo0169		(GenBank) conserved hypothetical secreted protein	0.487039	-2.0178	3.97236	-0.50796	0.611481	NA
azo0171		(GenBank) conserved hypothetical secreted protein	0.381725	-1.66072	3.99058	-0.41616	0.677293	NA
azo0179	rlpA	(GenBank) lipoprotein	26.8689	1.14455	1.70131	0.672749	0.501107	0.774037
azo0180	dacC	(GenBank) probable D-alanyl-D-alanine carboxypeptidase	29.2779	-2.95284	1.15061	-2.56631	0.0102786	0.0741969
azo0181	daaA	(GenBank) D-alanine transaminase	83.0473	0.369942	0.714475	0.517781	0.604611	0.83489
azo0182		(GenBank) conserved hypothetical protein	41.0281	-1.61364	0.73675	-2.19021	0.0285088	0.149764
azo0185		(GenBank) conserved hypothetical secreted protein	220.044	0.306033	0.509076	0.601154	0.547737	0.801377
azo0186	rep	(GenBank) ATP-dependent DNA helicase	871.355	1.77143	0.33394	5.30464	1.12899e-07	5.94962e-06
azo0187		(GenBank) conserved hypothetical cytochrome c5	0.21019	1.81425	4.08047	0.444618	0.656596	NA
azo_rrn1		(GenBank) azo_rrn1	131217	0.28699	0.280763	1.02218	0.306697	0.604891
azo_tRNA_0002	tRNA-Ile	(GenBank) tRNA-Ile	351.278	0.755921	0.440305	1.71681	0.0860135	0.288739
azo_tRNA_0003	tRNA-Ala	(GenBank) tRNA-Ala	29.4653	1.20611	1.26828	0.950982	0.341613	0.642958
azo_rrn2		(GenBank) azo_rrn2	100546	0.940033	0.141976	6.62107	3.56603e-11	7.18456e-09
azo0189	yueD	(GenBank) putative benzil reductase	6515.94	0.569408	0.201953	2.8195	0.00480979	0.0415641
azo0190		(GenBank) conserved hypothetical protein	3740.62	0.652084	0.16336	3.9917	6.56014e-05	0.00149212
azo0191		(GenBank) conserved hypothetical protein	163.739	-0.0749819	0.481263	-0.155802	0.876189	0.960849
azo0192	apbA1	(GenBank) 2-dehydropantoate 2-reductase	12.826	-3.71969	2.17687	-1.70873	NA	NA
azo0193	trxC1	(GenBank) probable protein-disulfide reductase	4.58685	-4.21647	3.91416	-1.07724	0.281375	NA
azo0194	hvrA1	(GenBank) putative trans-acting regulatory protein HvrA	6.62238	-2.61843	2.38071	-1.09985	0.271396	0.563351
azo0195		(GenBank) conserved hypothetical secreted protein	0.20981	1.81425	4.08047	0.444618	0.656596	NA
azo0196		(GenBank) consrved hypothetical transcription factor	16.8455	0.503033	1.04172	0.482885	0.629178	0.850784
azo0197		(GenBank) hypothetical membrane protein	9.78372	0.477892	2.34015	0.204214	0.838186	0.948099
azo0198	pabB	(GenBank) para-aminobenzoate synthase component I / 4-amino-4-deoxycho	65.9592	0.409718	1.2011	0.34112	0.733013	0.91635
azo0199	sbcD	(GenBank) exonuclease SbcD, putative	9.69586	1.54807	2.0298	0.762671	0.44566	0.73144
azo0200	sbcC	(GenBank) exonuclease SbcC, putative	12.9561	2.24811	2.75388	0.816343	0.414304	0.694642
azo0201		(GenBank) probable aryl-ester hydrolase	3.77834	-3.9292	3.41541	-1.15043	0.249965	NA
azo0202		(GenBank) conserved hypothetical protein	2.10841	-3.01777	3.36268	-0.89743	0.36949	NA
azo0203		(GenBank) conserved hypothetical membrane protein	10.6284	0.663263	2.82408	0.23486	0.814318	0.942048
azo0204	bmpA	(GenBank) probable lipoprotein	571.82	0.831596	0.335244	2.48057	0.0131173	0.0866458
azo0205	hipO1	(GenBank) probable hippurate hydrolase	110.535	-0.62574	1.08832	-0.574957	NA	NA
azo0206		(GenBank) putative AraC-family transcriptional regulator	1.65013	0.131171	3.67479	0.0356947	0.971526	NA
azo0207		(GenBank) conserved hypothetical protein	1.10664	-1.93392	3.9426	-0.490519	0.623766	NA
azo0209	agaE	(GenBank) probable sarcosine oxidase, beta subunit	124.967	1.14701	1.13344	1.01197	0.311552	0.60822
azo0210	ooxA	(GenBank) putative opine oxidase subunit A	8.85437	2.537	2.89926	0.875049	0.381547	0.673434
azo0211		(GenBank) conserved hypothetical protein	149.844	0.0142169	0.598998	0.0237344	0.981064	0.989957
azo0212	prp	(GenBank) probable proline dehydrogenase transcriptional activator	212.542	1.44528	0.543521	2.65911	0.00783481	0.060544
azo0213		(GenBank) aminotransferase, class III	0.934728	-0.280148	3.9295	-0.0712937	0.943164	NA
azo0214		(GenBank) conserved hypothetical acetyltransferase	45.5816	1.41576	0.94446	1.49901	0.13387	0.374593
azo0215	aldH	(GenBank) putative aldehyde dehydrogenase (NAD+)	30.6918	2.3298	1.18196	1.97113	0.0487095	0.204241
azo0216	hadL	(GenBank) probable haloalkanoic acid dehalogenase	170.422	-0.443655	0.509134	-0.871392	0.38354	0.674321
azo0217	ordL	(GenBank) FAD dependent oxidoreductase family protein	936.251	2.19376	0.337297	6.50395	7.82391e-11	1.45103e-08
azo0218	dppA	(GenBank) putative dipeptide transport system, periplasmic-binding protein	6.53671	-5.76457	2.72661	-2.11419	0.0344992	0.167359
azo0219	dppB	(GenBank) putative dipeptide transport system, permease protein	16.067	-0.371444	1.25028	-0.297089	0.766399	0.931225
azo0220	dppC	(GenBank) ABC transporter, permease protein	1.80155	-3.90413	3.92462	-0.994779	0.319844	NA
azo0221	dppD	(GenBank) putative dipeptide transport system, ATP-binding protein	7.58551	-1.31729	1.68424	-0.782128	0.434139	0.717908
azo0222	gabD1	(GenBank) probable succinate-semialdehyde dehydrogenase [NAD(P)+]	17.4131	2.09381	1.50419	1.39199	0.163925	0.415588
azo0223		(GenBank) conserved hypothetical secreted protein	3.51761	-4.87166	3.91591	-1.24407	0.213474	NA
azo0225		(GenBank) hypothetical secreted protein	1.43998	-3.5857	3.92902	-0.912621	0.361442	NA
azo0226		(GenBank) conserved hypothetical secreted protein	1.37001	3.28391	3.95249	0.830845	0.406061	NA
azo0227	czcA1	(GenBank) putative cation efflux system protein	98.5696	1.42074	0.813448	1.74656	0.0807138	0.278798
azo0228		(GenBank) Hypothetical protein	0.20981	1.81425	4.08047	0.444618	0.656596	NA
azo0229	fhuA1	(GenBank) probable ferrichrome-iron TonB-dependent receptor	1139.12	-0.415369	0.267059	-1.55534	0.119864	0.349447
azo0230		(GenBank) conserved hypothetical secreted protein	17.2554	-0.734409	1.09835	-0.668645	0.503722	0.774043
azo0231		(GenBank) conserved hypothetical membrane protein	63.4199	-0.574223	0.953582	-0.602175	0.547058	0.80131
azo0232	exbB1	(GenBank) putative biopolymer transport protein ExbB	3.00519	-0.889608	3.01765	-0.294801	0.768146	NA
azo0233	exbD1	(GenBank) putative biopolymer transport protein ExbD	7.60156	-5.98258	2.80216	-2.13499	0.032762	0.161863
azo0234	exbD2	(GenBank) putative biopolymer transport protein ExbD	24.6106	1.47536	1.13963	1.2946	0.195457	0.46612
azo0235		(GenBank) conserved hypothetical membrane protein	12.8273	0.985146	1.5304	0.643716	0.51976	0.782802
azo0236	add	(GenBank) adenosine deaminase	16.6621	-3.10944	1.32692	-2.34335	0.0191112	0.11211
azo0237	npd1	(GenBank) putative NAD-dependent deacetylase	0.820477	-1.32664	3.96122	-0.334906	0.737696	NA
azo0238		(GenBank) hypothetical membrane protein	7.84352	-2.97694	2.26034	-1.31703	0.187828	0.455587
azo0240	dctP1	(GenBank) putative C4-dicarboxylate-binding periplasmic protein	220.384	2.0657	0.660907	3.12555	0.0017747	0.0188493
azo0241	dctQ1	(GenBank) DctQ1 protein	8.34285	-1.32164	1.42945	-0.924576	0.355186	0.653999
azo0242	dctM1	(GenBank) probable TRAP-type C4-dicarboxylate transport system, large permease component	34.4328	-0.0760678	1.09196	-0.0696618	0.944463	0.979398
azo0243	uidR	(GenBank) putative TetR family transcriptional regulator	72.7245	10.0935	3.90756	2.58308	NA	NA
azo0244		(GenBank) membrane fusion protein	12.0972	-4.66777	2.25791	-2.0673	0.0387061	0.178874
azo0245		(GenBank) RND efflux transporter, permease protein	118.086	1.12892	0.845271	1.33557	0.181691	0.443826
azo0246	oprM1	(GenBank) probable outer membrane efflux protein	6.70313	-2.756	2.15228	-1.28051	0.200367	0.469471
azo0247	bfr1	(GenBank) putative bacterioferritin	4.38781	-2.02756	2.95792	-0.685467	0.493049	NA
azo0248	dksA1	(GenBank) probable dnaK suppressor protein	0.253043	-1.06566	4.03267	-0.264256	0.791583	NA
azo0251		(GenBank) conserved hypothetical membrane protein	6.83987	-5.83044	3.91147	-1.4906	0.136067	0.377672
azo0252		(GenBank) conserved hypothetical protein	1.49049	3.40928	3.9487	0.863393	0.387922	NA
azo0253		(GenBank) conserved hypothetical protein	2.73595	-4.50821	3.91852	-1.15049	0.249943	NA
azo0255		(GenBank) hypothetical protein	0.128682	-0.109303	4.08047	-0.0267869	0.97863	NA
azo0256		(GenBank) conserved hypothetical membrane protein	1.36797	-3.50771	3.93025	-0.892489	0.372131	NA
azo0258		(GenBank) conserved hypothetical acetyltransferase	14.8817	1.16927	2.09055	0.559315	0.575947	0.820206
azo0260		(GenBank) conserved hypothetical protein	0.362892	0.852477	4.08047	0.208916	0.834514	NA
azo0261		(GenBank) conserved hypothetical membrane protein	5.54152	3.32193	3.21764	1.03241	0.30188	NA
azo0262		(GenBank) hypothetical protein	0.257364	-1.08706	4.03085	-0.269684	0.787403	NA
azo0263		(GenBank) probable two-component system histidine kinase	8.47702	-3.17183	2.11323	-1.50094	0.133371	0.374593
azo0264	qseB1	(GenBank) transcriptional regulatory protein	0.219269	-0.886423	4.04903	-0.218922	0.82671	NA
azo0265		(GenBank) conserved hypothetical secreted protein	39.3428	-5.08593	1.32647	-3.83418	0.000125983	0.00257411
azo0266		(GenBank) conserved hypothetical cytochrome b561 family protein	1.11677	0.613858	3.88795	0.157887	0.874546	NA
azo0267	czcB	(GenBank) putative membrane fusion protein	1.50198	-2.43521	3.93211	-0.619313	0.53571	NA
azo0268	czcA2	(GenBank) putative cation efflux system protein	24.3533	0.434615	1.5487	0.280632	0.778992	0.935748
azo0269		(GenBank) conserved hypothetical protein	0.657808	-2.45948	3.95517	-0.621841	0.534047	NA
azo0271		(GenBank) conserved hypothetical protein	422.536	0.31245	0.348102	0.897581	0.369409	0.66417
azo0272		(GenBank) hypothetical protein	59.0795	0.907346	0.858796	1.05653	0.290725	0.58558
azo0273	sigW	(GenBank) putative ECF-family RNA polymerase sigma factor	0.497445	-2.04653	3.97108	-0.51536	0.606301	NA
azo0274		(GenBank) conserved hypothetical secreted protein	0.506087	-2.06967	3.97006	-0.52132	0.602144	NA
azo0275		(GenBank) conserved hypothetical secreted protein	13.8807	0.0936012	1.29511	0.0722726	0.942385	0.978229
azo0276		(GenBank) Hypothetical protein	22.6512	-0.088957	1.44218	-0.0616824	0.950816	0.981343
azo0277		(GenBank) Hypothetical protein	6.53678	-3.84929	2.35687	-1.63322	0.102422	0.319457
azo0278		(GenBank) hypothetical membrane protein	0.438539	-1.87774	3.97898	-0.471915	0.636987	NA
azo0279		(GenBank) conserved hypothetical protein	2.6191	2.59221	3.78635	0.684619	0.493584	NA
azo0280		(GenBank) conserved hypothetical membrane protein	17.9717	-0.0202573	1.3158	-0.0153955	0.987717	0.993486
azo0282		(GenBank) conserved hypothetical protein	0.257364	-1.08706	4.03085	-0.269684	0.787403	NA
azo0283		(GenBank) hypothetical protein predicted by Glimmer/Critica	0.62943	3.24645	3.99764	0.812093	0.416738	NA
azo0286		(GenBank) putative ABC transporter permease	11.9664	-4.15433	2.03687	-2.03957	0.0413931	0.186889
azo0287		(GenBank) conserved hypothetical protein	72.9699	-0.381976	1.16927	-0.326679	0.743911	0.922143
azo0288		(GenBank) hypothetical protein	0.438539	-1.87774	3.97898	-0.471915	0.636987	NA
azo0289		(GenBank) ABC transporter ATP-binding protein	4.61029	-5.26141	2.95096	-1.78295	0.0745943	NA
azo0290		(GenBank) conserved hypothetical protein	11.5358	-6.5842	2.37839	-2.76834	0.00563419	0.0466805
azo0292	darB	(GenBank) probable 3-oxoacyl-[acyl-carrier-protein] synthase	11.039	3.39402	1.83947	1.84511	0.0650216	0.245924
azo0293	darA	(GenBank) probable dialkylrecorsinol condensing enzyme	49.4961	1.40762	0.680081	2.06978	0.0384726	0.178723
azo0294		(GenBank) putative penicillin-binding protein	52.922	0.372203	1.03867	0.358347	0.720084	0.908964
azo0296		(GenBank) probable metallo-beta-lactamase superfamily protein	8.27542	-1.13137	1.98653	-0.569521	0.569003	0.81631
azo0298	paaY	(GenBank) probable phenyl acetic acid degradation protein	4.5382	0.538816	1.88503	0.28584	0.775001	NA
azo0299	paaZ	(GenBank) conserved hypothetical dehydrogenase	374.773	-0.900409	0.505629	-1.78077	0.07495	0.265742
azo0300	paaG1	(GenBank) probable enoyl-CoA hydratase	31.921	1.66592	0.813958	2.04668	0.040689	0.185031
azo0301	paaH1	(GenBank) probable 3-hydroxybutyryl-CoA dehydrogenase	11.7988	-2.29273	1.37613	-1.66607	0.0956989	0.306964
azo0302	paaI	(GenBank) phenylacetic acid degradation protein PaaI	84.2779	-0.0159993	0.844143	-0.0189533	0.984878	0.99212
azo0303	paaK	(GenBank) Phenylacetate--CoA ligase.	596.472	0.953749	0.461314	2.06746	0.0386908	0.178874
azo0304	paaA	(GenBank) phenylacetic acid degradation protein [paaA]	79.914	-0.977056	0.567735	-1.72097	0.0852557	0.287485
azo0305	paaB	(GenBank) phenylacetic acid degradation protein PaaB	85.5589	0.776799	0.658691	1.17931	0.238276	0.5211
azo0306	paaC	(GenBank) probable phenylacetic acid degradation protein PaaC	64.1568	0.0785316	1.13764	0.06903	0.944966	0.979498
azo0307	paaD	(GenBank) probable phenylacetic acid degradation protein PaaD	0.219269	-0.886423	4.04903	-0.218922	0.82671	NA
azo0308	paaE	(GenBank) probable phenylacetic acid degradation NADH oxidoreductase PaaE	110.318	-0.208951	0.999321	-0.209093	0.834375	0.948099
azo0309	paaR	(GenBank) putative TetR family transcriptional regulator	7.12054	-3.21711	2.23115	-1.4419	0.14933	0.396078
azo0310	paaJ1	(GenBank) probable beta-ketoadipyl CoA thiolase	557.209	0.956319	0.367112	2.60498	0.00918807	0.0678861
azo0311		(GenBank) probable ABC transporter substrate binding protein	129.228	1.07203	0.537438	1.99471	0.0460742	0.198366
azo0312		(GenBank) ABC transporter permease protein	53.8138	0.479247	0.725203	0.660845	0.508711	0.777303
azo0313		(GenBank) ABC transporter ATP-binding/permease protein	829.168	0.298134	0.258384	1.15384	0.248566	0.532232
azo0314		(GenBank) ABC transporter ATP-binding protein	3239.48	0.0149875	0.205135	0.0730617	0.941757	0.978229
azo0315	hupB	(GenBank) DNA-binding protein HU (DNA-binding protein II)	3.24329	-4.75422	3.24591	-1.46468	0.143008	NA
azo0316	rhlE1	(GenBank) putative ATP-dependent RNA helicase	9.87283	2.29652	2.11365	1.08652	0.277251	0.568896
azo0321	cutA2	(GenBank) putative protein disulfide-isomerase	0.128682	-0.109303	4.08047	-0.0267869	0.97863	NA
azo0322	cutA1	(GenBank) periplasmic divalent cation tolerance protein	2.57364	-4.41923	3.91927	-1.12757	0.259503	NA
azo0323	naoA	(GenBank) 2-nitropropane dioxygenase.	34.2938	-2.5011	1.34157	-1.86431	0.0622787	0.23948
azo0324		(GenBank) conserved hypothetical protein	34.3743	2.74926	1.60667	1.71115	NA	NA
azo0325		(GenBank) putative flavocytochrome protein	175.713	0.980315	0.589896	1.66184	0.0965442	0.307894
azo0326		(GenBank) conserved hypothetical protein	28.2357	0.51112	1.68651	0.303064	0.761841	0.930024
azo0328	livK1	(GenBank) putative leucine-specific binding protein	1.63861	-0.424381	3.84626	-0.110336	0.912143	NA
azo0330	blaA	(GenBank) probable transcriptional regulator, LysR family	3.47254	-1.19792	3.09154	-0.387482	0.698399	NA
azo0331		(GenBank) conserved hypothetical protein	243.046	0.985301	0.389292	2.53101	0.0113735	0.0804151
azo0332		(GenBank) putative esterase	128.288	-0.433779	0.73759	-0.588104	0.556463	0.808212
azo0333		(GenBank) putative esterase	0.109635	-0.109303	4.08047	-0.0267869	0.97863	NA
azo0334		(GenBank) conserved hypothetical secreted protein	145.333	0.844448	0.608776	1.38713	0.165403	0.417699
azo0335		(GenBank) EAL-domain containing protein	16.7282	-2.89588	1.52539	-1.89846	0.0576358	0.227803
azo0336		(GenBank) PAS/PAC/GGDEF-domain containing protein	36.187	-1.69967	1.23812	-1.37278	0.16982	0.424286
azo0337		(GenBank) Hypothetical protein	3.44683	1.56434	3.78696	0.413086	0.679544	NA
azo0338	pstS1	(GenBank) putative phosphate-binding periplasmic protein	3.85555	-3.96022	3.38966	-1.16833	0.242676	NA
azo0339		(GenBank) conserved hypothetical membrane protein	2677.28	0.0547769	0.227582	0.240691	0.809795	0.941629
azo0340		(GenBank) conserved hypothetical membrane protein	343.14	0.00493958	0.57698	0.00856108	0.993169	0.995647
azo0341		(GenBank) putative cytochrome c'	3.77837	-4.97389	3.91528	-1.27038	0.20395	NA
azo0342	nhoA	(GenBank) N-hydroxyarylamine O-acetyltransferase	24.4792	1.76962	1.54067	1.14861	0.250718	0.534938
azo0343	parA2	(GenBank) probable ParA family protein	6.22645	-3.14342	3.23848	-0.970646	0.331725	0.631927
azo0344		(GenBank) Hypothetical protein	0.497445	-2.04653	3.97108	-0.51536	0.606301	NA
azo0345		(GenBank) ATP-dependent DNA helicase	23.6985	-1.73185	1.57918	-1.09668	0.272781	0.564174
azo0346		(GenBank) putative Na+/H+ antiporter	17.0364	0.303142	1.10412	0.274554	0.783659	0.935748
azo0347		(GenBank) hypothetical secreted protein	3.01821	-0.665689	2.96599	-0.224441	0.822414	NA
azo0348		(GenBank) 4-hydroxybenzoate octaprenyltransferase	117.607	-3.83205	1.14513	-3.3464	0.000818686	0.0107022
azo0349		(GenBank) putative Small Multi-Drug resistant family protein	133.195	-1.19395	0.739404	-1.61475	0.106364	0.326264
azo0350		(GenBank) conserved hypothetical secreted protein	150.162	0.713641	0.714154	0.999282	0.317658	0.615654
azo0351	nodJ	(GenBank) ABC transporter permease NodJ	265.876	0.2036	0.464247	0.438559	0.660981	0.874178
azo0352		(GenBank) conserved hypothetical protein	947.253	0.802718	0.530692	1.51259	0.130384	0.369832
azo0353		(GenBank) hypothetical protein predicted by Glimmer/Critica	140.295	0.188452	0.433012	0.435212	0.663408	0.875741
azo0354		(GenBank) putative methylase	69722.6	0.920303	0.162298	5.67046	1.42411e-08	1.18397e-06
azo0355		(GenBank) conserved hypothetical protein	2009.74	0.290282	0.20546	1.41284	0.157704	0.407664
azo0356	vsr	(GenBank) putative hypothetical very short patch repair endonuclease	730.483	0.690032	0.274889	2.51022	0.0120657	0.0835704
azo0357		(GenBank) hypothetical protein	50574.4	0.958837	0.151547	6.32699	2.49984e-10	3.01356e-08
azo0358		(GenBank) putative two-component sensor kinase	1.0661e+06	0.486491	0.158451	3.07029	0.00213853	0.0216638
azo0359		(GenBank) conserved hypothetical membrane protein.	4433.73	1.02631	0.161319	6.36202	1.99119e-10	2.621e-08
azo0360	nodI	(GenBank) ABC transporter ATP-binding protein NodI	51.8484	-0.894359	0.990031	-0.903364	0.366333	0.662587
azo0361		(GenBank) conserved hypothetical glutathione S-transferase	47.0644	-0.213337	0.797365	-0.267552	0.789044	0.937195
azo0362		(GenBank) conserved hypothetical protein	134.096	-0.499796	1.03219	-0.484208	0.628238	0.850495
azo0363	fer21	(GenBank) putative ferredoxin 2Fe-2S protein	3.06244	-4.67045	3.91727	-1.19227	0.233155	NA
azo0364		(GenBank) conserved hypothetical membrane protein	27.1918	-0.651214	1.29758	-0.50187	0.615759	0.843339
azo0365		(GenBank) Conserved Hypothetical protein	0.453265	-1.92156	3.97684	-0.483187	0.628963	NA
azo0366	srpH	(GenBank) probable serine O-acetyltransferase	29.6404	-5.05341	1.47375	-3.42895	0.00060592	0.00849344
azo0368	mmpI	(GenBank) probable immunodominant 35kDa protein	76.6659	-1.03131	0.794029	-1.29883	0.194002	0.464378
azo0369	csdB	(GenBank) probable cysteine desulphurase	299.08	-0.0844667	0.512743	-0.164735	0.869153	0.957547
azo0370		(GenBank) conserved hypothetical membrane protein	5.73201	-1.82367	2.62952	-0.693538	0.487972	NA
azo0371		(GenBank) hypothetical secreted protein	211.934	-0.499305	0.609051	-0.819808	0.412325	0.694642
azo0372		(GenBank) conserved hypothetical protein	5.9181	-5.62142	2.68112	-2.09667	0.036023	0.172346
azo0373		(GenBank) conserved hypothetical peptidase	55.2609	1.18545	0.968417	1.22411	0.22091	0.500108
azo0374		(GenBank) conserved hypothetical peptidase	19.0546	-2.70974	1.88773	-1.43545	0.151159	0.399171
azo0375		(GenBank) probABLE SODIUM/SOLUTE SYMPORTER TRANSMEMBRANE protein	71.9124	0.177933	0.734948	0.242103	0.8087	0.941629
azo0376		(GenBank) conserved hypothetical protein	2.15702	-4.16587	3.75531	-1.10933	0.267289	NA
azo0378		(GenBank) putative TonB-dependent receptor	7.80193	-6.01987	2.60925	-2.30713	0.0210478	0.12076
azo0381		(GenBank) conserved hypothetical secreted protein	0.438539	-1.87774	3.97898	-0.471915	0.636987	NA
azo0382	dsbA	(GenBank) putative protein disulfide-isomerase	2.43746	0.160815	2.83399	0.0567451	0.954748	NA
azo0383		(GenBank) short chain dehydrogenase family protein	2.90629	-0.821742	3.69912	-0.222145	0.824201	NA
azo0384		(GenBank) Hypothetical protein	45.0748	-0.890642	1.3066	-0.681649	0.495461	0.770857
azo0385		(GenBank) hypothetical membrane protein	2.0501	-2.97426	3.41651	-0.870554	0.383998	NA
azo0386		(GenBank) hypothetical membrane protein	13.1259	-0.994038	1.59637	-0.622685	0.533491	0.794962
azo0387		(GenBank) conserved hypothetical periplasmic binding protein	81.8515	-0.438257	0.815399	-0.537475	0.590939	0.82931
azo0388		(GenBank) conserved hypothetical protein	213.831	0.266749	0.519647	0.513327	0.607722	0.837747
azo0389	phbC1	(GenBank) probable poly-beta-hydroxybutyrate synthase	6074.65	-0.388975	0.195369	-1.99098	0.0464835	0.198913
azo0390		(GenBank) conserved hypothetical protein	38.3883	-0.807256	0.794767	-1.01571	0.309766	0.60818
azo0391		(GenBank) putative MerR-family transcriptional regulator	0.911798	-1.5865	3.9523	-0.401413	0.688116	NA
azo0392		(GenBank) conserved hypothetical protein	12.2533	4.60862	2.77702	1.65955	0.0970042	0.308139
azo0393	fadAx	(GenBank) probable acyl-CoA thiolase	14.275	-6.89242	1.95241	-3.53022	0.000415218	0.00641724
azo0394	fadfX	(GenBank) probable acyl-CoA dehydrogenase	8.79511	0.133434	1.5772	0.0846022	0.932578	0.975704
azo0395		(GenBank) 2-hydroxychromene-2-carboxylate isomerase family protein	18.2496	-0.369222	1.38359	-0.266859	0.789578	0.937195
azo0397		(GenBank) Hypothetical protein	2.02082	-4.07046	3.92268	-1.03767	0.299422	NA
azo0399		(GenBank) conserved hypothetical protein	3.15735	-4.71441	3.40698	-1.38375	0.166435	NA
azo0402	cheB1	(GenBank) probable protein glutamate-methylesterase	6.21722	-1.14155	2.55508	-0.446776	0.655036	0.869176
azo0403	cheR1	(GenBank) probable chemotaxis protein methyltransferase	46.1938	-0.336088	1.13938	-0.294973	0.768014	0.932236
azo0404	cheD	(GenBank) conserved hypothetical chemotaxis protein CheD	4.03013	0.746806	2.90419	0.257148	0.797065	NA
azo0406		(GenBank) putative methyl-accepting chemotaxis protein	24.5057	-1.69595	1.00951	-1.67998	0.0929621	0.301658
azo0407		(GenBank) putative methyl-accepting chemotaxis protein	51.559	-0.0388738	0.696088	-0.0558462	0.955464	0.983194
azo0408	cheA1	(GenBank) putative chemotaxis protein histidine kinase	250.236	1.36224	0.528934	2.57544	0.0100113	0.0729221
azo0409		(GenBank) putative STAS domain protein	6.1119	-4.65526	3.10577	-1.49891	0.133898	0.374593
azo0410		(GenBank) putative methyl-accepting chemotaxis protein	119.402	0.164811	0.514387	0.320402	0.748663	0.923746
azo0411	cheY1	(GenBank) probable chemotaxis response regulator	122.177	-2.00385	0.804907	-2.48954	0.0127908	0.0856242
azo0412		(GenBank) conserved hypothetical membrane protein	12.308	2.53963	1.6191	1.56854	0.116754	0.346614
azo0413	exsB	(GenBank) conserved hypothetical ExsB protein	0.767442	-2.68092	3.94832	-0.679004	0.497135	NA
azo0415		(GenBank) conserved hypothetical secreted protein	0.219269	-0.886423	4.04903	-0.218922	0.82671	NA
azo0421		(GenBank) conserved hypothetical thioesterase	141.071	0.737996	0.818951	0.901149	0.367509	0.663719
azo0422		(GenBank) hypothetical protein	46.7614	-0.24644	0.793931	-0.310405	0.756253	0.927901
azo0423	hslV	(GenBank) ATP-dependent protease HslV	17.084	-0.409693	1.61423	-0.2538	0.79965	0.94092
azo0424	hslU	(GenBank) ATP-dependent Hsl protease ATP-binding subunit	59.6021	-0.463462	0.946105	-0.489864	0.62423	0.848443
azo0425	mdcF1	(GenBank) putative malonate transporter	2.75811	-2.46465	3.17656	-0.775887	0.437816	NA
azo0426		(GenBank) GGDEF/PAS-domain containing protein	49.9668	0.616868	1.25522	0.491443	0.623113	0.848443
azo0427	hslR	(GenBank) heat shock protein	10.3742	-1.48187	2.39016	-0.619986	0.535267	0.796132
azo0428	cysN_C	(GenBank) putative sulfate adenylyltransferase subunit 1 / adenylylsulfate kinase	3.16167	-4.71636	3.42368	-1.37757	0.168336	NA
azo0429	cysD	(GenBank) putative sulfate adenylyltransferase subunit 2	58.9291	-8.93765	1.72316	-5.18679	2.13952e-07	9.91998e-06
azo0430	cysH	(GenBank) probable phosphoadenylyl-sulfate reductase	7.18715	-5.90157	3.54702	-1.66381	0.0961502	0.307044
azo0432	cysI	(GenBank) putative sulfite reductase	0.109635	-0.109303	4.08047	-0.0267869	0.97863	NA
azo0433		(GenBank) conserved hypothetical membrane protein	3.74274	-0.256513	3.06185	-0.0837772	0.933234	NA
azo0434	cysB	(GenBank) transcriptional regulator CysB	40.0698	1.35431	1.22601	1.10465	0.26931	0.561625
azo0435		(GenBank) hypothetical secreted protein	4.30449	-0.943243	2.41221	-0.391029	0.695776	NA
azo0436		(GenBank) L-asparaginase II precursor	4.44998	6.06144	3.9198	1.54636	0.122017	NA
azo0437		(GenBank) probable aspartate ammonia-lyase	384.898	0.551764	0.529291	1.04246	0.297199	0.594645
azo0438	ansB2	(GenBank) periplasmic L-asparaginase II	9.60762	-0.75673	2.36543	-0.319912	0.749035	0.923746
azo0439	glnQ1	(GenBank) probable glutamine transport ATP-binding protein	18.8003	-0.600828	1.96909	-0.30513	0.760267	0.929115
azo0440	glnM	(GenBank) putative glutamine transport permease protein	92.0149	-0.756819	0.715422	-1.05786	0.290117	0.584844
azo0441	glnP	(GenBank) putative glutamine transport permease protein	143.63	0.00922963	0.513662	0.0179683	0.985664	0.992249
azo0442	glnH	(GenBank) putative glutamine-binding protein	400.142	0.272166	0.477181	0.570362	0.568432	0.816254
azo0443		(GenBank) beta-lactamase	14.318	-6.89655	2.75429	-2.50393	0.0122822	0.0841259
azo0444	lig2	(GenBank) DNA ligase	1.34973	-0.0927732	3.84591	-0.0241226	0.980755	NA
azo0445		(GenBank) probable ATP-dependent helicase	2.34682	3.08345	3.88666	0.793342	0.427578	NA
azo0447	dctD1	(GenBank) transcriptional regulatory protein	6.02901	-5.64802	3.70029	-1.52637	0.126917	0.362986
azo0448	dctB1	(GenBank) sensor histidine kinase	13.155	-2.62494	1.79657	-1.46109	0.143992	0.387893
azo0449	kefB	(GenBank) putative glutathione-regulated potassium-efflux system protein	8.22802	-0.844109	2.93122	-0.287972	0.773368	0.935063
azo0450		(GenBank) PAS/PAC/GGDEF-domain containing protein	39.4133	-8.35786	2.13507	-3.91456	9.05684e-05	0.00193239
azo0451		(GenBank) hypothetical secreted protein	1.60197	-3.73593	3.92682	-0.951387	0.341408	NA
azo0453	atm1	(GenBank) probable composite transport ATP-binding permase protein	109.983	-0.107194	0.896089	-0.119625	0.90478	0.968178
azo0454		(GenBank) conserved hypothetical threonine efflux protein	3.67082	-0.93736	3.78673	-0.247539	0.804491	NA
azo0455		(GenBank) putative cobalmin snthesis protein	22.8207	0.288061	1.05271	0.273638	0.784363	0.935748
azo0457	ragA	(GenBank) two-component response regulator	0.124361	-0.109303	4.08047	-0.0267869	0.97863	NA
azo0458	ragB	(GenBank) putative two component sensor kinase	23.4689	-3.68868	1.95235	-1.88936	0.0588441	0.230688
azo0459	amtD	(GenBank) probable ammonia permease	17.7091	-1.32879	1.89802	-0.700093	0.483869	0.763161
azo0461		(GenBank) hypothetical secreted protein	1.88931	1.00376	3.82558	0.262381	0.793027	NA
azo0462		(GenBank) conserved hypothetical secreted protein	236.765	-0.243252	0.680234	-0.3576	0.720642	0.909193
azo0463	fadE	(GenBank) probable acyl-CoA dehydrogenase	9.85033	-1.23108	2.25787	-0.545238	0.58559	0.825164
azo0465	fadB1	(GenBank) probable enoyl-CoA hydratase / 3-hydroxyacyl-CoA dehydrogenase	0.128682	-0.109303	4.08047	-0.0267869	0.97863	NA
azo0467	fadL	(GenBank) probable long-chain fatty acid transport protein	30.9919	-0.947857	1.10017	-0.861553	0.388933	0.678032
azo0468	fadB2	(GenBank) probable 3-hydroxyacyl-CoA dehydrogenase / enoyl-CoA hydratase	98.2346	4.79743	0.977895	4.90588	9.30114e-07	3.67624e-05
azo0469	fadA2	(GenBank) probable 3-ketoacyl-CoA thiolase	6.98589	-3.32223	2.25002	-1.47654	0.1398	0.384329
azo0470	paaG2	(GenBank) putative enoyl-CoA hydratase	20.8542	-1.05413	1.59036	-0.662826	0.507442	0.776789
azo0471		(GenBank) conserved hypothetical membrane protein	9.25183	-6.26649	3.08526	-2.03111	0.0422439	0.187436
azo0472		(GenBank) probable O-acetylhomoserine aminocarboxypropyltransferase	18.1157	1.52958	1.65515	0.924131	0.355418	0.653999
azo0475		(GenBank) conserved hypothetical protein	3.03883	-0.919565	3.79913	-0.242046	0.808745	NA
azo0477	recG	(GenBank) ATP-dependent DNA helicase	1.25225	-3.3798	3.93242	-0.859471	0.390081	NA
azo0481		(GenBank) conserved hypothetical protein	12.7232	0.553596	1.70985	0.323769	0.746113	0.922293
azo0482		(GenBank) conserved hypothetical membrane protein	5.14296	-5.41863	3.85466	-1.40574	0.159802	NA
azo0483		(GenBank) conserved hypothetical secreted protein	3.32119	-0.883165	3.58681	-0.246226	0.805507	NA
azo0484		(GenBank) FHA domain containing protein	13.0989	0.403117	1.86924	0.215659	0.829254	0.946653
azo0485		(GenBank) conserved hypothetical protein	115.939	0.943493	0.557213	1.69324	0.0904107	0.295188
azo0486		(GenBank) conserved hypothetical short-chain dehydrogenase	13.7823	0.639168	1.42799	0.4476	0.654442	0.869176
azo0490		(GenBank) putative acetone-cyanohydrin lyase	3.16311	-4.71781	3.26402	-1.4454	0.148346	NA
azo0491	isoJ	(GenBank) probable glutathione S-transferase	921.813	1.35686	0.363608	3.73165	0.000190229	0.00339734
azo0492		(GenBank) conserved hypothetical membrane protein	48.9571	-1.72569	1.69811	-1.01624	0.309516	0.60818
azo0494	sspA1	(GenBank) putative stringent starvation protein A	11.0156	-2.78222	2.74927	-1.01198	0.311546	0.60822
azo0495		(GenBank) putative NADH dehydrogenase	1.40419	-2.32267	3.93416	-0.590386	0.554932	NA
azo0496	sltY	(GenBank) putative soulbe lytic murein transglycosylase	16.782	-1.77649	1.628	-1.09122	0.275178	0.566854
azo0498		(GenBank) GGDEF/PAS/PAC-domain containing protein	153.101	0.508961	0.653769	0.778502	0.436273	0.720942
azo0499	pheC	(GenBank) putative cyclohexadienyl dehydratase	20.0068	-0.421438	1.80007	-0.234122	0.81489	0.942048
azo0500	ilvA	(GenBank) probable threonine dehydratase	2.81096	-2.49796	3.07148	-0.813275	0.41606	NA
azo0501	hprK	(GenBank) probable Hpr serine kinase/phosphatase	7.959	-3.4409	2.07679	-1.65683	0.097553	0.309288
azo0502	ptsN	(GenBank) protein-Npi-phosphohistidine-sugar phosphotransferase	0.921257	-2.94081	3.9415	-0.746116	0.455598	NA
azo0503	rpoX	(GenBank) probable sigma-54 modulation protein	11.8997	0.798964	2.5277	0.316083	0.751939	0.925907
azo0504	rpoN1	(GenBank) RNA polymerase sigma-54 factor	104.13	-0.130327	0.593906	-0.219441	0.826307	0.945685
azo0507	recA	(GenBank) recombinase A	3.38956	-2.81473	3.67966	-0.764942	0.444306	NA
azo0508	ygaD1	(GenBank) probable CinA-related protein	0.238317	-0.98932	4.0394	-0.244918	0.80652	NA
azo0509		(GenBank) putative phosphatidylglycerophosphatase A	8.29623	-6.10996	3.27205	-1.86732	0.0618571	0.239386
azo0511		(GenBank) UPF0125 family protein	0.128682	-0.109303	4.08047	-0.0267869	0.97863	NA
azo0512	rnfE1	(GenBank) probable electron transport complex protein RnfE	28.1726	-5.00869	1.67874	-2.9836	NA	NA
azo0513	rnfG1	(GenBank) probable electron transport complex protein RnfG	5.57288	1.6485	2.75165	0.599095	0.54911	NA
azo0514	rnfD1	(GenBank) probable electron transport complex protein RnfD	51.8256	1.74349	0.944589	1.84577	0.0649258	0.245924
azo0515	rnfC1	(GenBank) probable electronen transport complex protein RnfC	5.20061	3.70033	3.11778	1.18685	0.235288	NA
azo0516	rnfB1	(GenBank) probable electron transport complex protein RnfB	4.10581	4.94533	3.27218	1.51133	0.130705	NA
azo0517	rnfA1	(GenBank) probable electron transport complex protein RnfA	99.5465	-0.708374	0.750851	-0.943427	0.345462	0.64804
azo0518	nifL	(GenBank) nitrogen fixation regulatory protein	29.6713	0.569301	1.75503	0.324382	0.745649	0.922293
azo0519	nifA	(GenBank) nif-specific regulatory protein	135.08	0.477817	1.45789	0.327746	0.743104	0.921617
azo0520		(GenBank) conserved hypothetical secreted protein	39.1156	1.3265	1.4985	0.885217	0.37604	0.668561
azo0522	sodC	(GenBank) superoxide dismutase	0.75913	-2.65608	3.94904	-0.672589	0.501209	NA
azo0523	nifB	(GenBank) nitrogen fixation protein	206.253	-0.371269	0.606256	-0.612397	0.540275	0.797544
azo0524		(GenBank) conserved hypothetical ferredoxin	1.88829	4.82811	3.93736	1.22623	0.220112	NA
azo0526	fprA	(GenBank) probable type A flavoprotein	39.2405	0.965247	1.13109	0.853377	0.39345	0.6792
azo0527	fdxC	(GenBank) probable ferredoxin IV	28.1484	-0.269087	1.11684	-0.240937	0.809604	0.941629
azo0528	fdxD	(GenBank) Ferredoxin V	8.05207	-0.482853	2.45256	-0.196878	0.843923	0.949125
azo0529	nifQ	(GenBank) putative NifQ protein	20.3858	-1.42794	1.16813	-1.22241	0.221551	0.501088
azo0530	draG1	(GenBank) probable ADP-ribosyl-[dinitrogen reductase] hydrolase	3.48644	-4.85801	3.91599	-1.24056	0.214769	NA
azo0531		(GenBank) conserved hypothetical secreted protein	6.48886	2.0783	3.76354	0.55222	0.580797	0.822256
azo0532		(GenBank) hypothetical membrane protein	15.5594	0.038346	2.72839	0.0140544	0.988787	0.993733
azo0533	yjdF	(GenBank) Conserved Hypothetical protein	1.38124	4.37144	3.94869	1.10706	0.268268	NA
azo0534		(GenBank) hypothetical membrane protein	5.26802	2.37267	2.73461	0.867645	0.385589	NA
azo0535	dcrH1	(GenBank) putative hemerythrin-like protein	5.3239	0.0798797	2.09603	0.03811	0.9696	NA
azo0536		(GenBank) conserved hypothetical protein	64.8057	2.80691	1.46486	1.91616	0.0553447	0.222143
azo0537	draT	(GenBank) putative NAD(+)-dinitrogen-reductase ADP-D-ribosyltransferase	26.1388	-0.162421	0.909254	-0.178631	0.858227	0.954108
azo0538	nifH	(GenBank) putative nitrogenase iron protein	153.465	-0.441871	0.783539	-0.563943	0.572793	0.817646
azo0539	nifD	(GenBank) nitrogenase molybdenum-iron protein alpha chain	1930.74	0.422286	0.233399	1.80929	0.0704067	0.257813
azo0540	nifK	(GenBank) nitrogenase molybdenum-iron protein beta chain	1670.05	0.148404	0.202128	0.734207	0.462823	0.746399
azo0541	nifT	(GenBank) nitrogen fixation protein [nifT]	259.932	0.903447	0.402615	2.24395	0.0248356	0.135779
azo0542	fdxN	(GenBank) FdxN protein	140.707	0.504171	0.772393	0.652739	0.513925	0.780272
azo0543	nifY1	(GenBank) NifY protein	866.638	0.60059	0.288943	2.07857	0.0376565	0.176887
azo0544		(GenBank) hypothetical protein	53.8206	-2.69214	0.836652	-3.21775	0.00129201	0.0146246
azo0545		(GenBank) putative methyl-accepting chemotaxis protein	271.12	-0.285947	0.416714	-0.686195	0.49259	0.76851
azo0546	nifM	(GenBank) probable peptidylprolyl isomerase	34.5502	0.195579	1.11121	0.176006	0.860289	0.954108
azo0547	nifZ	(GenBank) Nitrogen Fixation protein	143.612	1.3248	0.483774	2.73847	0.0061726	0.0502775
azo0548	nifW	(GenBank) nitrogen fixation protein NifW	112.025	-0.926169	0.816094	-1.13488	0.256426	0.54318
azo0549		(GenBank) conserved hypothetical protein	4.47152	-5.21844	3.10418	-1.6811	0.0927437	NA
azo0550	nifP	(GenBank) serine O-acetyltransferase	60.3111	-0.494628	1.1516	-0.429514	0.667549	0.878048
azo0551	nifV	(GenBank) homocitrate synthase	3.68974	-1.76178	3.80824	-0.462622	0.643635	NA
azo0552	nifS	(GenBank) cysteine desulphurase	27.2334	-1.53028	1.47967	-1.03421	0.301039	0.598561
azo0553	nifU	(GenBank) probable nitrogen fixation protein NifU	86.0339	2.0426	0.948161	2.15428	0.0312185	0.157135
azo0554	hesB	(GenBank) HesB/yadR/yfhF family protein	6.49383	-2.05032	2.36568	-0.866695	0.386109	0.675893
azo0555		(GenBank) conserved hypothetical protein	0.328904	-1.46575	4.00256	-0.366204	0.714213	NA
azo0556	fdxB	(GenBank) probable ferredoxin	9.33536	-2.38612	1.90008	-1.2558	0.20919	0.482176
azo0557		(GenBank) conserved hypothetical protein	9.70089	-5.34257	2.38218	-2.24272	0.0249149	0.135821
azo0558		(GenBank) conserved hypothetical protein	3.40958	-3.77173	3.55368	-1.06136	0.288527	NA
azo0560	nifX	(GenBank) conserved hypothetical NifX protein	14.7703	-1.87913	2.64506	-0.710432	0.477437	0.7593
azo0561	nifN	(GenBank) probable nitrogenase iron-molybdenum cofactor biosynthesis protein NifN	55.1558	0.583182	0.957924	0.608798	0.542658	0.799105
azo0562	nifE	(GenBank) nitrogenase iron-molybdenum cofactor biosynthesis protein NifE	103.082	0.354613	0.655825	0.540713	0.588705	0.828103
azo0563		(GenBank) probale Hypothetical protein	1.52962	3.43352	3.94801	0.869683	0.384474	NA
azo0564		(GenBank) conserved hypothetical protein	28.2831	0.123551	1.72585	0.0715884	0.94293	0.978229
azo0565	morA	(GenBank) GGDEF/EAL/PAS/PAC/GAF-domain containing protein	10.8724	-1.36723	1.5501	-0.882027	0.377762	0.669695
azo0566		(GenBank) hypothetical membrane protein	3.80454	0.972238	3.77508	0.257541	0.796761	NA
azo0567		(GenBank) conserved hypothetical protein	0.583274	-0.668849	3.99232	-0.167534	0.86695	NA
azo0568	vsrA	(GenBank) putative sensory box histidine kinase	4.69113	-5.28571	3.07064	-1.72137	0.0851832	NA
azo0569	vsrD1	(GenBank) DNA-binding response regulator	1.3455	-0.92339	3.89083	-0.237325	0.812405	NA
azo0571	ruvC	(GenBank) crossover junction endodeoxyribonuclease	4.27575	-5.15401	3.91428	-1.31672	0.187933	NA
azo0573		(GenBank) conserved hypothetical membrane protein	12.1488	-3.05091	1.96143	-1.55545	0.119839	0.349447
azo0574	yebC	(GenBank) conserved hypothetical protein	10.231	-1.43854	1.62007	-0.887945	0.37457	0.66846
azo0575		(GenBank) hypothetical secreted protein	5.95328	-3.56842	3.14661	-1.13405	0.256773	0.54318
azo0576		(GenBank) conserved hypothetical protein	299.3	0.579669	0.531367	1.0909	0.275316	0.566854
azo0578	emrY	(GenBank) multidrug resistence transmembrane protein	1.15814	-3.26572	3.93452	-0.830017	0.406529	NA
azo0579		(GenBank) conserved hypothetical membrane protein	11.1938	-0.198735	1.41181	-0.140766	0.888055	0.962621
azo0580		(GenBank) putative methyl-accepting chemotaxis transducer	13.0864	-2.34691	1.83901	-1.27618	0.201892	0.471668
azo0581	araJ	(GenBank) putative transmembrane efflux precursor protein	0.109635	-0.109303	4.08047	-0.0267869	0.97863	NA
azo0582		(GenBank) putative permeases of the major facilitator superfamily	12.4413	2.09583	1.96523	1.06646	0.286218	0.580868
azo0583	lysR	(GenBank) putative transcriptional regulator, LysR family	3.75993	2.37851	3.56158	0.667823	0.504247	NA
azo0585	tlyA	(GenBank) conserved hypothetical protein	1.60719	1.85328	3.68326	0.503163	0.61485	NA
azo0588		(GenBank) conserved hypothetical secreted protein	1138.48	0.562086	0.302562	1.85776	0.0632038	0.241511
azo0591	msbBa	(GenBank) putative lipid A biosynthesis acyltransferase,truncated	6.65999	-3.24969	2.43425	-1.33498	0.181882	0.443843
azo0593		(GenBank) conserved hypothetical membrane protein	12.319	-4.20033	2.12841	-1.97346	NA	NA
azo0595		(GenBank) 3',5'-cyclic-nucleotide phosphodiesterase	48.5146	0.251812	1.22298	0.2059	0.836869	0.948099
azo0596	xerC	(GenBank) site-specific recombinase	1.31162	-3.44841	3.93123	-0.877184	0.380387	NA
azo0597		(GenBank) conserved hypothetical protein	1.83512	-1.74451	3.88961	-0.448505	0.653789	NA
azo0598		(GenBank) probable SAM dependent methyl transferase	1.35836	-3.49762	3.93041	-0.889886	0.373527	NA
azo0603		(GenBank) conserved hypothetical membrane protein	0.778191	2.33416	3.99461	0.584327	0.559	NA
azo0604		(GenBank) conserved hypothetical membrane protein	11.4283	2.87002	1.54496	1.85767	0.0632163	0.241511
azo0607		(GenBank) putative TonB-dependent receptor	456.518	2.09902	0.326438	6.43006	1.27554e-10	2.05022e-08
azo0608	ybiX	(GenBank) putative PKHD-type hydroxylase	69.0736	0.805747	1.46188	0.551171	0.581516	0.822791
azo0609	gox	(GenBank) probable (S)-2-hydroxy-acid oxidase	0.257364	-1.08706	4.03085	-0.269684	0.787403	NA
azo0610	oprM2	(GenBank) putative outer membrane efflux protein	0.128682	-0.109303	4.08047	-0.0267869	0.97863	NA
azo0611	macB	(GenBank) ATP-binding/permease fusion ABC transporter	17.6681	-5.29334	1.69924	-3.11512	0.00183867	0.0193583
azo0612	macA	(GenBank) periplasmic component of efflux system	58.4303	0.444335	1.03943	0.427481	0.669029	0.879514
azo0616	bfr2	(GenBank) putative bacterioferritin	7.3197	1.14412	2.64122	0.433181	0.664884	0.876193
azo0617	bfd	(GenBank) conserved hypothetical bacterioferritin-associated ferredoxin	21.389	0.407383	2.00168	0.203521	0.838728	0.948099
azo0618		(GenBank) putative hemin uptake protein	6.8622	-5.83626	2.77579	-2.10256	0.0355045	0.170861
azo0619		(GenBank) conserved hypothetical protein	1.30918	4.29766	3.95088	1.08777	0.276696	NA
azo0620		(GenBank) conserved hypothetical secreted protein	1.38124	4.37144	3.94869	1.10706	0.268268	NA
azo0621		(GenBank) conserved hypothetical secreted protein	42.4977	0.259441	0.808631	0.32084	0.748332	0.923746
azo0622		(GenBank) conserved hypothetical signaling protein	76.2017	-1.06521	0.824692	-1.29164	0.196481	0.466425
azo0623	matA	(GenBank) putative malonyl-CoA decarboxylase	109.378	-0.0291359	0.795943	-0.0366055	0.9708	0.988171
azo0624		(GenBank) PAS/PAC-domain containing protein	75.4356	1.42084	0.630665	2.25292	0.024264	0.133868
azo0625		(GenBank) hypothetical two-component system response regulator	8.79675	0.983123	1.98236	0.495935	0.619941	0.846814
azo0627	yceH	(GenBank) conserved hypothetical protein	0.99489	-3.04789	3.93903	-0.773768	0.439068	NA
azo0628		(GenBank) putative adenylate/guanylate cyclase	38.5841	1.39729	1.03942	1.3443	0.178851	0.440911
azo0629		(GenBank) conserved hypothetical secreted protein	108.6	1.42698	0.731347	1.95116	0.0510381	0.211431
azo0630		(GenBank) conserved hypothetical secreted protein	78.9032	-1.15259	0.685425	-1.68157	0.0926521	0.301057
azo0631		(GenBank) HD-domain containing protein	3779.71	0.979176	0.299224	3.27238	0.00106645	0.0128553
azo0633		(GenBank) conserved hypothetical protein	5.701	-5.56876	3.91241	-1.42336	0.154632	NA
azo0634		(GenBank) conserved hypothetical protein	6.0949	-1.64784	2.44729	-0.673335	0.500734	0.774037
azo0635		(GenBank) conserved hypothetical protein	14.9904	-2.60995	1.84524	-1.41443	0.157237	0.407664
azo0636		(GenBank) conserved hypothetical membrane protein	9.14283	-2.55398	2.20316	-1.15924	0.24636	0.528446
azo0637		(GenBank) Hypothetical protein	40.3911	-3.96597	3.75084	-1.05736	NA	NA
azo0638		(GenBank) conserved hypothetical protein	10.9154	-2.85295	1.78141	-1.60151	0.109264	0.332202
azo0645		(GenBank) conserved hypothetical protein	0.219269	-0.886423	4.04903	-0.218922	0.82671	NA
azo0646		(GenBank) toxin secretion ABC transporter permease and ATP-binding protein	69.0976	0.618839	0.813311	0.760888	0.446724	0.73219
azo0647	hylD	(GenBank) putatice HlyD family secretion protein	58.2752	-3.25262	0.975361	-3.33478	0.000853661	0.0108325
azo0649		(GenBank) conserved hypothetical protein	96.5345	-0.361543	0.595689	-0.606933	0.543895	0.799105
azo0650		(GenBank) conserved hypothetical glycosyltransferase	180.455	0.383683	0.585469	0.655343	0.512247	0.779167
azo0652		(GenBank) conserved hypothetical GGDEF domain protein	1.67175	-3.79835	3.92597	-0.967491	0.333298	NA
azo0653		(GenBank) conserved hypothetical secreted protein	40.9099	0.154876	1.54097	0.100506	0.919943	0.971521
azo0654	aggA	(GenBank) putative outer membrane efflux protein	8.28125	0.390201	1.46275	0.266758	0.789655	0.937195
azo0655		(GenBank) putative two-component sensor histidine kinase protein	58.9064	0.569051	0.795529	0.715311	0.474417	0.756557
azo0656		(GenBank) putative transcriptional regulator, LuxR family	4.92992	-1.33363	3.22117	-0.414021	0.678859	NA
azo0657		(GenBank) conserved hypothetical membrane protein	0.109635	-0.109303	4.08047	-0.0267869	0.97863	NA
azo0658		(GenBank) hypothetical membrane protein	5.96923	0.465997	2.35015	0.198284	0.842823	0.949125
azo0659	gor	(GenBank) probable glutathione-disulfide reductase	0.879292	1.35233	3.9506	0.34231	0.732117	NA
azo0660		(GenBank) ABC transporter permease and ATP-binding protein	10.8728	0.649774	1.86777	0.347887	0.727925	0.91503
azo0661		(GenBank) conserved hypothetical protein	0.328904	-1.46575	4.00256	-0.366204	0.714213	NA
azo0662		(GenBank) conserved hypothetical secreted protein	0.124361	-0.109303	4.08047	-0.0267869	0.97863	NA
azo0663		(GenBank) probable CDP-alcohol phosphatidyltransferase family protein.	7.16644	-5.89922	2.69712	-2.18723	0.0287257	0.149908
azo0664		(GenBank) conserved hypothetical protein	78.9787	-1.07796	0.769302	-1.40122	0.161149	0.413344
azo0667		(GenBank) putative acyltransferase	11.5409	-4.58548	2.87633	-1.59421	NA	NA
azo0668		(GenBank) conserved hypothetical phosphatidate cytidylyltransferase	84.5175	1.34622	1.03272	1.30357	0.192381	0.46243
azo0669	napC1	(GenBank) probable cytochrome C-type protein NapC	21.4697	0.273426	2.19209	0.124733	0.900735	0.967768
azo0670	napB1	(GenBank) probable diheme cytochrome C	375.333	-0.629743	0.487177	-1.29264	0.196137	0.466425
azo0671	napA1	(GenBank) nitrate reductase	384.149	0.0592186	0.378237	0.156565	0.875588	0.960849
azo0672	napD1	(GenBank) putative NapD protein	17.1613	-3.01225	2.41134	-1.2492	NA	NA
azo0674	amiC2	(GenBank) putative aliphatic amidase expression-regulating protein	28.0662	-1.19011	1.17918	-1.00927	0.312844	0.609755
azo0675		(GenBank) ABC transporter permease protein	13.4325	3.5008	1.65537	2.11481	0.034446	0.167359
azo0676	urtC	(GenBank) probable ABC transporter, membrane spanning protein	88.2261	0.97341	0.812668	1.1978	0.230997	0.51425
azo0677	urtD	(GenBank) conserved hypothetical ABC transporter, ATP binding protein	166.514	1.01403	0.727008	1.3948	0.163076	0.415541
azo0678	urtE	(GenBank) ABC transporter ATP-binding protein	104.917	-0.719776	0.636534	-1.13077	0.25815	0.543976
azo0679	nodD	(GenBank) probable nodulation protein	20.8618	-1.15833	1.64987	-0.702073	0.482634	0.763161
azo0680	caiD	(GenBank) putative Carnitinyl-CoA dehydratase	1.98779	4.89965	3.93588	1.24487	0.213181	NA
azo0681		(GenBank) conserved hypothetical membrane protein	0.495681	-2.04134	3.97131	-0.514022	0.607236	NA
azo0682		(GenBank) conserved hypothetical sodium:solute symporter	519.992	-0.433561	0.437629	-0.990703	0.321831	0.62224
azo0683	ytfL1	(GenBank) probable hemolysin	582.489	-0.00966811	0.422532	-0.0228814	0.981745	0.989957
azo0684	mdcY	(GenBank) transcriptional regulator, GntR-family	1.19057	-0.749749	3.90342	-0.192075	0.847683	NA
azo0685	mutB	(GenBank) probable Methylmalonyl-CoA mutase large subunit	105.59	-1.01425	0.802698	-1.26355	0.206392	0.48032
azo0687	pccB	(GenBank) probable propionyl-coa carboxylase beta subunit.	159.198	0.510119	0.429119	1.18876	0.234535	0.518299
azo0688	pccA	(GenBank) probable propionyl-CoA carboxylase alpha chain	101.561	-0.299095	0.611243	-0.489324	0.624613	0.848443
azo0689		(GenBank) GGEF/EAL/PAS/PAC-domain containing protein	111.1	1.13134	0.965149	1.1722	0.241118	0.522314
azo0690		(GenBank) conserved hypothetical protein	9.47492	-0.721736	2.00223	-0.360465	0.718499	0.907915
azo0691		(GenBank) conserved hypothetical metallopeptidase	24.84	-4.49071	1.80781	-2.48406	0.0129893	0.0861704
azo0692	gloA1	(GenBank) probable lactoylglutathione lyase	0.338492	0.852477	4.08047	0.208916	0.834514	NA
azo0693	virG	(GenBank) probable DNA-binding response regulator	0.219269	-0.886423	4.04903	-0.218922	0.82671	NA
azo0694		(GenBank) putative hybrid sensor and regulator protein	34.292	-0.243636	1.01342	-0.240411	0.810012	0.941629
azo0695	oruR1	(GenBank) putative ornithine utilization regulator	5.14979	1.81837	2.23451	0.813768	0.415778	NA
azo0696		(GenBank) probable methylmalonyl-coa mutase protein	592.265	-0.778219	0.312823	-2.48773	0.0128561	0.0856242
azo0697		(GenBank) hypothetical secreted protein	0.844958	-1.43533	3.95729	-0.362705	0.716825	NA
azo0698	fumC	(GenBank) fumarate hydratase	3.75327	0.129943	2.83832	0.0457817	0.963484	NA
azo0699		(GenBank) hypothetical secreted protein	172.057	0.0262396	0.776535	0.0337906	0.973044	0.988626
azo0700		(GenBank) conserved hypothetical protein	13.6722	-2.63668	2.04989	-1.28625	0.198355	0.467613
azo0701	nagZ1	(GenBank) putative beta-hexosaminidase	1.0629	-3.14556	3.93692	-0.798989	0.424297	NA
azo0702	creD	(GenBank) inner membrane protein CreD	0.124361	-0.109303	4.08047	-0.0267869	0.97863	NA
azo0703	creC	(GenBank) catabolite repression sensor kinase for PhoB	0.358357	-1.57737	3.99551	-0.394786	0.693001	NA
azo0704	creB	(GenBank) two-component system regulatory protein	6.61427	-5.78337	2.63328	-2.19626	0.0280733	0.148758
azo0706	mtgA	(GenBank) probable monofunctional biosynthetic peptidoglycan transglycosylase	2.96994	-4.62673	3.91759	-1.18101	0.237598	NA
azo0708		(GenBank) conserved hypothetical secreted protein	8.29015	-6.10929	2.78859	-2.19081	0.0284652	0.149764
azo0710		(GenBank) putative methyltransferase	0.576809	-0.646599	3.99364	-0.161907	0.871379	NA
azo0711		(GenBank) conserved hypothetical protein	75.8259	-1.12086	0.814794	-1.37564	0.168933	0.422508
azo0712	uppP	(GenBank) undecaprenol kinase	4.53397	-5.23663	3.01725	-1.73556	0.0826412	NA
azo0713		(GenBank) conserved hypothetical protein	0.219269	-0.886423	4.04903	-0.218922	0.82671	NA
azo0714		(GenBank) conserved hypothetical protein	11.1607	2.54579	2.31635	1.09905	0.271745	0.563351
azo0715		(GenBank) conserved hypothetical protein	3.41499	-1.51398	2.1693	-0.697911	0.485233	NA
azo0716	hrpA	(GenBank) putative ATP-dependent helicase	457.27	0.53154	0.518313	1.02552	0.305119	0.602984
azo0717		(GenBank) conserved hypothetical secreted protein	901.984	1.24006	0.287589	4.31192	1.61842e-05	0.000443409
azo0721	rplI	(GenBank) 50S ribosomal protein L9	5371.24	0.40795	0.259562	1.57169	0.116024	0.345349
azo0722	dnaB	(GenBank) DnaB protein	83.1684	0.0431058	0.649913	0.0663255	0.947119	0.980044
azo_rrn7		(GenBank) azo_rrn7	3.06856	1.61257	2.97127	0.54272	0.587323	NA
azo0723		(GenBank) putative monooxygenase	10.6241	-5.47524	2.03764	-2.68705	0.0072086	0.0569834
azo0724	dsbC	(GenBank) putative protein disulfide-isomerase	1074.28	0.831932	0.205441	4.04949	5.13289e-05	0.00118994
azo0725	mltA	(GenBank) putative membrane-bound transglycolase	36.5988	0.354966	1.03633	0.342524	0.731957	0.91635
azo0726		(GenBank) hypothetical membrane protein	6.49877	1.28897	2.23201	0.577493	0.563607	0.814444
azo0727		(GenBank) conserved hypothetical ATPase family protein	395.392	0.191501	0.33733	0.567696	0.570242	0.816792
azo0728		(GenBank) bifunctional DGTP-pyrophosphohydrolase/Thiamine-phosphate diphosphorylase	24.7092	2.22313	1.59683	1.39221	0.163859	0.415588
azo0729		(GenBank) conserved hypothetical protein	1.33931	-3.47774	3.93074	-0.884756	0.376288	NA
azo0730	yacF	(GenBank) conserved hypothetical protein	1.62193	-0.646373	3.85311	-0.167753	0.866777	NA
azo0731	coaE	(GenBank) CoaE protein	1.72166	-2.69273	3.47066	-0.775857	0.437834	NA
azo0735	ntrC	(GenBank) nitrogen regulation protein NR(I)	236.248	0.358061	0.447487	0.800159	0.423619	0.705982
azo0736	ntrB	(GenBank) nitrogen regulation protein NR(II)	340.457	1.17869	0.670097	1.75898	0.0785806	0.273456
azo0737		(GenBank) conserved hypothetical secreted protein	29.8755	2.16213	1.33872	1.61508	0.106293	0.326264
azo0739	czcD1	(GenBank) putative cobalt-zinc-cadmium resistance protein	208.261	0.771143	0.542982	1.4202	0.15555	0.406153
azo0740		(GenBank) conserved hypothetical sulphurtransferase protein	5.20855	1.29251	2.37756	0.54363	0.586696	NA
azo0742		(GenBank) conserved hypothetical protein	13.6293	-3.16466	1.83664	-1.72307	0.0848756	0.286899
azo0743	cls1	(GenBank) putative cardiolipin synthetase	22.8925	-5.61022	2.48431	-2.25826	NA	NA
azo0744		(GenBank) conserved hypothetical protein	16.846	-7.13051	2.35635	-3.02608	0.00247743	0.0241825
azo0746		(GenBank) hypothetical membrane protein	65.2583	-0.757991	1.11229	-0.681471	0.495574	0.770857
azo0747		(GenBank) conserved hypothetical secreted protein	20.9007	-3.81683	1.68555	-2.26445	0.0235466	0.132025
azo0748		(GenBank) cellobiose phosphorylase	0.597101	1.84015	4.02992	0.456622	0.647943	NA
azo0749		(GenBank) conserved hypothetical glycosyl transferase	23.5621	-1.66495	1.42227	-1.17063	0.241749	0.522741
azo0750		(GenBank) conserved hypothetical membrane protein	3.63773	1.17302	3.56294	0.329228	0.741983	NA
azo0751		(GenBank) conserved hypothetical membrane protein	13.9626	4.73071	2.72351	1.73699	0.0823892	0.281111
azo0752	ychF	(GenBank) conserved hypothetical protein	14.343	0.0869271	1.5358	0.0566006	0.954863	0.983107
azo0753	pth	(GenBank) Pth protein	15.2239	-6.98477	2.82606	-2.47155	0.0134528	0.0880062
azo0758		(GenBank) conserved hypothetical secreted protein	30.8451	-5.13305	1.26574	-4.05536	5.00567e-05	0.00117172
azo0759	mutM	(GenBank) MutM protein	22.5209	2.10683	2.47079	0.852694	0.393829	0.6792
azo0760		(GenBank) conserved hypothetical protein	158.521	-0.103649	0.452436	-0.229091	0.818798	0.943202
azo0761	fdx1	(GenBank) probable ferredoxin	0.621806	-2.369	3.95828	-0.598491	0.549512	NA
azo0763		(GenBank) putative methylase	22.323	-4.05159	1.62458	-2.49393	0.0126338	0.0853227
azo0764		(GenBank) probable Zn dependent peptidase	19.3911	-7.33496	2.09464	-3.50178	0.000462156	0.00696411
azo0765		(GenBank) probable Zn dependent peptidase	58.9138	-1.10878	0.741614	-1.49509	0.134891	0.375546
azo0767	FtsE	(GenBank) probable cell division ATP-binding protein FtsE	108.26	1.48643	0.920493	1.61482	0.106349	0.326264
azo0768	FtsX	(GenBank) putative cell division protein FtsX	14.8549	-0.0300022	1.74131	-0.0172297	0.986253	0.992428
azo0769	ahpC	(GenBank) alkyl hydroperoxide reductase subunit C	117.143	-1.67198	0.492952	-3.39178	0.0006944	0.00951249
azo0770	ahpF	(GenBank) alkyl hydroperoxide reductase subunit F	892.293	0.00725272	0.303711	0.0238803	0.980948	0.989957
azo0771		(GenBank) probable C-5 cytosine-specific DNA methylase	0.530014	1.70417	4.04189	0.421628	0.673297	NA
azo0772	rnhA1	(GenBank) RnhA1 protein	3880.86	1.16685	0.191829	6.08274	1.18149e-09	1.21788e-07
azo0773		(GenBank) Hypothetical protein	52157.8	0.819259	0.152083	5.38693	7.16717e-08	4.21465e-06
azo0774		(GenBank) hypothetical protein	106366	0.878143	0.155567	5.64479	1.65383e-08	1.28625e-06
azo0775		(GenBank) putative resolvase	496.028	1.01585	0.419241	2.42307	0.0153901	0.0961282
azo0776		(GenBank) putative integrase	13545.2	1.04311	0.196155	5.31782	1.05019e-07	5.75456e-06
azo0777		(GenBank) hypothetical secreted protein	41.9349	1.45464	1.18628	1.22622	0.220115	0.498777
azo0778		(GenBank) Conserved Hypothetical protein	293.559	0.15458	0.449601	0.343815	0.730985	0.91635
azo0779	ybeZ	(GenBank) PhoH-like protein	121.445	-0.618158	0.814647	-0.758804	0.44797	0.733733
azo0780		(GenBank) conserved hypothetical protein	14.0354	-2.33661	1.96659	-1.18815	0.234773	0.518303
azo0781	corC	(GenBank) putative magnesium and cobalt efflux protein	23.3978	-2.06455	1.03606	-1.99269	0.0462949	0.198913
azo0782	lnt	(GenBank) putative apolipoprotein N-acyltransferase	0.438539	-1.87774	3.97898	-0.471915	0.636987	NA
azo0783		(GenBank) membrane fusion protein	21.9356	1.74755	1.6755	1.043	0.296947	0.594645
azo0784		(GenBank) RND efflux transporter, permease protein	143.924	-1.41012	1.09914	-1.28293	0.199517	0.469303
azo0788		(GenBank) probable acyltransferase	15.9182	-7.05023	2.39619	-2.94227	NA	NA
azo0789		(GenBank) probable phasin	70.6701	-3.73712	1.459	-2.56143	0.0104242	0.0748002
azo0790	paaF1	(GenBank) probable enoyl-CoA hydratase	31.8108	-0.396661	1.02633	-0.386485	0.699138	0.899958
azo0795		(GenBank) putative glutathione-regulated potassium-efflux system protein	103.07	-1.63849	0.78871	-2.07743	0.0377618	0.176887
azo0796		(GenBank) conserved hypothetical membrane protein	70.7975	-0.378008	0.865474	-0.436764	0.662283	0.874939
azo0797		(GenBank) conserved hypothetical secreted protein	86.4242	-0.354245	0.560863	-0.631606	0.527644	0.789665
azo0798		(GenBank) hypothetical secreted protein	0.64341	-2.41559	3.95665	-0.610512	0.541523	NA
azo0800		(GenBank) hypothetical secreted protein	11.7588	5.69156	3.20877	1.77375	0.0761044	0.267513
azo0801		(GenBank) hypothetical membrane protein	5.92516	-5.62333	3.60997	-1.55772	0.119299	0.348643
azo0802	gspF1	(GenBank) general secretion pathway protein F	36.1619	-1.91056	1.22559	-1.5589	0.119021	0.348251
azo0803	gspE1	(GenBank) general secretion pathway protein E	83.9371	-1.31407	0.821332	-1.59993	0.109615	0.332429
azo0804		(GenBank) hypothetical protein	1.66711	0.027487	3.83638	0.00716482	0.994283	NA
azo0805	gspD1	(GenBank) general secretion pathway protein D	169.462	1.03274	0.634693	1.62715	0.103705	0.321792
azo0806		(GenBank) conserved hypothetical ABC transporter ATP-binding protein	478.923	-0.380067	0.389255	-0.976397	0.328868	0.629286
azo0807		(GenBank) conserved hypothetical membrane protein	241.324	-3.33121	0.520545	-6.39947	1.55916e-10	2.26967e-08
azo0808		(GenBank) conserved hypothetical secreted protein	51.6902	0.595181	1.5165	0.392472	0.69471	0.896358
azo0809	vacJ	(GenBank) putative surface lipoprotein	263.042	-0.082063	0.43871	-0.187055	0.851617	0.95236
azo0811		(GenBank) conserved hypothetical protein	0.514728	-2.09249	3.96908	-0.527199	0.598055	NA
azo0812		(GenBank) ABC transporter ATP-binding protein	48.7785	-1.75174	1.20034	-1.45936	0.144465	0.388733
azo0813		(GenBank) ABC-2 type transporter permease protein	168.356	0.171739	0.570245	0.301166	0.763288	0.930378
azo0814		(GenBank) conserved hypothetical BolA-like protein	1.46964	-2.40279	3.93269	-0.61098	0.541213	NA
azo0816	rnk	(GenBank) putative regulator of nucleoside diphosphate kinase	9.63472	-3.33989	1.52897	-2.1844	0.0289331	0.15034
azo0819	aspC	(GenBank) probable aminotransferase	24.2751	-1.97336	1.39418	-1.41542	0.156944	0.407664
azo0820	pckG	(GenBank) probable phosphoenolpyruvate carboxykinase	151.371	-0.100899	0.598139	-0.168688	0.866042	0.955619
azo0821	maeB1	(GenBank) probable malate dehydrogenase (oxaloacetate-decarboxylating) (NADP+)	487.08	-1.13053	1.3228	-0.854646	0.392747	0.6792
azo0822		(GenBank) conserved hypothetical protein	3.93594	-1.24929	2.84991	-0.43836	0.661125	NA
azo0823	pbpG	(GenBank) D-alanyl-D-alanine carboxypeptidase	15.4639	-7.00778	1.98838	-3.52437	0.000424488	0.00647748
azo0824	allR	(GenBank) probable negative regulator of allantoin and glyoxylate utilization operons	8.46591	-2.68897	1.86213	-1.44403	0.148732	0.394925
azo0825		(GenBank) hypothetical protein	194.915	-0.90087	0.485115	-1.85702	0.0633076	0.241511
azo0826		(GenBank) glycerate dehydrogenase	17.6223	2.0798	1.48574	1.39984	0.161562	0.413949
azo0827		(GenBank) conserved hypothetical membrane protein	80.6033	-1.07661	1.10481	-0.974474	0.329821	0.63011
azo0828		(GenBank) pseudouridylate synthase	3.21273	-4.73949	3.91678	-1.21005	0.22626	NA
azo0829	nuoB1	(GenBank) conserved hypothetical NADH-quinone oxidoreductase chain B	0.124361	-0.109303	4.08047	-0.0267869	0.97863	NA
azo0830		(GenBank) putative AraC-family transcriptional regulator	7.22172	-3.3802	3.65731	-0.924231	0.355366	0.653999
azo0831		(GenBank) conserved hypothetical protein	0.824585	-2.77967	3.94558	-0.704502	0.48112	NA
azo0832		(GenBank) ABC transporter permease protein	3.91628	-0.338485	1.94739	-0.173814	0.862011	NA
azo0833		(GenBank) ABC transporter permease protein	126.671	2.1383	2.73344	0.782275	NA	NA
azo0835		(GenBank) membrane fusion protein	4.99322	3.62025	3.32326	1.08937	0.275992	NA
azo0837		(GenBank) conserved hypothetical CrcB family protein	21.5577	0.67954	1.37152	0.495466	0.620271	0.846814
azo0839		(GenBank) SWI/SNF family helicase	37.7644	0.379473	1.15	0.329976	0.741418	0.92
azo0840	thiC	(GenBank) thiamine biosynthesis protein	197.212	-3.23064	0.653349	-4.94475	7.62435e-07	3.16936e-05
azo0842	ecaA	(GenBank) putative carbonic anhydrase precursor	65.7471	1.27051	1.42879	0.889223	NA	NA
azo0843		(GenBank) conserved hypothetical transcriptional regulator	197.304	0.148607	0.732401	0.202903	0.83921	0.948099
azo0844		(GenBank) hypothetical secreted protein.	1.65925	-3.78985	3.92609	-0.965299	0.334395	NA
azo0845		(GenBank) conserved hypothetical transcriptional regulator	26.0207	-1.38631	1.23984	-1.11814	0.263508	0.552931
azo0846		(GenBank) membrane fusion protein	18.4737	1.77303	1.57152	1.12823	0.259224	0.545367
azo0847		(GenBank) RND efflux transporter, permease protein	112.951	1.41226	0.737118	1.91593	0.0553745	0.222143
azo0848	pcm1	(GenBank) putative protein-L-isoaspartate O-methyltransferase	4.29057	-4.11384	2.86919	-1.4338	0.15163	NA
azo0849		(GenBank) conserved hypothetical sulfurtransferase protein	62.8374	1.53412	1.72109	0.891366	NA	NA
azo0850	tolC	(GenBank) putative outer membrane efflux protein	82.9136	0.482359	0.910269	0.529908	0.596176	0.830855
azo0853	apaH	(GenBank) bis(5'-nucleosyl)-tetraphosphatase (symmetrical)	9.79931	1.1396	2.05443	0.554707	0.579095	0.821419
azo0854	plsC	(GenBank) putative 1-acyl-sn-glycerol-3-phosphate acyltransferase	0.657808	-2.45948	3.95517	-0.621841	0.534047	NA
azo0855		(GenBank) conserved hypothetical protein	75.7955	-5.0479	1.06839	-4.72475	2.30399e-06	7.60949e-05
azo0856		(GenBank) glycosyltransferase	26.1266	2.13329	1.11266	1.91728	0.0552017	0.222143
azo0857		(GenBank) putative carbohydrate kinase	92.1439	0.272027	1.29701	0.209734	0.833875	0.948099
azo0858	slyB	(GenBank) putative outer membrane protein SlyB	6.35223	-0.171246	2.13952	-0.0800392	0.936206	0.975872
azo0859	dgkA	(GenBank) probable diacylglycerol kinase	13.5199	-2.68457	2.45942	-1.09154	NA	NA
azo0860		(GenBank) Hypothetical protein	4.60465	-5.26084	3.91375	-1.3442	0.178885	NA
azo0861	prmA	(GenBank) ribosomal protein L11 methyltransferase	3.8254	-1.77713	2.86357	-0.620601	0.534862	NA
azo0862	accC1	(GenBank) probable biotin carboxylase (a subunit of acetyl-coa carboxylase)	0.128682	-0.109303	4.08047	-0.0267869	0.97863	NA
azo0866		(GenBank) conserved hypothetical thioredoxin	0.467554	-0.125275	4.03085	-0.031079	0.975207	NA
azo0867		(GenBank) conserved hypothetical protein	13.5178	0.739283	1.69166	0.437017	0.662099	0.874939
azo0868	mpl	(GenBank) UDP-N-acetylmuramate:L-alanyl-gamma-D-glutamyl-meso-diaminopimelate ligase	10.7484	-1.37447	1.48416	-0.926091	0.354399	0.653999
azo0869		(GenBank) conserved hypothetical secreted protein	2.18392	-4.18349	3.89799	-1.07324	0.283162	NA
azo0871		(GenBank) conserved hypothetical protein	10.845	-6.49546	2.62958	-2.47015	0.0135057	0.0880062
azo0872		(GenBank) conserved hypothetical protein	23.066	-2.06551	1.40896	-1.46598	0.142654	0.38664
azo0874		(GenBank) conserved hypothetical secreted protein	123.559	-2.36967	0.993052	-2.38625	0.0170214	0.104159
azo0894		(GenBank) GAF-domain containing protein	19.1699	-6.3404	1.89137	-3.35228	0.0008015	0.010576
azo0896		(GenBank) putative phosphoprotein phosphatase	0.21019	1.81425	4.08047	0.444618	0.656596	NA
azo0897		(GenBank) hypothetical secreted protein	4.77143	-5.31205	3.81742	-1.39153	0.164065	NA
azo0898		(GenBank) putative serine/threonine protein kinase	17.4868	-2.66307	1.65447	-1.60962	0.10748	0.32927
azo0899		(GenBank) hypothetical membrane protein	0.438539	-1.87774	3.97898	-0.471915	0.636987	NA
azo0900	apaG	(GenBank) conserved hypothetical protein	28.8281	-1.89963	0.920979	-2.06262	0.0391491	0.180065
azo0902		(GenBank) conserved hypothetical protein	25.5184	1.71696	1.59294	1.07785	0.281099	0.575322
azo0905	yajC	(GenBank) probable preprotein translocase subunit YajC	7.8474	-0.965797	1.58801	-0.608182	0.543067	0.799105
azo0906		(GenBank) conserved hypothetical signal transduction protein	50.7849	1.89848	0.740392	2.56416	0.0103427	0.0744363
azo0907	tgt	(GenBank) queuine tRNA-ribosyltransferase	96.4212	-2.81959	0.999681	-2.82049	NA	NA
azo0908	queA	(GenBank) S-adenosylmethionine:tRNA ribosyltransferase-isomerase	0.996808	0.786393	3.90891	0.201179	0.840558	NA
azo0909	nhaR	(GenBank) transcriptional regulator, LysR family	2.82268	-4.55421	3.91815	-1.16234	0.245099	NA
azo0910		(GenBank) conserved hypothetical protein	2.61159	-4.44108	3.91908	-1.13319	0.257133	NA
azo0911	yccA	(GenBank) probable carrier/transport protein	5.18304	-1.05526	2.12829	-0.495827	0.620017	NA
azo0912	rosB	(GenBank) putative Potassium/proton antiporter	5.88427	-5.61444	3.56403	-1.57531	0.115185	0.343702
azo0913	ytfL2	(GenBank) probable hemolysin	324.395	0.622184	0.501266	1.24123	0.214523	0.491057
azo0914	terC	(GenBank) putative tellurium resistance protein	526.483	0.576928	0.2776	2.07827	0.0376841	0.176887
azo0917		(GenBank) two-component response regulator	36.5038	0.613401	0.946659	0.647964	0.517008	0.781136
azo0918	dctS	(GenBank) two-component sensor kinase	288.613	-2.6556	0.503384	-5.27549	1.32405e-07	6.65061e-06
azo0919	dctP2	(GenBank) probable c4-dicarboxylate-binding periplasmic protein	634.076	-2.02606	0.489597	-4.13821	3.50021e-05	0.00087
azo0920	dctQ2	(GenBank) putative TRAP-type C4-dicarboxylate transport system, small permease	101.581	-0.703301	0.771051	-0.912133	0.361699	0.657659
azo0921	dctM2	(GenBank) putative TRAP-type C4-dicarboxylate transport system, large permease	235.178	-2.1389	0.593115	-3.60622	0.000310689	0.0049938
azo0922	dedA	(GenBank) DedA protein	0.381725	-1.66072	3.99058	-0.41616	0.677293	NA
azo0923	ndk	(GenBank) Nucleoside-diphosphate kinase	7.92417	5.10313	2.98381	1.71027	0.087215	0.290196
azo0924		(GenBank) conserved hypothetical protein	104.406	0.753384	0.634806	1.18679	0.235309	0.518303
azo0925	pilF	(GenBank) putative type 4 pilus biogenesis protein	1.02531	-0.519582	3.91994	-0.132549	0.89455	NA
azo0926		(GenBank) transcriptional regulator	19.5123	21.5031	3.26887	6.57813	NA	NA
azo0929		(GenBank) conserved hypothetical protein	1.04562	-3.1228	3.9374	-0.793113	0.427712	NA
azo0930		(GenBank) conserved hypothetical protein	3.23339	-4.7493	3.91671	-1.21257	0.225293	NA
azo0932	hfq	(GenBank) RNA-binding regulatory protein	0.124361	-0.109303	4.08047	-0.0267869	0.97863	NA
azo0933	hflX1	(GenBank) probable GTP-binding subunit of protease specific for phage lambda	23.3568	-0.31716	1.01712	-0.31182	0.755177	0.927901
azo0935	hflC	(GenBank) conserved hypothetical protein HflC	0.347951	-1.53849	3.9979	-0.384826	0.700367	NA
azo0939	vacB	(GenBank) exoribonuclease II	241.289	-0.576333	0.588312	-0.979638	0.327265	0.627713
azo0940		(GenBank) tRNA/rRNA methyltransferase	2.08306	-4.11772	3.92217	-1.04986	0.293783	NA
azo0941		(GenBank) probable nitrate regulatory protein	21.1164	-2.77999	1.90076	-1.46257	NA	NA
azo0942	nasF	(GenBank) nitrate transport system, periplasmic-binding protein	115.703	-0.024254	0.547621	-0.0442897	0.964673	0.986775
azo0943	nasE	(GenBank) putative nitrate transport system, permease protein	16.6082	-1.76247	1.70154	-1.03581	0.300291	0.598389
azo0944	nasD	(GenBank) putative nitrate transport system, ATP-binding protein	11.2257	-2.00601	1.70404	-1.17721	0.239113	0.5211
azo0945	cobA1	(GenBank) Uroporphyrin-III C-methyltransferase.	21.2511	-7.46605	2.88411	-2.58868	NA	NA
azo0946	nasC	(GenBank) putative nitrate reductase small subunit	0.109635	-0.109303	4.08047	-0.0267869	0.97863	NA
azo0947	nasA	(GenBank) probable nitrate reductase	1.74361	-3.85788	3.9252	-0.982849	0.325682	NA
azo0948		(GenBank) putative methyl-accepting chemotaxis protein	4.49502	-5.2261	3.91392	-1.33526	0.181791	NA
azo0949		(GenBank) conserved hypothetical secreted protein	0.468419	2.80192	4.02992	0.69528	0.48688	NA
azo0950		(GenBank) GGEF/EAL/PAS/PAC-domain containing protein	42.1924	3.17384	1.75531	1.80814	0.0705846	0.257848
azo0951		(GenBank) conserved hypothetical phosphomannose protein	17.5868	1.17671	2.06241	0.570552	0.568303	0.816254
azo0952		(GenBank) conserved hypothetical protein	9.11408	-3.14665	2.10029	-1.49819	0.134083	0.374593
azo0953	nfsA	(GenBank) putative oxygen-insentive NADPH nitroreductase	6.70917	-3.26041	2.75832	-1.18203	0.237195	0.5211
azo0954	isiB	(GenBank) probable flavodoxin	33.2603	-1.57205	0.927705	-1.69456	0.0901594	0.295069
azo0955	gufA	(GenBank) putative cation transporter protein	0.672748	-0.91596	3.97898	-0.2302	0.817937	NA
azo0956	cfa1	(GenBank) probable cyclopropane-fatty-acyl-phospholipid synthase	84.1081	-0.226504	0.954527	-0.237295	0.812428	0.942048
azo0958		(GenBank) conserved hypothetical protein	0.746168	-2.6324	3.94973	-0.666474	0.505108	NA
azo0959		(GenBank) recombination protein RecR	14.8139	-1.23572	1.64066	-0.753181	0.451341	0.736589
azo0964	sspB	(GenBank) putative stringent starvation protein B	32.7761	-0.882159	0.869554	-1.0145	0.310346	0.60822
azo0965		(GenBank) glycosyltransferase	21.8108	-2.72386	1.24903	-2.18077	0.0292002	0.151328
azo0966		(GenBank) Hemerythrin-like protein	58.3517	0.805536	0.994783	0.809761	0.418078	0.69999
azo0967	dadA1	(GenBank) probable D-amino acid dehydrogenase small subunit	0.988805	-3.03925	3.93922	-0.771537	0.440389	NA
azo0969		(GenBank) conserved hypothetical outer membrane protein	3.11958	-1.43278	3.00474	-0.476839	0.633477	NA
azo0970		(GenBank) conserved hypothetical secreted protein	24.0098	-2.2334	1.55206	-1.43899	0.150154	0.397389
azo0971		(GenBank) conserved hypothetical ABC transporter, permease protein	30.777	0.213874	1.44019	0.148504	0.881945	0.962621
azo0972		(GenBank) probable ABC transporter, ATP-binding protein	4.03213	0.126218	3.77114	0.0334695	0.9733	NA
azo0975	basR	(GenBank) probable two-component response regulatory protein	18.3098	-0.00722724	1.25574	-0.00575537	0.995408	0.997476
azo0976	basS	(GenBank) putative two-component system histidine kinase	36.0956	0.289177	1.10653	0.261337	0.793833	0.938276
azo0977		(GenBank) conserved hypothetical membrane protein	45.4619	0.212946	0.907017	0.234776	0.814383	0.942048
azo0978		(GenBank) conserved hypothetical sodium:solute symporter	118.236	1.31883	0.771897	1.70855	0.0875341	0.290295
azo0979	tctD	(GenBank) probable transcriptional regulatory protein	13.0043	-0.462606	1.61425	-0.286576	0.774437	0.935063
azo0982	hemK	(GenBank) HemK protein	25.6664	-0.452091	1.08499	-0.416678	0.676914	0.884574
azo0983		(GenBank) conserved hypothetical protein	0.62943	3.24645	3.99764	0.812093	0.416738	NA
azo0984		(GenBank) conserved hypothetical secreted protein	3.98611	-5.05166	3.91483	-1.29039	0.196916	NA
azo0985		(GenBank) conserved hypothetical protein	99.6346	0.246581	0.539999	0.456633	0.647935	0.866381
azo0986		(GenBank) Hypothetical protein	75.0113	1.09488	0.903466	1.21186	0.225565	0.507311
azo0987		(GenBank) hypothetical protein predicted by Glimmer/Critica	53.9845	-1.72861	0.746567	-2.31542	0.0205901	0.118485
azo0988		(GenBank) putative serine/threonine protein kinase	12.3446	0.174367	1.45036	0.120224	0.904306	0.968178
azo0990	algZ	(GenBank) putative alginate biosynthesis protein AlgZ/FimS	339.81	-0.650344	0.552926	-1.17619	0.239521	0.5211
azo0991	algR	(GenBank) probable alginate biosynthesis regulatory protein AlgR	11.0582	-0.994222	1.43981	-0.690522	0.489866	0.767795
azo0992	ppc	(GenBank) probable phosphoenolpyruvate carboxylase	321.45	0.725243	0.488929	1.48333	0.137987	0.380649
azo0995	hemX	(GenBank) Uroporphyrin-III C-methyltransferase	8.34085	-6.11665	3.35945	-1.82073	0.068648	0.254631
azo0998	glcD1	(GenBank) probable glycolate oxidase subunit GlcD	27.6916	-3.34277	1.41007	-2.37065	0.017757	0.106145
azo0999		(GenBank) hypothetical membrane protein	3.55249	-4.88671	3.91581	-1.24794	0.212052	NA
azo1000	glcE	(GenBank) probable glycolate oxidase subunit GlcE	11.6973	3.82439	3.25237	1.17588	0.239644	0.5211
azo1001	glcF	(GenBank) probable glycolate oxidase iron-sulfur subunit	5.30836	-1.37657	2.08515	-0.660176	0.509141	NA
azo1002		(GenBank) putative phosphoprotein phosphatase	368.852	0.396663	0.330328	1.20081	0.229823	0.513208
azo1003	pntAA	(GenBank) probable NAD(P) transhydrogenase, subunit alpha part 1	13.8104	-0.966397	2.10184	-0.459786	0.64567	0.863879
azo1004	pntAB	(GenBank) conserved hypothetical NAD(P) transhydrogenase,subunit alpha part 2	8.17089	-0.956428	2.2629	-0.422655	0.672547	0.881256
azo1005	pntB	(GenBank) probable NAD(P) transhydrogenase, subunit beta	7.64348	-0.0803309	2.06964	-0.0388139	0.969039	0.988171
azo1006		(GenBank) hypothetical secreted protein	0.99489	-3.04789	3.93903	-0.773768	0.439068	NA
azo1007		(GenBank) hypothetical signaling protein	25.4323	-0.393278	1.27087	-0.309456	0.756975	0.928286
azo1008	rhlE2	(GenBank) putative ATP-dependent RNA helicase	16.7666	-0.414134	1.72072	-0.240675	0.809807	0.941629
azo1009		(GenBank) conserved hypothetical protein	53.8042	0.526103	0.912535	0.576529	0.564258	0.814444
azo1010	tas	(GenBank) probable oxidoreductase Tas	46.9606	0.080817	1.00046	0.08078	0.935617	0.975704
azo1011		(GenBank) conserved hypothetical secreted protein	2.99373	1.45367	2.44	0.595766	0.551331	NA
azo1012	ugpB	(GenBank) putative glycerol-3-phosphate-binding periplasmic protein	79.3792	-0.479014	1.23671	-0.387328	0.698513	0.899727
azo1013	ugpQ	(GenBank) probable glycerophosphodiester phosphodiesterase	20.0027	-2.40198	1.90966	-1.2578	0.208463	0.481883
azo1015		(GenBank) probable transcriptional regulator, LysR family	18.2988	-7.24991	2.21643	-3.27099	0.00107172	0.0128553
azo1016	lldA	(GenBank) L-lactate dehydrogenase	75.7882	0.457068	0.792023	0.57709	0.563879	0.814444
azo1018	rluD	(GenBank) pseudouridylate synthase	25.9139	-1.5133	1.65325	-0.915349	0.360008	0.656566
azo1019		(GenBank) conserved hypothetical protein	19.5091	0.683415	1.05169	0.649823	0.515806	0.781136
azo1020		(GenBank) conserved hypothetical membrane protein	256.004	1.04237	0.507654	2.05331	0.0400425	0.183541
azo1021	phaC	(GenBank) probable polyhydroxyalkanoate synthase	1230.84	0.0482241	0.372301	0.12953	0.896938	0.965163
azo1022	phbB1	(GenBank) Acetoacetyl-CoA reductase	300.676	0.414938	0.316223	1.31217	0.189463	0.458407
azo1023	phbB2	(GenBank) Acetoacetyl-CoA reductase	517.217	0.222271	0.403909	0.5503	0.582114	0.822811
azo1024	phbF	(GenBank) conserved hypothetical protein	161.042	-0.979097	0.665857	-1.47043	0.141445	0.38664
azo1025		(GenBank) hypothetical protein	430.689	-0.959315	0.57498	-1.66843	0.0952299	0.306132
azo1026	ychK	(GenBank) probable esterase	885.408	1.09916	0.318524	3.45079	0.000558955	0.00802168
azo_tRNA_0019	tRNA-Glu	(GenBank) tRNA-Glu	2.43037	-0.389782	3.25873	-0.119612	0.904791	NA
azo1028	hbdA	(GenBank) probable 3-hydroxybutyryl-CoA dehydrogenase	81.9521	0.084912	0.57141	0.148601	0.881869	0.962621
azo1031	fdxA	(GenBank) probable ferredoxin	2.28171	-4.24573	3.92086	-1.08286	0.278872	NA
azo1032		(GenBank) conserved hypothetical protein	838.675	0.215667	0.24671	0.874173	0.382024	0.673782
azo1033	fadD1	(GenBank) Long-chain-fatty-acid-CoA ligase	2586.22	0.78404	0.18407	4.25947	2.04914e-05	0.000548942
azo1034	ilvB	(GenBank) acetolactate synthase	255.172	0.306813	0.517964	0.592344	0.55362	0.804713
azo1035	ilvN	(GenBank) acetolactate synthase	33.9344	-1.54665	1.15413	-1.3401	0.180212	0.441342
azo1037		(GenBank) putative MFS metabolite transporter	66.5299	0.211829	0.98835	0.214326	0.830293	0.947391
azo1038		(GenBank) conserved hypothetical secreted protein	289.382	-0.102404	0.372175	-0.275149	0.783201	0.935748
azo1043	fimV1	(GenBank) putative type 4 pilus biogenesis	71.639	0.0363299	1.01212	0.0358946	0.971366	0.988171
azo1044		(GenBank) conserved hypothetical membrane protein	51.289	1.09606	0.902022	1.21511	0.224323	0.506407
azo1045		(GenBank) pseudouridine synthase A	138.751	0.422863	0.605169	0.698752	0.484707	0.763161
azo1046	trpF	(GenBank) N-(5'-phosphoribosyl)anthranilate isomerase	0.128682	-0.109303	4.08047	-0.0267869	0.97863	NA
azo1052	cvpA	(GenBank) putative colicin V production protein	75.0448	-3.05523	1.08879	-2.80608	0.00501485	0.0427237
azo1057	ppiA	(GenBank) probable peptidyl-prolyl cis-trans isomerase A	141.251	0.502328	0.49622	1.01231	0.31139	0.60822
azo1058		(GenBank) conserved hypothetical secreted protein	5.02062	-0.753589	2.70817	-0.278265	0.780809	NA
azo1059		(GenBank) conserved hypothetical secreted protein	9.37416	1.50372	1.87978	0.799943	0.423744	0.705982
azo1061		(GenBank) extracellular ligand binding protein	19.2877	0.817403	1.77029	0.461733	0.644273	0.86327
azo1063	dnaK	(GenBank) chaperone protein DnaK	2.27818	-4.24349	3.92088	-1.08228	0.279129	NA
azo1065		(GenBank) conserved hypothetical protein	128.399	0.56905	0.68135	0.835181	0.403616	0.690261
azo1068	pheA	(GenBank) chorismate mutase/prephenate dehydratase	0.438539	-1.87774	3.97898	-0.471915	0.636987	NA
azo1069	hisC1	(GenBank) histidinol-phosphate aminotransferase	8.55817	-6.15352	2.39428	-2.57009	0.0101671	0.073785
azo1074		(GenBank) conserved hypothetical membrane protein	5.88531	6.46688	3.91661	1.65114	0.0987098	0.311504
azo1076	ugd	(GenBank) UDP-glucose 6-dehydrogenase	224.171	-0.141692	0.509479	-0.278111	0.780927	0.935748
azo1078		(GenBank) conserved hypothetical protein	780.517	-1.46366	0.331963	-4.40912	1.03793e-05	0.000287637
azo1086		(GenBank) putative MerR-family transcriptional regulator	124.331	0.114614	0.580674	0.19738	0.84353	0.949125
azo1087	surE	(GenBank) phosphoric-monoester phosphohydrolase	35.3984	-2.5775	1.12692	-2.28721	0.0221835	0.125846
azo1088	pcm2	(GenBank) protein-L-isoaspartate (D-aspartate) O-methyltransferase	108.626	0.138289	0.983602	0.140594	0.88819	0.962621
azo1089	nlpD	(GenBank) conserved hypothetical lipoprotein	1.14053	-3.24881	3.93485	-0.82565	0.409002	NA
azo1090	rpoS	(GenBank) putative RNA polymerase sigma factor	150.048	-0.731468	0.481891	-1.51791	0.129037	0.367712
azo1091	mltB	(GenBank) putative membrane-bound lytic murein transglycosylase	133.854	-0.699693	0.746889	-0.93681	0.348856	0.650751
azo1092		(GenBank) conserved hypothetical membrane protein	194.32	-0.199072	0.655685	-0.303609	0.761425	0.929988
azo1093		(GenBank) conserved hypothetical membrane protein	12.032	-6.64617	2.93935	-2.2611	0.0237532	0.132481
azo1094	moxR1	(GenBank) MoxR protein	419.226	-1.66034	0.436565	-3.80319	0.000142842	0.00277736
azo1095		(GenBank) histone deacetylase family protein	56.3326	-2.45042	0.726471	-3.37305	0.000743397	0.010013
azo1097	nlpB	(GenBank) putative lipoprotein	1.25049	-3.37775	3.93245	-0.858942	0.390373	NA
azo1098		(GenBank) conserved hypothetical secreted protein	5.05059	-5.3932	2.78089	-1.93938	0.0524548	NA
azo1099		(GenBank) conserved hypothetical protein	41.8865	-3.15843	1.33029	-2.37424	0.0175851	0.10573
azo1100		(GenBank) putative 23S rRNA (Uracil-5-) methyltransferase	141.52	0.588332	0.643824	0.913809	0.360817	0.657047
azo1101		(GenBank) pseudouridylate synthase	19.5122	0.915032	1.10859	0.825403	0.409143	0.694267
azo1102		(GenBank) conserved hypothetical secreted protein	437.749	0.420604	0.337782	1.24519	0.21306	0.488762
azo1103	flhB	(GenBank) flagellar biosynthetic protein FlhB	108.034	-1.08976	0.669089	-1.62872	0.103371	0.321585
azo1104	flhA	(GenBank) flagellar biosynthesis protein flhA	69.9789	-0.634251	0.738436	-0.858912	0.390389	0.679097
azo1105	flhF	(GenBank) putative flagellar biosynthesis protein FlhF	46.6813	1.05671	1.39471	0.757655	NA	NA
azo1107	fliA	(GenBank) RNA polymerase sigma factor	26.0688	1.22558	1.10747	1.10665	0.268445	0.560849
azo1108		(GenBank) flagellar motor protein MotA	135.999	-0.235951	0.791692	-0.298033	0.765678	0.931152
azo1109	tar	(GenBank) putative aspartate chemoreceptor protein	22.7794	-1.24721	1.72755	-0.721951	0.470325	0.753457
azo1110	motB1	(GenBank) flagellar motor protein MotB	13.5081	-2.72905	1.39984	-1.94954	0.0512312	0.211867
azo1111	dcrH2	(GenBank) putative hemerythrin-like protein	48.2349	-0.681846	1.20683	-0.564988	0.572082	0.817599
azo1112		(GenBank) DNA topoisomerase IV subunit A	7.14582	-5.89441	2.4685	-2.38785	0.0169472	0.103968
azo1113		(GenBank) conserved hypothetical protein	60.6652	-1.33412	1.28871	-1.03523	0.30056	0.598389
azo1114	lhpp	(GenBank) putative inorganic pyrophosphate phosphatase	1.39575	2.20643	3.90984	0.564329	0.572531	NA
azo1115	parE	(GenBank) topoisomerase IV subunit B	20.5429	-3.92518	1.73794	-2.25853	0.0239126	0.132757
azo1116		(GenBank) conserved hypothetical membrane protein	4.99429	-5.37641	3.05792	-1.75819	0.0787145	NA
azo1117	aceA	(GenBank) AceA protein	501.377	0.000165554	0.376499	0.000439719	0.999649	0.999649
azo1118		(GenBank) putative AraC-family transcriptional regulator	31.4566	0.22334	0.81392	0.2744	0.783777	0.935748
azo1119	crtI	(GenBank) phytoene dehydrogenase	26.2483	2.91056	1.61875	1.79802	0.0721732	0.260493
azo1120		(GenBank) Short-chain dehydrogenase family protein	0.900774	-2.90238	3.94243	-0.736189	0.461616	NA
azo1121		(GenBank) isochorismatase family protein	47.2542	-1.31565	0.765785	-1.71804	0.0857892	0.288477
azo1122	carBa1	(GenBank) putative dioxygenase, hydroxylase small component.	33.8675	-4.06988	1.55859	-2.61125	0.00902107	0.0673368
azo1123	carBb1	(GenBank) putative dioxygenase hydroxylase large component	692.063	0.0138464	0.26076	0.0531001	0.957652	0.984558
azo1124	vanB1	(GenBank) probable vanillate O-demethylase oxidoreductase	100.635	1.42628	1.23298	1.15678	0.247364	0.530128
azo1125		(GenBank) ABC transporter permease protein	9.31516	0.414938	1.65746	0.250346	0.80232	0.940996
azo1126	livM2	(GenBank) putative branched-chain amino acid transport permease	29.9287	0.86834	1.68485	0.515381	0.606286	0.836724
azo1127		(GenBank) ABC transporter ATP-binding protein	0.467174	-0.125275	4.03085	-0.031079	0.975207	NA
azo1128		(GenBank) ABC transporter ATP-binding protein	35.4534	1.40996	2.41357	0.584178	0.5591	0.810578
azo1129		(GenBank) probable ABC transporter substrate binding protein	6.26191	-1.15602	1.65744	-0.697473	0.485507	0.763572
azo1130		(GenBank) S-adenosylmethionine:2-demethylmenaquinone methyltransferase	2.05524	-4.09596	3.9224	-1.04425	0.296371	NA
azo1131		(GenBank) conserved hypothetical protein	0.731655	-1.08475	3.97108	-0.273163	0.784728	NA
azo1132	clpA	(GenBank) probable ATP-dependent Clp protease, ATP-binding subunit clpA	549.526	-0.361205	0.418445	-0.863208	0.388023	0.677425
azo1133	clpS	(GenBank) ClpS protein	269.939	-1.18868	0.417177	-2.84933	0.00438112	0.0388341
azo1134	cspE	(GenBank) cold-shock protein	213.003	-0.0701139	0.393772	-0.178057	0.858678	0.954108
azo1135	rpmG	(GenBank) 50S ribosomal subunit protein L33	152.7	-1.78403	0.970251	-1.83873	0.0659545	0.24813
azo1137	radC1	(GenBank) DNA repair protein radC homolog	215.755	0.064241	0.390646	0.164448	0.869378	0.957547
azo1139	dut	(GenBank) dUTP diphosphatase	17.2177	-0.631106	1.68013	-0.37563	0.707192	0.902925
azo1140		(GenBank) conserved hypothetical mutT family protein	21.7607	0.323902	1.71814	0.188519	0.85047	0.95236
azo1141	soxF	(GenBank) probable sulfide dehydrogenase, flavoprtein subunit	35.3276	-0.111147	0.986829	-0.11263	0.910324	0.968915
azo1142	soxE	(GenBank) putative sulfide dehydrogenase, cytochrome subunit	4.63128	-5.26794	3.03991	-1.73293	0.0831084	NA
azo1143	soxY	(GenBank) sulfur covalently-binding protein	5.18249	-5.42947	2.93949	-1.84708	0.0647353	NA
azo1144	soxZ	(GenBank) phosphodiesterase I	54.6139	0.355384	1.02944	0.345222	0.729928	0.916155
azo1145	aceK	(GenBank) [Isocitrate dehydrogenase (NADP+)] kinase	598.458	0.724472	0.427461	1.69483	0.0901081	0.295069
azo1146	icd2	(GenBank) isocitrate dehydrogenase[NADP]	11.8037	-0.914445	1.91115	-0.478479	0.63231	0.853462
azo1147	icd1	(GenBank) isocitrate dehydrogenase [NADP]	621.547	-0.255826	0.25979	-0.984743	0.32475	0.623883
azo1148		(GenBank) conserved hypothetical membrane protein	37.1613	0.0852261	2.25143	0.0378542	0.969804	0.988171
azo1149		(GenBank) conserved hypothetical sodium:solute symporter	422.97	0.762057	0.471854	1.61503	0.106305	0.326264
azo1150		(GenBank) hypothetical membrane protein	0.60708	-2.33617	3.95946	-0.590022	0.555176	NA
azo1151		(GenBank) conserved hypothetical membrane protein	24.4144	7.54867	2.44739	3.08437	NA	NA
azo1152	fusA1	(GenBank) putative elongation factor EF-G	7.45467	-2.59805	1.93752	-1.34091	0.179948	0.441342
azo1153		(GenBank) putative permeases of the major facilitator superfamily	4.32763	-4.13599	3.91458	-1.05656	0.290712	NA
azo1154		(GenBank) conserved hypothetical membrane protein	11.074	-5.53293	1.9911	-2.77883	0.00545552	0.0453629
azo1155		(GenBank) conserved hypothetical membrane protein	1.36797	-3.50771	3.93025	-0.892489	0.372131	NA
azo1156		(GenBank) conserved hypothetical membrane protein	8.75651	-2.77226	2.33636	-1.18657	0.235397	0.518303
azo1157		(GenBank) hypothetical secreted protein	0.373084	-1.63063	3.99233	-0.408441	0.68295	NA
azo1159	aceB	(GenBank) AceB protein	132.517	-1.35347	0.671939	-2.01428	0.0439798	0.192791
azo1160		(GenBank) conserved hypothetical membrane protein	16.9478	-1.69721	1.75262	-0.968385	0.332852	0.631967
azo1161		(GenBank) putative transcriptional regulator,LysR family	5.92224	-2.58663	2.33219	-1.1091	0.267387	0.559609
azo1162	ttuD	(GenBank) probable hydroxypyruvate reductase	6.7013	-2.10787	3.12117	-0.675346	0.499456	0.774037
azo1163	gip	(GenBank) putative hydroxypyruvate isomerase	34.2481	-0.802805	1.15738	-0.693637	0.48791	0.765853
azo1164		(GenBank) conserved hypothetical protein	37.0471	-2.23509	1.10931	-2.01486	0.0439195	0.192791
azo1165	lctP	(GenBank) LctP protein	289.8	-0.407606	0.447257	-0.911346	0.362113	0.657836
azo1166		(GenBank) conserved hypothetical iron-sulfur bindinding oxidase	92.6732	-0.656492	0.908964	-0.722241	0.470146	0.753457
azo1167		(GenBank) conserved hypothetical iron-sulfur protein	705.736	-0.32915	0.357308	-0.921192	0.35695	0.654454
azo1168		(GenBank) conserved hypothetical protein	262.586	-1.0723	0.650637	-1.64808	0.0993359	0.312254
azo1169		(GenBank) conserved hypothetical protein	74.7636	0.494528	0.735398	0.672464	0.501289	0.774037
azo1170	lldR	(GenBank) probable L-lactate dehydrogenase operon regulatory protein	3917.32	0.125944	0.311912	0.403779	0.686375	0.8895
azo1171		(GenBank) hypothetical secreted protein	21057	0.0609936	0.137955	0.442126	0.658398	0.872197
azo1172		(GenBank) conserved hypothetical protein	516.792	-0.2254	0.41339	-0.545249	0.585582	0.825164
azo1173		(GenBank) conserved hypothetical membrane protein	8324.65	0.0487508	0.168987	0.288488	0.772973	0.935063
azo1174		(GenBank) hypothetical protein	68.1194	-0.267359	0.91602	-0.291871	0.770386	0.933367
azo1175	nirB	(GenBank) nitrite reductase (NAD(P)H) large subunit,probable.	1345.08	0.0425231	0.327507	0.129839	0.896694	0.965163
azo1176	nirD	(GenBank) nitrite reductase small subunit, probable.	56.2815	-0.869521	0.615772	-1.41208	0.157925	0.407664
azo1177	nirC	(GenBank) putative nitrite transporter	184.833	0.480284	0.438243	1.09593	0.273109	0.564239
azo1178		(GenBank) putative serine/threonine protein kinase	6.61322	3.45397	3.10809	1.11128	0.266446	0.558609
azo1179	allA	(GenBank) ureidoglycolate hydrolase	0.21019	1.81425	4.08047	0.444618	0.656596	NA
azo1180	alc	(GenBank) Allantoicase	39.0226	-1.65255	1.63101	-1.0132	0.310962	0.60822
azo1181		(GenBank) conserved hypothetical deacetylase protein	134.872	-1.24222	0.644404	-1.92771	0.0538916	0.219014
azo1182		(GenBank) conserved hypothetical protein	1.93023	-4.00378	3.92343	-1.02048	0.307501	NA
azo1183		(GenBank) conserved hypothetical membrane protein	16.0075	-3.51077	1.31825	-2.66321	0.00773996	0.0600033
azo1184		(GenBank) conserved hypothetical transthyretin	26.1766	1.00647	1.46761	0.685786	0.492848	0.76851
azo1185	pip	(GenBank) probable proline iminopeptidase	148.796	0.0903586	0.456387	0.197987	0.843055	0.949125
azo1186		(GenBank) hypothetical protein	5260.25	-0.41945	0.197159	-2.12746	0.0333815	0.163336
azo1187	pqqB	(GenBank) probable coenzyme PQQ synthesis protein B	492.637	-0.726045	0.310585	-2.33767	0.0194044	0.113279
azo1188	pqqC	(GenBank) coenzyme PQQ synthesis protein C	91.2872	-2.57721	0.680092	-3.78949	0.000150954	0.0028885
azo1189	pqqD	(GenBank) PqqD protein	3.43533	-2.83117	2.84478	-0.995215	0.319632	NA
azo1190	pqqE	(GenBank) pyrroloquinoline quinone synthesis protein E	72.9684	-1.67607	0.883332	-1.89743	0.0577706	0.227962
azo1192		(GenBank) conserved hypothetical protein	0.238317	-0.98932	4.0394	-0.244918	0.80652	NA
azo1193	hppD	(GenBank) probable 4-hydroxyphenylpyruvate dioxygenase	418.296	0.308466	0.332858	0.926718	0.354073	0.653999
azo1194		(GenBank) putative integral membrane efflux protein	33.0985	-0.0687492	2.02667	-0.0339222	0.972939	0.988626
azo1195	argM	(GenBank) probable acetylornithine transaminase	39.4292	-1.32183	0.84366	-1.56678	0.117167	0.346614
azo1196		(GenBank) conserved hypothetical protein	0.128682	-0.109303	4.08047	-0.0267869	0.97863	NA
azo1199	ispA	(GenBank) Geranyltranstransferase	0.358357	-1.57737	3.99551	-0.394786	0.693001	NA
azo1200	xseB	(GenBank) Exodeoxyribonuclease VII	5.35869	-5.47881	2.81506	-1.94625	0.051625	NA
azo1201	alcE	(GenBank) putative iron-sulfur protein	1206.53	-0.760344	0.27018	-2.81421	0.00488967	0.0420314
azo1203	slpA	(GenBank) putative peptidyl-prolyl cis-trans isomerase	14.3191	-0.490884	1.36457	-0.359737	0.719044	0.908127
azo1208	gloB1	(GenBank) probable hydroxyacylglutathione hydrolase	0.124361	-0.109303	4.08047	-0.0267869	0.97863	NA
azo1210		(GenBank) putative GTPase	18.3106	0.376803	1.57567	0.239139	0.810998	0.941867
azo1211		(GenBank) conserved hypothetical protein	25.9285	-7.75271	1.97181	-3.93176	8.4325e-05	0.00184825
azo1213	qbdB1	(GenBank) conserved hypothetical secreted protein	255.565	0.145465	0.631481	0.230356	0.817815	0.94252
azo1217	mntB2	(GenBank) putative manganese transport system permease protein	2.57738	0.681644	3.79674	0.179534	0.857518	NA
azo1218	mntB3	(GenBank) putative manganese transport system permease protein	6.32366	6.56885	3.91594	1.67746	0.0934517	0.302458
azo1219		(GenBank) conserved hypothetical aromatic/alkene monooxygenase, subunit alpha	237.152	-0.118386	0.488052	-0.242568	0.80834	0.941629
azo1220		(GenBank) conserved hypothetical aromatic/alkene monooxygenase, subunit gamma	171.203	-0.394636	0.614099	-0.642627	0.520466	0.783299
azo1221		(GenBank) conserved hypothetical aromatic/alkene monooxygenase, subunit beta	98.9847	-0.405356	0.940615	-0.430948	0.666507	0.877278
azo1222	dmpM	(GenBank) phenol 2-monooxygenase	5.59169	-5.54124	3.00613	-1.84331	0.0652834	NA
azo1223	groEL2	(GenBank) probable chaperonin GroEL	44.034	0.987199	1.28999	0.765276	0.444107	0.729886
azo1225		(GenBank) Sigma-54 dependent transcriptional regulator	59.6884	-2.44395	1.51935	-1.60855	0.107715	0.32953
azo1226	lguL	(GenBank) lactoylglutathione lyase	11.2292	-2.30044	2.09791	-1.09654	0.272844	0.564174
azo1227		(GenBank) conserved hypothetical secreted protein	33.3786	-0.455782	0.889395	-0.512463	0.608327	0.8381
azo1228	gdhAlpha1	(GenBank) putative glucose dehydrogenase alpha subunit	85.7866	-1.53615	1.11622	-1.37621	0.168757	0.422506
azo1229		(GenBank) hypothetical secreted protein	1.60197	-3.73593	3.92682	-0.951387	0.341408	NA
azo1231	cydB	(GenBank) probable cytochrome bd type terminal oxidase,subunit II	37.0772	-0.0723289	1.17141	-0.0617449	0.950766	0.981343
azo1232	cydA	(GenBank) probable cytochrome bd type terminal oxidase,subunit I	254.684	0.0862485	0.472528	0.182526	0.85517	0.95278
azo1233		(GenBank) hypothetical membrane protein	3.40897	-3.77405	2.93732	-1.28486	0.198841	NA
azo1234		(GenBank) probable transcriptional regulator	1.07507	-3.16158	3.93659	-0.803126	0.421902	NA
azo1236		(GenBank) ABC transporter permease and ATP-binding protein	5.09705	-5.40591	3.12742	-1.72855	0.0838889	NA
azo1239	qhpA	(GenBank) probable quinohemoprotein amine dehydrogenase,alpha subunit	10.691	1.32126	1.56073	0.846566	0.397237	0.6824
azo1240	qhpX	(GenBank) conserved hypothetical qinohemoprotein amine dehydrogenase, unknown subunit	0.381725	-1.66072	3.99058	-0.41616	0.677293	NA
azo1242	qhpB	(GenBank) probable quinohemoprotein amine dehydrogease,beta subunit	14.6608	-1.3949	1.43478	-0.9722	0.330951	0.631768
azo1245		(GenBank) conserved hypothetical electron transport protein	11.1816	1.02055	2.2643	0.450715	0.652195	0.868752
azo1246		(GenBank) conserved hypothetical mandelate racemase	32.2319	-5.62287	1.47093	-3.82267	0.000132014	0.00260891
azo1247		(GenBank) putative transcriptional regulator, LysR family	11.3553	-2.73843	1.7072	-1.60405	0.108703	0.330914
azo1248	nifY2	(GenBank) NifY protein	5.72432	1.48997	2.16212	0.689122	0.490747	NA
azo1249		(GenBank) hypothetical protein predicted by Glimmer/Critica	0.482718	-2.00591	3.9729	-0.504898	0.61363	NA
azo1251		(GenBank) conserved hypothetical peptidase	63.4124	-1.68745	0.975877	-1.72916	0.083781	0.284467
azo1253		(GenBank) conserved hypothetical protein	0.124361	-0.109303	4.08047	-0.0267869	0.97863	NA
azo1254		(GenBank) conserved hypothetical signaling protein	18.482	-7.26434	1.95797	-3.71014	0.000207148	0.00356738
azo1255	potD	(GenBank) bacterial extracellular solute-binding protein	24.5488	-1.02583	1.44008	-0.712342	0.476253	0.757919
azo1256		(GenBank) putative serine/threonine protein kinase	160.869	0.727343	0.473694	1.53547	0.124669	0.358909
azo1257		(GenBank) conserved hypothetical protein	10.2566	-6.4158	3.01351	-2.12901	0.0332533	0.163336
azo1258		(GenBank) hypothetical membrane protein	9.25734	-3.31482	2.09504	-1.58222	0.113598	0.341503
azo1259	pepD	(GenBank) probable aminoacyl-histidine dipeptidase	35.8306	-4.76364	1.42526	-3.3423	0.000830875	0.0107701
azo1260		(GenBank) conserved hypothetical protein	1.69734	-3.82183	3.92566	-0.973549	0.330281	NA
azo1262	lemA1	(GenBank) conserved hypothetical LemA family protein	18.3266	2.05018	1.67023	1.22748	0.219642	0.498171
azo1263		(GenBank) conserved hypothetical protein	0.248723	-1.04402	4.03455	-0.25877	0.795812	NA
azo1264		(GenBank) putative transmembrane sensor protein	8.95364	-2.90112	1.8077	-1.60487	0.108522	0.330781
azo1265		(GenBank) Hypothetical protein	0.386046	-1.67558	3.98973	-0.419973	0.674505	NA
azo1267		(GenBank) probable acyl-CoA thioester hydrolase	118.391	1.9373	1.07736	1.79819	0.0721473	0.260493
azo1269	purT	(GenBank) phosphoribosylglycinamide formyltransferase 2	4.42004	-4.16787	2.64759	-1.57421	0.115438	NA
azo1270		(GenBank) conserved hypothetical protein	0.343631	-1.52244	3.99891	-0.380714	0.703416	NA
azo1271		(GenBank) conserved hypothetical secreted protein	15.9064	2.75228	3.15564	0.872177	0.383112	0.674221
azo1272		(GenBank) conserved hypothetical secreted protein	53.3767	-1.31208	1.74998	-0.749767	NA	NA
azo1273		(GenBank) putative ABC transporter ATP-binding protein	0.219269	-0.886423	4.04903	-0.218922	0.82671	NA
azo1274		(GenBank) putative ABC transporter permease protein	0.109635	-0.109303	4.08047	-0.0267869	0.97863	NA
azo1275	yjjK	(GenBank) probable ABC transporter, ATP-binding protein	245.697	-0.901568	0.371642	-2.42591	0.0152701	0.0958759
azo1276		(GenBank) putative O-methyltransferase	5.64918	-0.526204	3.26395	-0.161217	0.871922	NA
azo1277		(GenBank) conserved hypothetical glutathione peroxidase	1.97342	-4.03985	3.92302	-1.02978	0.303113	NA
azo1278		(GenBank) EAL/GGDEF/PAS/PAC-domain containing signalling protein	246.274	0.81537	0.562554	1.44941	0.147224	0.392651
azo1279		(GenBank) putative cytochrome C peroxidase	95.1043	1.03809	0.867369	1.19683	0.231372	0.514612
azo1280	fpr1	(GenBank) ferredoxin-NADP+ reductase	108.721	-0.443402	0.534386	-0.82974	0.406686	0.693761
azo1281		(GenBank) probable transcriptional regulator, LysR family	29.837	-1.0115	0.94548	-1.06983	0.284698	0.579735
azo1282	ndvB	(GenBank) putative Beta-(1-3)-glucosyl transferase	571.959	-0.139965	0.347316	-0.40299	0.686955	0.8895
azo1283		(GenBank) conserved hypothetical membrane protein	85.2798	4.3409	1.40615	3.08709	0.00202126	0.0207373
azo1284	ndvC	(GenBank) putative glucan 1,3-beta-glucosidase	238.679	0.491072	0.461011	1.06521	0.286782	0.581036
azo1285	gcvP	(GenBank) glycine cleavage system P-protein	625.28	-0.48265	0.308892	-1.56252	0.118165	0.34686
azo1286	gcvH	(GenBank) glycine cleavage system H protein [gcvH]	18.4943	-0.282463	1.30121	-0.217077	0.828148	0.946287
azo1287	gcvT	(GenBank) glycine cleavage system T protein	1976.61	0.624393	0.169701	3.67936	0.000233819	0.00396998
azo1288	narK	(GenBank) putative nitrate transporter	8911.54	-0.128378	0.190866	-0.672605	0.501198	0.774037
azo1289		(GenBank) putative serine/threonine protein kinase	1894.45	-0.17835	0.22548	-0.790976	0.428958	0.712271
azo1290		(GenBank) conserved hypothetical protein	650.25	0.448523	0.328288	1.36625	0.171861	0.428055
azo1291	sixA	(GenBank) putative phosphohistidine phosphatase	8.69229	2.92712	2.45703	1.19133	0.233526	0.517016
azo1292		(GenBank) adenylate cyclase	14.8351	-1.42606	1.44689	-0.985605	0.324327	0.623883
azo1293	glnE	(GenBank) probable [glutamate-ammonia-ligase] adenylyltransferase	48.4643	-0.953779	1.38507	-0.688614	0.491066	0.768306
azo1294		(GenBank) conserved hypothetical membrane protein	76.3997	-1.5585	0.822168	-1.8956	0.0580127	0.228544
azo1295		(GenBank) conserved hypothetical carbon-nitrogen hydrolase	36.6005	-1.92942	0.903039	-2.13658	0.0326321	0.161552
azo1296	tldD	(GenBank) probable TldD protein	63.411	-3.06723	1.11475	-2.7515	0.00593225	0.0486485
azo1297		(GenBank) conserved hypothetical protein	20.7744	-1.55597	1.06981	-1.45444	0.145825	0.390455
azo1298		(GenBank) conserved hypothetical membrane protein	42.8485	-0.765635	1.16947	-0.654683	0.512672	0.779167
azo1299		(GenBank) conserved hypothetical protein	741.479	-0.0941448	0.339674	-0.277162	0.781655	0.935748
azo1300		(GenBank) Hypothetical protein	35.5626	-1.40445	0.828217	-1.69576	0.0899319	0.295069
azo1301		(GenBank) hypothetical membrane protein	18.3511	-1.19544	1.1128	-1.07426	0.282707	0.577633
azo1302		(GenBank) conserved hypothetical membrane protein	266.341	-0.28926	0.574959	-0.503096	0.614896	0.842817
azo1303		(GenBank) conserved hypothetical protein	42.6651	-2.07399	1.16883	-1.77442	0.0759943	0.267513
azo1304		(GenBank) conserved hypothetical protein	1934.04	0.0899847	0.220889	0.407376	0.683732	0.889116
azo1305		(GenBank) conserved hypothetical protein	787.367	-0.0284214	0.326227	-0.0871216	0.930575	0.975704
azo1306		(GenBank) hypothetical secreted protein	55.5315	1.28885	1.00611	1.28103	0.200184	0.469471
azo1307		(GenBank) probable vgr related protein	215.347	1.29441	0.519564	2.49135	0.0127259	0.0854658
azo1308		(GenBank) conserved hypothetical protein	141.594	-0.814845	0.496699	-1.64052	0.100897	0.315925
azo1309		(GenBank) conserved hypothetical protein	148.537	1.21694	0.575853	2.11329	0.0345761	0.167396
azo1310		(GenBank) conserved hypothetical protein	5.65641	1.13359	2.23008	0.508318	0.61123	NA
azo1312		(GenBank) tRNA (uracil-5-)-methyltransferase	56.7799	-0.0373972	0.793701	-0.0471174	0.96242	0.985305
azo1313	phnA	(GenBank) putative phosphonoacetate hydrolase protein	1048.86	0.435761	0.367199	1.18672	0.235339	0.518303
azo1314		(GenBank) conserved hypothetical protein	121.111	-0.700694	1.09566	-0.63952	0.522485	0.785356
azo1315		(GenBank) conserved hypothetical membrane protein	43.3446	-5.57579	1.18662	-4.69889	2.61584e-06	8.29842e-05
azo1316		(GenBank) putative ATP binding protein	1.96465	-4.03054	3.92312	-1.02738	0.304242	NA
azo1317		(GenBank) conserved hypothetical protein	132.203	0.283994	0.845101	0.336047	0.736836	0.918667
azo1318		(GenBank) conserved hypothetical membrane protein	85.3894	0.940587	0.71865	1.30883	0.190593	0.459521
azo1319		(GenBank) putative methyltransferase	10.1242	-0.368749	2.52877	-0.145822	0.884062	0.962621
azo1320		(GenBank) putative AraC-family transcriptional regulator	115.013	-0.692804	0.495708	-1.3976	0.162232	0.414344
azo1321		(GenBank) conserved hypothetical protein	16966.6	0.011634	0.174127	0.0668131	0.946731	0.980044
azo1322		(GenBank) hypothetical protein	5996.55	0.261456	0.21222	1.232	0.217949	0.495264
azo1323		(GenBank) probable protein kinase	86733.2	0.343495	0.169635	2.02491	0.0428767	0.189551
azo1324		(GenBank) conserved hypothetical GTP binding protein	2712.52	-0.217393	0.152334	-1.42708	0.153557	0.403736
azo1325		(GenBank) hypothetical membrane protein	33878.2	0.183524	0.118624	1.54711	0.121838	0.352931
azo1326		(GenBank) Hypothetical protein	1755.73	0.286773	0.350017	0.819313	0.412608	0.694642
azo1327	hflX2	(GenBank) probable GTP-binding protein HflX	2253.25	-0.244076	0.22423	-1.08851	0.276372	0.567574
azo1328		(GenBank) conserved hypothetical protein	71.9911	-0.525073	0.961704	-0.545982	0.585078	0.825164
azo1329	aapM	(GenBank) putative amino acid permease	13.7137	-0.740372	1.98157	-0.373629	0.70868	0.903081
azo1330	aapQ	(GenBank) putative amino acid permease	6.28814	-5.7087	3.53439	-1.61519	0.10627	0.326264
azo1331	aapJ	(GenBank) putative amino acid-binding protein	65.5837	0.216756	0.703728	0.308011	0.758074	0.928718
azo1332	cbl_1	(GenBank) putative HTH-type transcriptional regulator cbl	317.718	-0.206222	0.486307	-0.424057	0.671524	0.880874
azo1333	cysA	(GenBank) putative sulfate transport ATP-binding protein	62.3585	0.44151	0.742544	0.594591	0.552117	0.80423
azo1334	cysW	(GenBank) putative sulfate transport system permease protein	331.374	-0.0608454	0.315354	-0.192943	0.847003	0.951596
azo1335	cysT	(GenBank) sulfate transport system permease protein probably	35.017	-1.01887	0.826294	-1.23306	0.217554	0.494833
azo1336	cysP	(GenBank) putative sulfate transport system substrate-binding protein	488.654	-0.459142	0.420312	-1.09238	0.274665	0.566481
azo1337		(GenBank) conserved hypothetical peptidoglycan-binding protein	301.809	-0.727851	0.574797	-1.26628	0.205414	0.478506
azo1338		(GenBank) Short-chain dehydrogenase family protein	21.9661	-2.23763	1.29263	-1.73108	0.0834381	0.283737
azo1340	ccoS	(GenBank) conserved hypothetical cytochrome oxidase maturation protein	4.16873	-5.11574	3.88018	-1.31843	0.187361	NA
azo1343	ccoQ	(GenBank) Cbb3-type cytochrome oxidase, subuni	4241.02	1.13309	0.221815	5.10827	3.25129e-07	1.45164e-05
azo1345	ccoG	(GenBank) putative iron-sulfur 4Fe-4S ferredoxin transmembrane protein	25405.1	0.444339	0.127944	3.47291	0.000514849	0.00752304
azo1346	ccoH	(GenBank) conserved hypothetical membrane protein.	7806.19	0.572329	0.157997	3.6224	0.000291888	0.00475501
azo1347		(GenBank) hypothetical membrane protein	1794.75	0.570322	0.269148	2.11899	0.034091	0.166383
azo1348		(GenBank) probable transmemebrane Protein	18433.7	0.92806	0.140176	6.62066	3.57589e-11	7.18456e-09
azo1349		(GenBank) putative universal stress protein f	1108.76	0.775703	0.27106	2.86174	0.00421322	0.0374837
azo1350	phbC2	(GenBank) probable poly-beta-hydroxybutyrate synthase	5996.3	0.57565	0.172064	3.34555	0.000821195	0.0107022
azo1351	fnr	(GenBank) probable fumarate and nitrate reduction regulatory protein	2826.53	0.790713	0.210455	3.75717	0.000171849	0.00313884
azo1352	hemN	(GenBank) coproporphyrinogen oxidase	6315.96	0.36606	0.218675	1.67399	0.0941321	0.304226
azo1354	copY	(GenBank) putative regulatory protein	47.1604	-0.0689541	0.832826	-0.0827953	0.934014	0.975704
azo1355	copA	(GenBank) putative Cu2+ transporting ATPase	196.721	0.0280519	0.449484	0.062409	0.950237	0.981343
azo1356	copZ	(GenBank) conserved hypothetical copper chaperon	2.83086	-4.5576	3.91813	-1.16321	0.244745	NA
azo1357		(GenBank) EAL/GGDEF/PAS/PAC-domain containing signalling protein	351.135	-0.0468363	0.478523	-0.0978768	0.92203	0.972476
azo1359		(GenBank) conserved hypothetical protein	591.416	0.300935	0.42731	0.704254	0.481274	0.762888
azo1361	glnB	(GenBank) PII-like signal transmitter protein GlnB	119.633	-0.189995	0.597067	-0.318213	0.750323	0.924389
azo1362		(GenBank) hypothetical protein	27.3936	0.953194	1.15211	0.827347	0.408041	0.693761
azo1364	vfr	(GenBank) probable cyclic AMP receptor protein	318.635	-0.175567	0.388975	-0.451358	0.651731	0.868615
azo1365	FtsK	(GenBank) putative cell division protein	6.52828	-4.748	2.5236	-1.88144	0.0599127	0.233737
azo1367		(GenBank) conserved hypothetical protein	200.345	0.13641	0.665623	0.204936	0.837622	0.948099
azo1368		(GenBank) conserved hypothetical protein	237.053	-0.751441	0.47412	-1.58492	0.112985	0.340084
azo1370		(GenBank) putative aerotaxis receptor protein	22.9234	-4.29443	1.4291	-3.00498	0.00265596	0.0257169
azo1371	lpdA	(GenBank) dihydrolipoamide dehydrogenase	11.2363	-6.54656	2.15417	-3.03902	0.0023735	0.0236183
azo1372	pdhB	(GenBank) probable dihydrolipoamide acetyltransferase	4.88368	-5.34393	2.90371	-1.84038	0.0657125	NA
azo1373	pdhA	(GenBank) pyruvate dehydrogenase	25.0166	-7.70122	1.86058	-4.13915	3.48589e-05	0.00087
azo1374		(GenBank) extracellular ligand binding protein	265.091	0.213491	0.442856	0.482078	0.629751	0.851081
azo1375		(GenBank) putative two-component sensor kinase	512.815	0.437112	0.380014	1.15025	0.25004	0.534438
azo1376	fixJ2	(GenBank) probable transcriptional regulatory protein	159.966	0.403739	0.561022	0.71965	0.47174	0.754722
azo_tRNA_0029	tRNA-Ala	(GenBank) tRNA-Ala	5.14341	-5.41997	2.98293	-1.817	0.0692177	NA
azo1383	greA	(GenBank) putative transcription elongation factor	272.082	2.1335	0.462096	4.61702	3.8929e-06	0.000117322
azo1384		(GenBank) conserved hypothetical membrane protein	32.7737	0.334722	1.75588	0.190629	NA	NA
azo1385		(GenBank) conserved hypothetical protein	102.356	-0.194812	0.554503	-0.351327	0.725343	0.913689
azo1386	FtsJ	(GenBank) ribosomal RNA large subunit methyltransferase j	3152.77	0.533867	0.188312	2.83501	0.00458239	0.0400295
azo1388	folP	(GenBank) dihydropteroate synthase	0.955978	-1.67061	3.94973	-0.422969	0.672318	NA
azo1390	pstS2	(GenBank) probable phosphate-binding periplasmic protein	30.9093	0.174932	1.1393	0.153543	0.87797	0.961739
azo1391	pstC	(GenBank) phosphate transport system permease protein probable.	41.8273	-1.24842	0.796678	-1.56704	0.117106	0.346614
azo1392		(GenBank) phosphate transport system permease protein probable.	4.06232	1.78004	3.45679	0.51494	0.606595	NA
azo1393	pstB	(GenBank) phosphate transport ATP-binding protein probable.	28.6423	-6.9253	1.82846	-3.78751	0.000152164	0.00288871
azo1395	secG	(GenBank) preprotein translocase SecG subunit	210.58	-1.87016	0.566576	-3.30081	0.000964047	0.011981
azo1396	nuoA	(GenBank) putative NADH-ubiquinone oxidoreductase chain A	45.0038	-6.69544	1.4223	-4.70748	2.50793e-06	8.06217e-05
azo1397	nuoB2	(GenBank) putative NADH-ubiquinone oxidoreductase chain B	22.8215	-1.79514	1.17971	-1.52168	0.128089	0.365904
azo1398	nuoC	(GenBank) respiratory-chain NADH dehydrogenase, chain C probable.	159.754	-1.54869	0.762664	-2.03064	0.0422917	0.187436
azo1399	nuoD	(GenBank) putative NADH-ubiquinone oxidoreductase chain D	42.8032	-4.4709	1.4649	-3.05201	0.00227311	0.0227405
azo1400	nuoE	(GenBank) putative NADH-ubiquinone oxidoreductase chain E	15.0613	0.895405	1.66279	0.538495	0.590235	0.828921
azo1401	nuoF	(GenBank) putative NADH-ubiquinone oxidoreductase chain F	67.8344	-2.05351	0.94388	-2.17561	0.0295847	0.152738
azo1402	nuoG	(GenBank) putative NADH-ubiquinone oxidoreductase chain G	0.806426	0.137898	3.95025	0.0349087	0.972153	NA
azo1405	nuoJ	(GenBank) NADH-ubiquinone oxidoreductase, chain J probable.	38.3699	-4.25566	1.15619	-3.68077	0.000232532	0.00396998
azo1406	nuoK	(GenBank) putative NADH-ubiquinone oxidoreductase, chain K	26.1453	-3.25309	1.22467	-2.6563	0.00790035	0.0608554
azo1407	nuoL	(GenBank) NADH-ubiquinone oxidoreductase, chain L probable.	84.6967	-6.02614	1.09031	-5.52702	3.2572e-08	2.12246e-06
azo1408	nuoM	(GenBank) putative NADH-ubiquinone oxidoreductase, chain M	5.1849	-5.43053	2.76877	-1.96135	0.0498381	NA
azo1409	nuoN	(GenBank) NADH-ubiquinone oxidoreductase, chain N probable.	51.1177	2.78173	0.727196	3.82529	0.000130621	0.00260891
azo1410		(GenBank) ADP-ribose diphosphatase	58.241	-0.196029	1.24755	-0.157131	0.875142	0.960823
azo1412	hoxF	(GenBank) probable hydrogen dehydrogenase, alpha subunit	85.0236	-1.00269	0.722827	-1.38718	0.165387	0.417699
azo1413	hoxU	(GenBank) probable hydrogen dehydrogenase, gamma subunit	11.9628	-0.362438	1.46451	-0.247481	0.804536	0.941514
azo1414	hoxY	(GenBank) probable hydrogen dehydrogenase, delta subunit	1.20439	0.480311	3.87657	0.123901	0.901393	NA
azo1415	hoxH	(GenBank) probable hydrogen dehydrogenase, beta subunit	30.4276	-0.0893943	1.5832	-0.0564643	0.954972	0.983107
azo1416		(GenBank) conserved hypothetical protein	0.621806	-2.369	3.95828	-0.598491	0.549512	NA
azo1417		(GenBank) conserved hypothetical protein	22.9781	0.434131	1.09442	0.396677	0.691606	0.893602
azo1418	czcD2	(GenBank) putative cobalt-zinc-cadmium resistance protein	116.825	-0.419296	0.748484	-0.560194	0.575347	0.820085
azo1419		(GenBank) conserved hypothetical protein	2.00333	-1.90564	3.28828	-0.579526	0.562234	NA
azo1420		(GenBank) conserved hypothetical membrane protein	356.477	0.129764	0.576634	0.225037	0.82195	0.945027
azo1421		(GenBank) probable carboxylesterase	4.7353	-5.30057	2.84717	-1.8617	0.0626452	NA
azo1422		(GenBank) probable O-acetylhomoserine aminocarboxypropyltransferase	8.63247	-1.82839	1.89039	-0.9672	0.333444	0.631967
azo1423		(GenBank) conserved hypothetical protein	1.91262	-3.99243	3.92356	-1.01755	0.308891	NA
azo1424	greB	(GenBank) putative transcription elongation factor	260.49	1.75856	0.846107	2.07842	0.037671	0.176887
azo1425	htpG	(GenBank) probable chaperon protein HtpG	258.279	-0.980133	0.345719	-2.83506	0.00458177	0.0400295
azo1426	yadQ	(GenBank) putative chloride channel protein	22.5812	-1.35793	1.57804	-0.860517	0.389504	0.678536
azo1427	mexR	(GenBank) putative MarR-family transcriptional regulator	16.7423	0.281799	1.63895	0.171939	0.863486	0.954108
azo1428		(GenBank) conserved hypothetical flavoprotein	15.8486	-5.08943	1.77193	-2.87225	0.00407566	0.036803
azo1429		(GenBank) conserved hypothetical protein	6.30522	1.71118	2.12812	0.804082	0.42135	0.703514
azo1430		(GenBank) conserved hypothetical secreted protein	2.32441	-3.1763	3.14666	-1.00942	0.312773	NA
azo1431		(GenBank) conserved hypothetical protein	159.135	0.150973	0.835581	0.18068	0.856619	0.953512
azo1433		(GenBank) conserved hypothetical cytochrome c-type protein	0.373084	-1.63063	3.99233	-0.408441	0.68295	NA
azo1434		(GenBank) conserved hypothetical protein	37.8559	-3.93525	1.74289	-2.25789	0.0239524	0.132757
azo1435	nth	(GenBank) DNA-(apurinic or apyrimidinic site) lyase	12.5268	-0.294709	1.66328	-0.177186	0.859363	0.954108
azo1436	rnfE2	(GenBank) probable electron transport complex protein RnfE	2.69959	-3.40993	3.14059	-1.08576	0.277585	NA
azo1438	rnfD2	(GenBank) putative electron transport complex protein RnfD	12.1289	0.0920704	1.55659	0.0591487	0.952834	0.982584
azo1439	rnfC2	(GenBank) putative electronen transport complex protein RnfC	9.29432	5.1595	2.42485	2.12776	0.0333574	0.163336
azo1440	rnfB2	(GenBank) probable electron transport complex protein RnfB	3.6147	3.72032	3.5533	1.047	0.295098	NA
azo1441	rnfA2	(GenBank) probable electron transport complex promplex protein RnfA	1229.85	1.40387	0.289377	4.85135	1.22624e-06	4.54839e-05
azo1442		(GenBank) putative nuclease	30.5772	1.52462	1.84873	0.824686	0.40955	0.694267
azo1443		(GenBank) conserved hypothetical NUDIX hydrolase	132.739	-1.66707	0.828771	-2.01149	0.0442733	0.193025
azo1444	mmoQ	(GenBank) probable response regulator	35.5048	-0.826238	1.33223	-0.620191	0.535132	0.796132
azo1445		(GenBank) EAL/GGDEF-domain containing signaling protein	30.8246	-1.12943	1.05548	-1.07006	0.284591	0.579735
azo1446	flhD	(GenBank) flagellar transcriptional activator FlhD	16.1388	-2.39828	1.45088	-1.65298	0.098335	0.310728
azo1447	flhC	(GenBank) flagellar transcriptional activator FlhC	155.879	0.475765	0.459385	1.03566	0.300362	0.598389
azo1448	motA2	(GenBank) flagellar motor protein MotA	10.9002	-2.9248	1.85514	-1.57659	0.114889	0.343244
azo1449	motB2	(GenBank) flagellar motor protein MotB	6.59539	-3.74341	2.27444	-1.64586	0.0997922	0.31328
azo1450	cheY2	(GenBank) putative chemotaxis response regulator	0.453479	0.0753581	4.04903	0.0186114	0.985151	NA
azo1451	cheA2	(GenBank) chemotaxis protein cheA	15.6035	-1.28919	1.76718	-0.729515	0.465687	0.749013
azo1452	cheW2	(GenBank) positive regulator of CheA protein activity	10.0708	-4.4514	2.004	-2.22126	0.0263334	0.141088
azo1453	tsr	(GenBank) putative serine chemoreceptor protein	25.5801	-0.414075	1.35738	-0.305054	0.760325	0.929115
azo1454	tcp	(GenBank) putative citrate chemoreceptor protein	48.2721	2.13108	1.50059	1.42016	0.155562	0.406153
azo1455	cheR2	(GenBank) chemotaxis protein methyltransferase	40.1019	-2.64233	1.36408	-1.93708	0.0527361	0.215138
azo1457		(GenBank) methyl accepting chemotaxis protein	16.5766	-2.47313	1.75445	-1.40963	0.158649	0.408658
azo1458	cheV1	(GenBank) probable chemotaxis protein CheV-like	39.0859	-2.09104	1.15018	-1.81801	0.0690627	0.254631
azo1459	cheV2	(GenBank) probable chemotaxis protein CheV-like	31.5463	-0.244422	1.03736	-0.235619	0.813728	0.942048
azo1460	cheY3	(GenBank) chemotaxis response regulator	6.73608	-5.80965	2.63936	-2.20116	0.0277249	0.147235
azo1461	cheZ	(GenBank) chemotaxis protein CheZ	19.659	-6.37581	1.8624	-3.42345	0.000618326	0.00861725
azo1462	cheA3	(GenBank) chemotaxis protein cheA	1.20199	-3.32219	3.93346	-0.844596	0.398336	NA
azo1464	tal	(GenBank) putative transaldolase	97.0819	-0.705221	0.565597	-1.24686	0.212448	0.487822
azo1465		(GenBank) hypothetical protein	14.5811	-0.908802	1.61339	-0.563287	0.57324	0.817799
azo1467	xseA	(GenBank) Exodeoxyribonuclease VII	21.5176	-1.13913	2.44499	-0.465903	NA	NA
azo1474	pfkA	(GenBank) putative 6-phosphofructokinase	2.43471	0.447361	3.80055	0.117709	0.906298	NA
azo1476		(GenBank) conserved hypothetical membrane protein	96.9236	2.09162	1.04344	2.00455	0.0450117	0.195186
azo1478		(GenBank) probable MerR-family transcriptional regulator	1.75415	-3.87022	3.92504	-0.986033	0.324117	NA
azo1481		(GenBank) conserved hypothetical membrane protein	2.60357	2.08798	3.82093	0.546457	0.584752	NA
azo1482	yfcK	(GenBank) D-amino-acid oxidase	12.8925	-0.211483	1.33412	-0.158519	0.874048	0.960823
azo1483		(GenBank) 5'-nucleotidase	14.4035	-2.37971	1.57654	-1.50945	0.131183	0.371033
azo1484	nucH	(GenBank) putative extracellular nuclease	41.2267	-0.532185	1.26936	-0.419256	0.675029	0.883548
azo1485		(GenBank) conserved hypothetical membrane protein	89.3122	0.677944	0.701272	0.966735	0.333676	0.631967
azo1486		(GenBank) conserved hypothetical signaling protein	84.2961	1.27491	1.01702	1.25357	0.209999	0.483529
azo1488		(GenBank) conserved hypothetical protein	0.49136	-2.02961	3.97183	-0.511002	0.60935	NA
azo1489		(GenBank) conserved hypothetical protein	2.76261	-0.449954	3.18816	-0.141133	0.887765	NA
azo1490		(GenBank) conserved hypothetical signaling protein	83.4593	-5.38947	1.07074	-5.03343	4.81783e-07	2.11196e-05
azo1491	divK	(GenBank) probable polar differentiation response regulator	1.68032	0.000599978	3.83583	0.000156414	0.999875	NA
azo1492	divJ	(GenBank) putative histidine protein kinase	97.1547	1.15147	0.826234	1.39364	0.163427	0.415541
azo1493		(GenBank) conserved hypothetical membrane protein	71.2066	0.0832319	0.975854	0.0852914	0.93203	0.975704
azo1494		(GenBank) conserved hypothetical protein	62.3476	-1.24697	1.45335	-0.857999	0.390893	0.6792
azo1495		(GenBank) conserved hypothetical protein	0.870529	-2.85505	3.94362	-0.723967	0.469086	NA
azo1496		(GenBank) Hypothetical protein	16.1846	-7.07296	1.9013	-3.72006	0.000199178	0.00350525
azo1497	prfB	(GenBank) peptide chain release factor	3.27583	4.60258	3.92516	1.17259	0.240962	NA
azo1498		(GenBank) conserved hypothetical membrane protein	5.34827	-3.53748	2.55402	-1.38507	0.166032	NA
azo1499		(GenBank) probable HIT family protein	13.3181	-6.79268	2.89395	-2.3472	0.018915	0.111502
azo1500		(GenBank) hypothetical secreted protein	0.539094	-0.503971	4.00256	-0.125912	0.899801	NA
azo1501		(GenBank) hypothetical protein	10.5445	-0.836656	1.57767	-0.530313	0.595895	0.830855
azo1502		(GenBank) hypothetical membrane protein	6.08821	-0.295548	2.6335	-0.112226	0.910644	0.968915
azo1504	moxY	(GenBank) putative two-component sensor histidine kinase	0.72989	-1.07956	3.97131	-0.27184	0.785745	NA
azo1505	recJ	(GenBank) single-stranded-DNA-specific exonuclease	37.0907	-0.713923	0.924973	-0.771831	0.440215	0.725466
azo1506		(GenBank) conserved hypothetical protein	0.381725	-1.66072	3.99058	-0.41616	0.677293	NA
azo1507		(GenBank) conserved hypothetical protein	27.0207	-1.23489	0.95654	-1.29099	0.196706	0.466425
azo1508		(GenBank) hypothetical membrane protein	7.95216	1.13695	3.64122	0.312245	0.754854	0.927901
azo1511		(GenBank) conserved hypothetical membrane protein	4.15172	-5.11127	3.91451	-1.30572	0.191646	NA
azo1512	comA	(GenBank) putative DNA uptake/competence protein	18.7923	0.171027	1.19179	0.143504	0.885892	0.962621
azo1513		(GenBank) probable hydrolase	20.1188	-2.27881	1.11941	-2.03572	0.0417783	0.187335
azo1514		(GenBank) conserved hypothetical protein	88.144	-0.178664	0.638065	-0.280009	0.779471	0.935748
azo1515		(GenBank) conserved hypothetical protein	13.2341	2.08582	1.88193	1.10834	0.267713	0.559807
azo1516	yjeQ	(GenBank) probable GTPase	10.785	-3.95228	2.30018	-1.71825	0.0857513	0.288477
azo1517		(GenBank) putative metalloprotease	13.5014	2.77293	1.88549	1.47067	0.141381	0.38664
azo1522		(GenBank) conserved hypothetical protein	12.4137	-3.39379	1.739	-1.95157	0.050989	0.211431
azo1523	yggH	(GenBank) tRNA (guanine-N7-)-methyltransferase	12.3183	-2.46151	2.63813	-0.933049	0.350794	0.652239
azo1524		(GenBank) conserved hypothetical protein	0.896453	-2.8957	3.9426	-0.734465	0.462665	NA
azo1526		(GenBank) probable Ferredoxin	32.6419	-4.90147	2.27439	-2.15507	0.0311562	0.157135
azo1529		(GenBank) NAD-binding domain of the Kef-type K+ transport system fused to a uncharacterized conserved domain	98.3486	0.595593	0.539299	1.10438	0.269427	0.561625
azo1530		(GenBank) conserved hypothetical membrane protein	4.34762	-5.17834	3.23491	-1.60077	0.109428	NA
azo1531		(GenBank) hypothetical secreted protein	6.98562	-1.82407	1.66735	-1.094	0.273957	0.565504
azo1532		(GenBank) conserved hypothetical protein	82.0481	-2.46969	1.09889	-2.24743	0.0246126	0.135173
azo1533	acnA	(GenBank) probable aconitate hydratase	98.0983	-1.95289	0.655781	-2.97795	0.00290179	0.0274362
azo1535		(GenBank) conserved hypothetical signaling protein	36.3126	-1.02253	1.36199	-0.750759	0.452797	0.73744
azo1536		(GenBank) conserved hypothetical secreted protein	0.386046	-1.67558	3.98973	-0.419973	0.674505	NA
azo1537		(GenBank) conserved hypothetical protein	2.53488	-1.58828	3.83728	-0.413908	0.678941	NA
azo1538	ptsp	(GenBank) putative phosphoenolpyruvate-protein phosphotransferase	0.748724	-2.6369	3.9496	-0.667636	0.504366	NA
azo1539	acoA1	(GenBank) putative acetion dehydrogenase, alpha subunit	11.6486	-5.61022	2.61015	-2.14938	0.031604	0.158414
azo1540	acoB1	(GenBank) probable acetoin dehydrogenase, beta subunit	5.92419	-1.7893	1.82872	-0.978441	0.327856	0.628347
azo1541	gst	(GenBank) putative glutathione transferase	2.42669	-4.33755	3.91999	-1.10652	0.268502	NA
azo1542		(GenBank) putative membrane transport protein	0.366999	-1.60838	3.99364	-0.402735	0.687143	NA
azo1543		(GenBank) transcriptional regulator, LysR family	28.9649	-4.64586	1.64109	-2.83096	0.00464088	0.0403941
azo1544		(GenBank) GGDEF/EAL/PAC/PAS-domain containing protein	96.7215	0.368921	0.628174	0.587291	0.557008	0.808517
azo1545		(GenBank) hypothetical protein	61.8256	-3.14592	1.58044	-1.99054	0.0465313	0.198913
azo1546	citE	(GenBank) putative citrate lyase beta chain	18.6939	-2.30511	1.53533	-1.50137	0.133259	0.374593
azo1548	frlR	(GenBank) putative GntR-family transcriptional regulator	54.0843	-3.3356	1.09959	-3.03349	0.00241739	0.0237891
azo1558		(GenBank) conserved hypothetical	154.074	-0.44345	0.541067	-0.819583	0.412454	0.694642
azo1559	afg	(GenBank) probable ATPase	59.8169	0.249113	0.882077	0.282416	0.777624	0.935748
azo1560	yoaA	(GenBank) probable ATP-dependent helicase	52.2974	0.551746	0.867035	0.636359	0.524542	0.787467
azo1562	moeA1	(GenBank) molybdopterin cofactor biosynthesis protein	20.2421	1.14042	1.70406	0.669235	0.503346	0.774043
azo1563	moaD	(GenBank) molybdopterin converting factor, subunit	13.0418	1.39917	1.97686	0.707772	0.479087	0.760921
azo1564	moaE	(GenBank) molybdenum cofactor biosynthesis protein E	1.86379	-3.95753	3.92397	-1.00855	0.31319	NA
azo1565	phaP	(GenBank) putative phasin protein	15.943	-3.19132	1.37358	-2.32336	0.02016	0.117122
azo1566	clpB1	(GenBank) probable ATP-dependent Clp protease, ATP-binding subunit ClpB	174.088	-0.948475	0.95956	-0.988448	0.322933	0.622735
azo1567		(GenBank) GGDEF/EAL-domain containing protein	62.0992	-1.48548	0.845808	-1.75628	0.0790403	0.274591
azo1568	ppiD	(GenBank) putative peptidyl-prolyl cis-trans isomerase	53.902	-0.319322	1.37025	-0.233039	0.815731	0.942371
azo1570		(GenBank) conserved hypothetical membrane protein	22.9914	-0.218693	1.29139	-0.169347	0.865524	0.955484
azo1571		(GenBank) conserved hypothetical protein	147.359	0.379633	0.505584	0.75088	0.452725	0.73744
azo1572	appB	(GenBank) putative Oligopeptide ABC transporter, permease protein	115.982	-0.45196	0.679675	-0.664965	0.506073	0.775543
azo1573	appC	(GenBank) Oligopeptide ABC transporter, permease protein probable.	93.0555	-0.803011	0.828357	-0.969401	0.332345	0.631927
azo1574		(GenBank) conserved hypothetical protein	100.305	-0.250053	0.667734	-0.37448	0.708048	0.903081
azo1575	nnrU	(GenBank) probable NnrU protein	23.0479	-2.66484	1.30293	-2.04527	0.0408281	0.185031
azo1576	smpB	(GenBank) probable SsrA-binding protein	12.1962	-2.47226	2.31369	-1.06854	0.285278	0.579938
azo1577		(GenBank) conserved hypothetical protein	71.6031	-4.52142	0.923646	-4.89519	9.82123e-07	3.75857e-05
azo1578		(GenBank) conserved hypothetical protein	935.822	0.266272	0.298123	0.893164	0.371769	0.66668
azo1579		(GenBank) conserved hypothetical secreted protein	27.2655	1.12897	1.99002	0.567314	0.570501	0.816792
azo1582		(GenBank) HTH-type transcriptional activator	128.689	-0.190269	0.719707	-0.26437	0.791495	0.938042
azo1583	nqo1	(GenBank) probable NAD(P)H dehydrogenase, quinone 1	93.3439	0.56606	0.592836	0.954835	0.339661	0.639784
azo1584		(GenBank) putative two-component hybrid sensor and regulator	191.717	-0.0875686	0.386237	-0.226722	0.82064	0.944329
azo1585		(GenBank) hypothetical membrane protein	29.8078	-0.806448	1.41654	-0.569306	0.569148	0.81631
azo1586		(GenBank) conserved hypothetical secreted protein	527.524	0.829656	0.386817	2.14483	0.0319666	0.159899
azo1587		(GenBank) putative two-component system sensor protein	100.24	-0.722297	0.508719	-1.41984	0.155655	0.406153
azo1590		(GenBank) conserved hypothetical acetyltransferase	30.9118	-3.02982	1.40627	-2.1545	0.0312011	0.157135
azo1591		(GenBank) conserved hypothetical protein	40.2247	-1.4699	1.12384	-1.30792	0.190901	0.459803
azo1592		(GenBank) conserved hypothetical protein	21.7636	-1.95206	1.24828	-1.5638	0.117866	0.34686
azo1594		(GenBank) conserved hypothetical protein	22.2765	-3.81426	1.70121	-2.24208	0.024956	0.135821
azo1597	pilZ	(GenBank) Type IV pilus biogenesis protein PilZ	17.6363	7.07716	2.36032	2.99839	0.00271411	0.0261749
azo1598		(GenBank) putative deoxyribonuclease	3.59644	-1.27373	2.7654	-0.460595	0.645089	NA
azo1599	ank1	(GenBank) putative ankyrin repeat harbouring exported protein	0.124361	-0.109303	4.08047	-0.0267869	0.97863	NA
azo1600		(GenBank) conserved hypothetical protein	2.3421	5.1341	3.93153	1.30588	0.191594	NA
azo1601		(GenBank) histone deacetylase family protein	8.13227	-3.11397	2.94091	-1.05885	0.28967	0.584844
azo1602		(GenBank) conserved hypothetical protein	23.0091	1.40368	1.70761	0.822017	0.411067	0.694267
azo1603		(GenBank) conserved hypothetical protein	7.6206	-2.27036	1.99477	-1.13815	0.255056	0.540844
azo1604		(GenBank) conserved hypothetical protein	1206.26	0.383195	0.26281	1.45807	0.144821	0.389258
azo1605	hipO2	(GenBank) probable hippurate hydrolase	33.7734	1.20957	1.81554	0.666233	0.505262	0.775543
azo1606		(GenBank) putative inner membrane transport permease	27.039	0.313767	2.10271	0.149221	0.881379	0.962621
azo1607	moaA	(GenBank) molybdenum cofactor biosynthesis protein A	9.99173	-1.39175	1.87229	-0.743342	0.457275	0.740947
azo1608		(GenBank) hypothetical protein	21.1893	0.187251	1.12116	0.167015	0.867358	0.956634
azo1609		(GenBank) conserved hypothetical ATP-dependent protease	651.867	1.2924	0.271233	4.7649	1.88952e-06	6.41638e-05
azo1611	uvrB	(GenBank) excinuclease ABC subunit B	292.067	-0.740542	0.599044	-1.23621	0.216382	0.4934
azo1612	ptpA	(GenBank) PtpA protein	124.761	0.445943	0.745095	0.598505	0.549503	0.802941
azo1613	rne	(GenBank) probable ribonuclease E	4.47701	-5.2189	3.91395	-1.33341	0.182397	NA
azo1614	rluC	(GenBank) ribosomal large subunit pseudouridine synthase C	55.431	-1.23103	0.883293	-1.39368	0.163414	0.415541
azo1615		(GenBank) probable hydrolase	63.604	-3.5918	1.15493	-3.10998	0.00187102	0.0196132
azo1616		(GenBank) conserved hypothetical ferredoxin protein	293.758	0.111248	0.645336	0.172387	0.863133	0.954108
azo1617		(GenBank) conserved hypothetical peptidase	1715.88	0.110659	0.267567	0.413577	0.679184	0.886733
azo1618		(GenBank) conserved hypothetical protein	7.53109	-5.9691	2.45709	-2.42934	0.0151265	0.0954714
azo1628		(GenBank) conserved hypothetical membrane protein	0.373084	-1.63063	3.99233	-0.408441	0.68295	NA
azo1629	nadB	(GenBank) L-aspartate oxidase	18.361	-7.25579	2.68192	-2.70545	0.00682126	0.0546381
azo1630	algU	(GenBank) RNA polymerase sigma factor	45.628	0.0459017	0.907238	0.0505951	0.959648	0.984558
azo1631	rseA	(GenBank) putative sigma-E factor, negative regulatory protein	42.798	-0.574632	0.799777	-0.71849	0.472455	0.755364
azo1632	rseB	(GenBank) putative sigma factor regulatory protein	26.7368	-2.08475	1.11318	-1.87279	0.0610968	0.237588
azo1633	rseC	(GenBank) putative sigma-E factor regulatory protein RseC	9.92393	-0.31796	2.24676	-0.141519	0.88746	0.962621
azo1634	mucD2	(GenBank) probable serine protease MucD	9.60764	2.27124	3.46386	0.655695	0.51202	0.779167
azo1635		(GenBank) thioredoxin-disulfide reductase	5.11458	-0.0423617	3.39041	-0.0124946	0.990031	NA
azo1636		(GenBank) HTH-type transcriptional regulator	611.376	0.178328	0.398839	0.447119	0.654789	0.869176
azo1637		(GenBank) hypothetical membrane protein	61.627	0.378649	1.90213	0.199066	NA	NA
azo1638		(GenBank) putative exported protein	167.765	0.0682901	0.598171	0.114165	0.909107	0.968563
azo1639	lepA	(GenBank) probable GTP-binding protein	443.733	-0.265845	0.485625	-0.547428	0.584085	0.824973
azo1641		(GenBank) conserved hypothetical secreted protein	19.0029	-1.2225	1.49802	-0.816077	0.414456	0.694642
azo1642	rnc	(GenBank) putative Ribonuclease III	4.46609	-5.21569	2.87224	-1.81589	0.0693867	NA
azo1644	recO	(GenBank) DNA repair protein RecO (recombination protein O)	100.904	-0.561108	0.612664	-0.915849	0.359746	0.656566
azo1647	nagZ2	(GenBank) putative beta-hexosaminidase	35.8943	0.182874	1.0597	0.17257	0.862989	0.954108
azo1648	uvrC	(GenBank) excinuclease ABC subunit C	48.2918	-1.78436	1.03586	-1.72259	0.084963	0.286899
azo1650		(GenBank) putative phosphodiesterase protein	3.16101	-4.71772	3.35658	-1.40552	0.159868	NA
azo1651		(GenBank) Hypothetical protein	12.8131	1.57889	2.74011	0.576216	0.564469	0.814444
azo1652		(GenBank) conserved hypothetical protein	610.825	0.361896	0.49795	0.726772	0.467366	0.750712
azo1653		(GenBank) autotransporter	458.015	-0.194606	0.289733	-0.671673	0.501792	0.774037
azo1658		(GenBank) putative arsenate reductase protein	1.44858	-1.07761	3.8871	-0.277227	0.781606	NA
azo1659	tex	(GenBank) transcription accessory protein	46.1966	-0.175877	1.00349	-0.175265	0.860872	0.954108
azo1660		(GenBank) conserved hypothetical protein	0.386046	-1.67558	3.98973	-0.419973	0.674505	NA
azo1661		(GenBank) conserved hypothetical protein	12.3991	-1.18743	1.89883	-0.625349	0.531742	0.794318
azo1662		(GenBank) putative two-component system sensor protein	133.19	-0.366964	0.52492	-0.699085	0.484499	0.763161
azo1663	tehB	(GenBank) putative tellurite resistance protein	7.13942	-0.30013	2.14343	-0.140023	0.888642	0.962621
azo1664		(GenBank) conserved hypothetical protein	18.0016	-0.809184	1.36154	-0.594317	0.5523	0.80423
azo1665		(GenBank) probable selenide, water dikinase	25.6065	-0.15287	1.56239	-0.0978431	0.922057	0.972476
azo1666	tesA1	(GenBank) probable acyl-CoA thioesterase	14.1234	1.429	2.68468	0.53228	0.594532	0.830196
azo1667		(GenBank) putative ABC transporter ATP-binding protein	1.60959	1.40114	3.85147	0.363793	0.716013	NA
azo1669	aroF	(GenBank) probable phospho-2-dehydro-3-deoxyheptonate aldolase	0.64341	-2.41559	3.95665	-0.610512	0.541523	NA
azo1671		(GenBank) GGDEF/EAL/PAS/PAC-domain containing protein	68.9202	-3.0124	1.1486	-2.62266	0.00872457	0.0657342
azo1672	corA	(GenBank) putative magnesium and cobalt transport protein	22.6351	0.0569991	1.85739	0.0306878	0.975519	0.989286
azo1673	mfd	(GenBank) transcription-repair coupling factor	251.242	-0.502032	0.415796	-1.2074	0.227278	0.509956
azo1674		(GenBank) conserved hypothetical protein	10.4918	-6.44888	2.61005	-2.47078	0.0134817	0.0880062
azo1676	pflA	(GenBank) conserved hypothetical pyruvate formate-lyase activating enzyme	122.164	1.25074	0.611529	2.04527	0.0408279	0.185031
azo1677		(GenBank) conserved hypothetical protein	150.575	-0.0898923	0.541867	-0.165894	0.868241	0.957169
azo1678		(GenBank) putative cyclic nucleotide-binding protein	3.82026	-4.99176	3.29628	-1.51436	0.129935	NA
azo1680		(GenBank) conserved hypothetical protein	31.4389	-1.57055	1.03566	-1.51648	0.129397	0.367712
azo1681		(GenBank) conserved hypothetical membrane protein	265.311	-0.333447	0.389502	-0.856086	0.39195	0.6792
azo1684		(GenBank) conserved hypothetical protein	26.8262	1.15153	2.03917	0.564704	NA	NA
azo1685		(GenBank) conserved hypothetical protein	225.866	0.286591	0.437964	0.65437	0.512874	0.779167
azo1686		(GenBank) conserved hypothetical membrane protein	77.2992	-0.509717	1.02151	-0.498984	0.61779	0.844863
azo1687		(GenBank) putative exported protein	140.263	-0.325231	0.616168	-0.527828	0.597619	0.832092
azo1688	relA	(GenBank) GTP diphosphokinase	573.306	-0.374263	0.302839	-1.23585	0.216515	0.4934
azo1689	ppk	(GenBank) putative polyphosphate kinase	74.3911	-1.05426	0.702976	-1.49972	0.133688	0.374593
azo1690	ppx	(GenBank) putative exopolyphosphatase	229.776	-0.175109	0.521913	-0.335514	0.737237	0.918667
azo1691		(GenBank) conserved hypothetical membrane protein	51.5523	2.50249	1.3744	1.82079	0.0686392	0.254631
azo1692		(GenBank) putative ABC transporter ATP-binding protein	14.5901	0.526038	1.83766	0.286254	0.774683	0.935063
azo1693		(GenBank) conserved hypothetical secreted protein	99.3333	-4.29087	1.11406	-3.85155	0.000117374	0.00243956
azo1694		(GenBank) conserved hypothetical protein	4.06644	-1.93416	2.72704	-0.709252	0.478168	NA
azo1695		(GenBank) putative AMP-binding protein	1444.33	0.848385	0.347454	2.44172	0.0146176	0.093483
azo1696	paaF2	(GenBank) putative enoyl-CoA hydratase	2.03554	-4.08078	3.92257	-1.04033	0.298185	NA
azo1697	yjjV	(GenBank) putative deoxyribonuclease	59.6228	0.0251178	0.954245	0.0263222	0.979	0.989957
azo1698		(GenBank) putative TetR family transcriptional regulator	16.0353	-1.03548	1.56702	-0.660793	0.508745	0.777303
azo1699	etfB1	(GenBank) electron transfer flavoprotein, beta subunit	136.66	0.183488	0.705057	0.260246	0.794674	0.938276
azo1700	etfA1	(GenBank) probable electron transfer flavoprotein, alpha subunit	59.0263	1.03464	1.78614	0.579261	0.562413	0.813424
azo1701		(GenBank) conserved hypothetical membrane protein	55.3104	-2.10261	0.942846	-2.23007	0.0257428	0.13854
azo1702		(GenBank) probable acyl-CoA dehydrogenase	290.581	-0.295792	0.380324	-0.777739	0.436723	0.721191
azo1703	cbf2	(GenBank) putative cell binding factor	348.637	-0.59898	0.501336	-1.19477	0.232178	0.515504
azo1704		(GenBank) putative BolA-like protein	17.4058	1.02374	1.67774	0.61019	0.541736	0.798854
azo1705	yciI	(GenBank) putative cytoplasmic protein [yciI]	236.468	-0.154178	0.417941	-0.3689	0.712202	0.905176
azo1706	ispZ	(GenBank) putative intracellular septation protein	374.087	-0.180234	0.379715	-0.474655	0.635033	0.853875
azo1707		(GenBank) conserved hypothetical globin-like protein	17.401	-1.11545	1.70004	-0.656129	0.511741	0.779167
azo1708	envZ1	(GenBank) probable osmolarity sensor protein	43.8235	0.321042	0.680981	0.47144	0.637326	0.856041
azo1709	ompR1	(GenBank) response regulator	138.963	0.0308167	0.650301	0.0473884	0.962204	0.985305
azo1710		(GenBank) hypothetical secreted protein	61.6199	0.297052	1.10537	0.268736	0.788133	0.937195
azo1712		(GenBank) conserved hypothetical ribosomal-protein-alanine acetyltransferase	7.57391	-1.10331	1.83555	-0.601082	0.547786	0.801377
azo1714		(GenBank) putative permease member of MFS	0.128682	-0.109303	4.08047	-0.0267869	0.97863	NA
azo1715	rbcR	(GenBank) RuBisCO operon transcriptional regulator (RbcR),putative	7.13275	-4.88651	2.18373	-2.23769	0.0252413	0.137065
azo1716	radA	(GenBank) probable DNA repair protein RadA	48.2157	-0.38011	1.22425	-0.310483	0.756193	0.927901
azo1718		(GenBank) Hypothetical protein	4.7867	-4.28305	2.71666	-1.57659	0.114891	NA
azo1719		(GenBank) conserved hypothetical protein	20.7942	-0.678905	1.64692	-0.412226	0.680174	0.886981
azo1720		(GenBank) glycosyltransferase	0.20981	1.81425	4.08047	0.444618	0.656596	NA
azo1721		(GenBank) heptosyltransferase	9.55037	2.32599	2.92817	0.79435	0.426992	0.709495
azo1722		(GenBank) Hypothetical protein	128.849	0.506785	1.36944	0.370067	0.711333	0.905176
azo1723		(GenBank) conserved hypothetical protein	0.841076	-2.80724	3.94485	-0.711621	0.4767	NA
azo1725	glgB1	(GenBank) putative 1,4-alpha-glucan branching enzyme	10.0946	-5.39982	2.0677	-2.61151	0.00901435	0.0673368
azo1726	pep1	(GenBank) putative glucanohydrolase	33.439	0.0178795	1.33283	0.0134147	0.989297	0.993831
azo1727	treS	(GenBank) putative trehalose synthase	35.5622	1.04041	1.22894	0.846591	0.397223	0.6824
azo1728		(GenBank) conserved hypothetical secreted protein	9.93603	-1.55267	2.31998	-0.669257	0.503331	0.774043
azo1729		(GenBank) conserved hypothetical protein	17.0542	-2.87616	1.5277	-1.88268	0.0597441	0.233457
azo1730		(GenBank) conserved hypothetical protein	3.60914	-3.86103	2.79171	-1.38303	0.166655	NA
azo1732		(GenBank) Short-chain dehydrogenase family protein	3.44405	3.74442	2.98994	1.25234	0.210446	NA
azo1733		(GenBank) hypothetical protein	2.07896	-2.99573	3.37303	-0.888143	0.374464	NA
azo1734		(GenBank) conserved hypothetical protein	140.681	-0.25305	0.566047	-0.447047	0.654841	0.869176
azo1735		(GenBank) conserved hypothetical protein	10.1869	-5.41416	3.38534	-1.5993	NA	NA
azo1736		(GenBank) Hypothetical protein	29.5316	1.82399	1.14803	1.5888	0.112107	0.337861
azo1737		(GenBank) conserved hypothetical membrane protein	56.4136	1.74865	0.740179	2.36247	0.0181537	0.10807
azo1738		(GenBank) hypothetical protein	41.1769	-0.0608072	0.74554	-0.0815612	0.934996	0.975704
azo1739		(GenBank) Short-chain dehydrogenase family protein	1.17862	-3.29471	3.93397	-0.837503	0.40231	NA
azo1740		(GenBank) conserved hypothetical protein	1.88702	-3.97172	3.9238	-1.01221	0.311436	NA
azo1741		(GenBank) hypothetical protein	37.0774	1.7726	0.890511	1.99054	0.0465309	0.198913
azo1742		(GenBank) hypothetical secreted protein	154.686	-0.782038	0.509158	-1.53594	0.124552	0.358909
azo1743		(GenBank) conserved hypothetical protein	1.67099	0.767151	3.66441	0.209352	0.834174	NA
azo1744		(GenBank) Glutamate-cysteine ligase	0.64341	-2.41559	3.95665	-0.610512	0.541523	NA
azo1745	rimK	(GenBank) ribosomal protein S6 modification protein-related protein	120.024	-1.75733	0.780439	-2.25171	0.0243403	0.133983
azo1746		(GenBank) conserved hypothetical protein	5.0532	0.45091	1.79094	0.251773	0.801217	NA
azo1747		(GenBank) hypothetical secreted protein	34.5251	2.72019	2.0159	1.34937	NA	NA
azo1748		(GenBank) conserved hypothetical protein	4.24413	-1.23591	2.22244	-0.556105	0.578139	NA
azo1749		(GenBank) conserved hypothetical membrane protein	3.28871	3.07331	2.94171	1.04474	0.296145	NA
azo1750		(GenBank) hypothetical membrane protein	1.78361	-3.89371	3.92475	-0.992092	0.321152	NA
azo1751		(GenBank) conserved hypothetical secreted protein	1.86594	1.05539	3.82748	0.275739	0.782748	NA
azo1752		(GenBank) conserved hypothetical secreted protein	25.7295	-0.936275	1.25957	-0.743329	0.457283	0.740947
azo1753	cls2	(GenBank) putative cardiolipin synthetase	23.2796	1.38979	1.25919	1.10372	0.269714	0.561625
azo1756	qoxB	(GenBank) probable quniol oxidase, subunit II	2.30791	5.1173	3.93182	1.30151	0.193085	NA
azo1757	qoxA	(GenBank) probable quinol oxidase, subunit I	878.6	0.217325	0.322408	0.674069	0.500267	0.774037
azo1758		(GenBank) hypothetical membrane protein	8.42633	0.0554476	1.87041	0.0296447	0.97635	0.989286
azo1759		(GenBank) conserved hypothetical membrane protein	0.41962	2.66368	4.04209	0.658986	0.509905	NA
azo1760		(GenBank) Short-chain dehydrogenase family protein	5.09881	-5.40656	3.91308	-1.38167	0.167074	NA
azo1761		(GenBank) hypothetical protein	33.4276	0.238355	1.25942	0.189257	0.849892	0.95236
azo1762		(GenBank) conserved hypothetical membrane protein	3.0241	-0.909018	3.79841	-0.239315	0.810861	NA
azo1763	mucD3	(GenBank) probable serine protease MucD	24.2142	-4.78964	2.25156	-2.12726	0.0333988	0.163336
azo1764		(GenBank) conserved hypothetical secreted protein	16.6362	-0.583473	1.88838	-0.30898	0.757337	0.928286
azo1765		(GenBank) conserved hypothetical membrane protein	0.124361	-0.109303	4.08047	-0.0267869	0.97863	NA
azo1766	ndh1	(GenBank) probable NADH dehydrogenase	22.7284	-0.155574	1.69237	-0.0919269	0.926756	0.973983
azo1767		(GenBank) conserved hypothetical protein	43.3608	-1.13708	0.965725	-1.17744	0.239021	0.5211
azo1768		(GenBank) hypothetical membrane protein	41.9132	-2.43537	1.75874	-1.38472	0.166138	0.417952
azo1769		(GenBank) conserved hypothetical protein	262.7	0.534494	0.467292	1.14381	0.252701	0.537212
azo1770		(GenBank) conserved hypothetical DnaK suppressor protein	1.59379	-3.73096	3.92689	-0.950106	0.342058	NA
azo1771	cioA	(GenBank) probable cyanide insensitive terminal oxidase,subunit I	42.0923	0.460794	0.775504	0.594187	0.552387	0.80423
azo1772	cioB	(GenBank) probable cyanide insensitive terminal oxidase,subunit II	170.375	-0.712053	0.530858	-1.34132	0.179815	0.441342
azo1773		(GenBank) conserved hypothetical protein	19.1566	-0.534742	1.40397	-0.38088	0.703293	0.902415
azo1774		(GenBank) conserved hypothetical protein	1218.03	0.314308	0.328585	0.956551	0.338794	0.638649
azo1775		(GenBank) hypothetical membrane protein	18227.1	-0.173061	0.135149	-1.28052	0.200361	0.469471
azo1776		(GenBank) hypothetical protein predicted by Glimmer/Critica	642.136	-0.449261	0.225989	-1.98798	0.0468144	0.199769
azo1777		(GenBank) hypothetical LuxR-family transcriptional regulator	3409.14	-0.127345	0.224895	-0.566242	0.571229	0.816865
azo1778		(GenBank) hypothetical membrane protein	6980.34	0.404882	0.162202	2.49615	0.012555	0.0850282
azo1779	ampD1	(GenBank) N-acetylmuramoyl-L-alanine amidase	15680.3	0.122741	0.193902	0.633004	0.526731	0.789278
azo1780		(GenBank) hypothetical protein	14678.1	-0.209834	0.138825	-1.5115	0.130661	0.370182
azo1781		(GenBank) conserved hypothetical protein	1708.2	-0.318235	0.310721	-1.02418	0.305748	0.603733
azo1782		(GenBank) conserved hypothetical protein	310.394	0.531213	0.328046	1.61933	0.105377	0.325307
azo1783		(GenBank) conserved hypothetical membrane protein	9.69114	-3.31692	1.6534	-2.00612	0.0448431	0.194805
azo1784	bfr3	(GenBank) putative bacterioferritin	24.0388	-2.96025	2.35194	-1.25864	0.20816	0.48182
azo1785		(GenBank) glycosyltransferase	5.50627	-5.51811	3.54519	-1.55651	0.119588	NA
azo1786		(GenBank) conserved hypothetical phosphoesterase family protein	0.124361	-0.109303	4.08047	-0.0267869	0.97863	NA
azo1787		(GenBank) conserved hypothetical protein	3.41822	-3.77561	3.60789	-1.04648	0.295337	NA
azo1788		(GenBank) glycosyltransferase	0.386046	-1.67558	3.98973	-0.419973	0.674505	NA
azo1789		(GenBank) conserved hypothetical protein	2.9332	1.28908	2.61323	0.493291	0.621807	NA
azo1790	rpoN2	(GenBank) RNA polymerase sigma-54 factor	52.2911	-0.382796	1.40194	-0.273047	0.784817	0.935748
azo1792		(GenBank) conserved hypothetical membrane protein	12.1631	-4.09931	1.96239	-2.08894	0.0367135	0.174588
azo1793		(GenBank) conserved hypothetical protein	7.05207	-1.03467	2.70116	-0.383047	0.701685	0.90137
azo1794	glgX	(GenBank) putative glycogen debranching enzyme	109.259	2.1546	1.29701	1.66121	0.0966721	0.307895
azo1795		(GenBank) conserved hypothetical protein	0.953267	-2.98813	3.94038	-0.758335	0.448251	NA
azo1796	glgB2	(GenBank) putative 1,4-alpha-glucan branching enzyme	9.00489	1.2474	1.85579	0.672167	0.501478	0.774037
azo1797	glgC	(GenBank) putative glucose-1-phosphate adenylyltransferase	357.469	-0.5824	0.496174	-1.17378	0.240482	0.521875
azo1798	treZ	(GenBank) putative Malto-oligosyltrehalose trehalohydrolase	41.9106	-1.47997	0.793661	-1.86473	0.0622188	0.23948
azo1799		(GenBank) hypothetical protein	101.055	0.0298417	0.629482	0.0474068	0.962189	0.985305
azo1800	glk1	(GenBank) putative glucokinase	2.2385	-4.2186	3.92113	-1.07586	0.281989	NA
azo1801	glgA	(GenBank) putative glycogen synthase	54.1785	-4.01218	1.84035	-2.18012	0.0292488	0.151328
azo1802		(GenBank) putative dTDP-glucose 4,6-dehydratase	1.77885	-2.74727	3.6019	-0.762726	0.445627	NA
azo1803		(GenBank) conserved hypothetical glycosyltransferase	92.2318	-1.87661	1.1552	-1.62448	0.104273	0.322725
azo1804		(GenBank) membrane-anchored glycosyltransferase	1.36797	-3.50771	3.93025	-0.892489	0.372131	NA
azo1805		(GenBank) conserved hypothetical carbamoyltransferase	13.3227	2.17804	2.31532	0.940708	0.346855	0.648772
azo1806	waaF1	(GenBank) ADP-heptose--LPS heptosyltransferase II	6.26716	-5.70473	3.41392	-1.67102	0.0947171	0.304957
azo1808		(GenBank) Short-chain dehydrogenase family protein	4.39382	-1.89495	2.88625	-0.656542	0.511475	NA
azo1809		(GenBank) glycosyltransferase	28.693	-0.472299	1.16874	-0.404111	0.686131	0.8895
azo1810		(GenBank) hypothetical membrane protein	0.841503	0.318822	3.94064	0.0809061	0.935517	NA
azo1811		(GenBank) conserved hypothetical membrane protein	23.38	-2.60965	1.71796	-1.51904	0.128753	0.367365
azo1812		(GenBank) probable transcriptional regulatory protein	53.4193	0.449617	1.11501	0.403239	0.686773	0.8895
azo1813		(GenBank) Hypothetical protein	0.21019	1.81425	4.08047	0.444618	0.656596	NA
azo1814		(GenBank) conserved hypothetical protein	0.124361	-0.109303	4.08047	-0.0267869	0.97863	NA
azo1817		(GenBank) conserved hypothetical two-component hybrid sensor and regulator	14.7798	-6.94265	2.26515	-3.06499	0.0021768	0.0219593
azo1818		(GenBank) exoribonuclease II	0.62943	3.24645	3.99764	0.812093	0.416738	NA
azo1819		(GenBank) hypothetical protein	27.0535	0.580532	1.27818	0.454185	0.649696	0.866381
azo1820		(GenBank) conserved hypothetical protein	14.2011	-0.330563	2.19991	-0.150262	0.880558	0.962621
azo1821		(GenBank) conserved hypothetical membrane protein	839.669	0.645385	0.371581	1.73686	0.0824118	0.281111
azo1822		(GenBank) conserved hypothetical protein	1.40526	4.39529	3.94801	1.11329	0.265583	NA
azo1825		(GenBank) conserved hypothetical membrane protein	0.514728	-2.09249	3.96908	-0.527199	0.598055	NA
azo1826		(GenBank) NADH dehydrogenase (ubiquinone)	0.233996	-0.966816	4.04145	-0.239225	0.810931	NA
azo1829		(GenBank) hypothetical membrane protein	43.4566	0.0886461	0.717697	0.123515	0.9017	0.968178
azo1830		(GenBank) putative TonB-denpendent receptor	141.969	-0.275551	0.690591	-0.399008	0.689887	0.89186
azo1831	mauG	(GenBank) putative cytochrome c551 peroxidase	35.1713	-0.773321	0.872727	-0.886098	0.375565	0.668561
azo1832		(GenBank) conserved hypothetical secreted protein	513.511	0.579724	0.285292	2.03204	0.0421499	0.187436
azo1833	alkA	(GenBank) DNA-3-methyladenine glycosylase II	50.9304	-0.227099	0.806214	-0.281685	0.778185	0.935748
azo1834	ndh2	(GenBank) probable NADH dehydrogenase	97.3664	-2.38677	0.995469	-2.39764	0.0165013	0.102012
azo1835		(GenBank) LysR-family transcriptional regulator	76.8824	-2.95858	0.724313	-4.08468	4.41382e-05	0.00105364
azo1836		(GenBank) hypothetical protein	56.7738	-0.792471	0.699394	-1.13308	0.25718	0.543436
azo1837		(GenBank) conserved hypothetical secreted protein	67.1467	-0.0420543	0.932865	-0.0450808	0.964043	0.986548
azo1838		(GenBank) conserved hypothetical BNR domain protein	25.2832	0.900961	1.52139	0.592195	0.55372	0.804713
azo1839		(GenBank) probable transporter	281.998	0.704913	0.425731	1.65577	0.0977681	0.309342
azo1840		(GenBank) putative universal stress protein	0.328904	-1.46575	4.00256	-0.366204	0.714213	NA
azo1841		(GenBank) probable methyl-accepting chemotaxis transducer	1.61464	1.28496	3.65438	0.351622	0.725122	NA
azo1842	lapR	(GenBank) transcriptional regulatory protein	144.776	0.110279	0.533783	0.206599	0.836323	0.948099
azo1843		(GenBank) plant type ferredoxin like protein	912.088	0.39875	0.352548	1.13105	0.258034	0.543976
azo1844	lapB1	(GenBank) catechol 2,3-dioxygenase	69.6949	-2.42454	0.762952	-3.17784	0.00148376	0.0161871
azo1845	lapK	(GenBank) phenol 2-monooxygenase	2.99588	-1.19727	3.80718	-0.314477	0.753159	NA
azo1846	lapL	(GenBank) phenol 2-monooxygenase p1 component	157.761	-0.0121713	1.01973	-0.0119358	0.990477	0.994188
azo1847	lapM	(GenBank) phenol 2-monooxygenase p2 component	53.2061	0.250494	0.993176	0.252215	0.800875	0.94092
azo1848	lapN	(GenBank) phenol 2-monooxygenase p3 component	720.714	-1.21706	0.283076	-4.29942	1.71246e-05	0.000463904
azo1849	lapO	(GenBank) phenol 2-monooxygenase p4 component	10.1493	-3.90707	2.663	-1.46717	0.14233	0.38664
azo1850	lapP	(GenBank) Phenol 2-monooxygenase	2752.42	-0.239393	0.16458	-1.45457	0.145789	0.390455
azo1851		(GenBank) conserved hypothetical protein	8971.51	-0.519651	0.137859	-3.76943	0.000163622	0.00303456
azo1852	lapC	(GenBank) 5-carboxymethyl-2-hydroxymuconic-semialdehyde dehydrogenase	751.366	-0.516716	0.287173	-1.79932	0.0719679	0.260493
azo1853	lapE	(GenBank) 2-oxopent-4-enoate hydratase	352.874	-0.667553	0.492045	-1.35669	0.174879	0.432444
azo1854	lapH	(GenBank) 4-oxalocrotonate decarboxylase	343.371	-0.162842	0.623746	-0.261071	0.794038	0.938276
azo1855	lapI	(GenBank) oxaloacetate tautomerase	358.31	-1.71336	0.67851	-2.52518	0.011564	0.0811121
azo1856	lapF	(GenBank) acetaldehyde dehydrogenase	177.892	-0.299642	0.382426	-0.783528	0.433317	0.71704
azo1857	lapG	(GenBank) 4-hydroxy 2-oxovalerate aldolase	264.354	-0.0895853	0.598826	-0.149601	0.881079	0.962621
azo1858	xylE	(GenBank) probable Catechol 2,3-dioxygenase	863.762	0.457062	0.289718	1.57761	0.114655	0.342969
azo1859		(GenBank) Short-chain dehydrogenase family protein	31.3699	-0.0853516	1.04485	-0.0816879	0.934895	0.975704
azo1860		(GenBank) putative tautomerase	10.426	-1.42711	1.7483	-0.816285	0.414337	0.694642
azo1861		(GenBank) hypothetical protein	118.096	-0.781952	0.495372	-1.57852	0.114447	0.342773
azo1862	rluA2	(GenBank) pseudouridine synthase A	1197.94	0.15229	0.172227	0.884237	0.376568	0.668561
azo_tRNA_0037	tRNA-Leu	(GenBank) tRNA-Leu	2.8505	0.0987013	3.12276	0.0316071	0.974785	NA
azo1863		(GenBank) site-specific recombinase, phage integrase family	2623.95	0.699375	0.196619	3.557	0.000375114	0.00591112
azo1864		(GenBank) Hypothetical protein	27372.6	0.479172	0.144581	3.31422	0.000918985	0.01154
azo1865		(GenBank) Hypothetical protein	79138.3	0.586028	0.169617	3.455	0.000550299	0.0079926
azo1866		(GenBank) hypothetical protein predicted by Glimmer/Critica	1773.2	0.404026	0.224196	1.80211	0.0715279	0.25992
azo1867		(GenBank) Hypothetical protein	3941.72	0.662942	0.163139	4.06366	4.83082e-05	0.00114187
azo1868		(GenBank) Hypothetical protein	74905.3	0.650295	0.156264	4.16152	3.16138e-05	0.000802324
azo1869		(GenBank) Hypothetical protein	1516.32	0.29148	0.234595	1.24248	0.214059	0.490587
azo1870		(GenBank) Endopeptidase Clp	11758	0.634357	0.130877	4.84699	1.25351e-06	4.5791e-05
azo1871		(GenBank) hypothetical protein	273.986	0.279241	0.387829	0.72001	0.471519	0.754722
azo1872		(GenBank) hypothetical phage tail tape measure protein	28644.3	0.314093	0.16192	1.93981	0.0524031	0.214506
azo1873		(GenBank) Hypothetical protein	247929	-0.290028	0.193436	-1.49935	0.133782	0.374593
azo1874	rmlC	(GenBank) dTDP-4-dehydrorhamnose 3,5-epimerase	48.1752	-2.66214	1.12025	-2.37637	0.017484	0.105649
azo1875	rmlA	(GenBank) glucose-1-phosphate thymidylyltransferase	334.78	-0.299982	0.463405	-0.647343	0.51741	0.781136
azo1876		(GenBank) dTDP-4-dehydrorhamnose reductase	24.6909	-3.74184	1.06995	-3.4972	0.000470165	0.00699733
azo1877	rmlB	(GenBank) dTDP-glucose 4,6-dehydratase	437.675	-0.188057	0.511456	-0.367689	0.713105	0.905305
azo1878		(GenBank) conserved hypothetical secreted protein	13.9622	0.294656	1.19687	0.246189	0.805536	0.941545
azo1879		(GenBank) conserved hypothetical signaling protein	29.9491	0.205474	1.13058	0.181742	0.855785	0.953024
azo1880		(GenBank) conserved hypothetical secreted protein	21.7385	0.538555	2.06747	0.26049	0.794485	0.938276
azo1881		(GenBank) ABC transporter permease protein	25.0713	-1.79538	1.08861	-1.64924	0.099098	0.312211
azo1882		(GenBank) ABC transporter, ATP-binding protein	7.27446	-1.34659	2.22856	-0.604244	0.545681	0.801185
azo1883	crtB1	(GenBank) putative phytoene synthase	0.495681	-2.04134	3.97131	-0.514022	0.607236	NA
azo1884	crtB2	(GenBank) putative phytoene synthase	65.5595	0.185786	0.934897	0.198723	0.842479	0.949125
azo1885		(GenBank) putative oxidoreductase precursor	9.02112	-6.23066	3.11282	-2.00161	0.0453267	0.195847
azo1886		(GenBank) conserved hypothetical protein	13.9164	-3.31945	1.86705	-1.77791	0.0754185	0.266975
azo1887		(GenBank) conserved hypothetical protein	55.4528	-1.8829	0.821388	-2.29233	0.0218864	0.124747
azo1888	bioA	(GenBank) Adenosylmethionine--8-amino-7-oxononanoate transaminase	38.9509	-1.93487	0.922852	-2.09662	0.0360275	0.172346
azo1889	bioF	(GenBank) 8-amino-7-oxononanoate synthase	0.639089	-2.40637	3.95697	-0.608135	0.543098	NA
azo1892	bioD	(GenBank) dethiobiotin synthase	12.038	-6.64589	2.08093	-3.19371	0.00140458	0.0155342
azo1893		(GenBank) RNA methyltransferase	11.9335	1.04481	1.61173	0.648252	0.516822	0.781136
azo1894		(GenBank) conserved hypothetical membrane protein	0.128682	-0.109303	4.08047	-0.0267869	0.97863	NA
azo1895	rnhB	(GenBank) Ribonuclease H	36.6401	-0.790739	1.56547	-0.505112	0.61348	0.842313
azo1902		(GenBank) conserved hypothetical membrane-associated zinc metalloprotease	58.7551	-1.22948	1.02049	-1.20479	0.228284	0.511517
azo1911	glnD	(GenBank) putative protein-PII uridylyltransferase	18.8531	-1.81271	1.13261	-1.60047	0.109495	0.332429
azo1912		(GenBank) conserved hypothetical membrane protein	55.5834	0.045199	1.24334	0.0363529	0.971001	0.988171
azo1913		(GenBank) conserved hypothetical protein	39.7513	-0.0718078	1.45421	-0.0493793	0.960617	0.985111
azo1914	dctD2	(GenBank) transcriptional regulatory protein	0.916498	-1.59486	3.95203	-0.403555	0.68654	NA
azo1915	dctB2	(GenBank) sensor histidine kinase	0.358571	0.852477	4.08047	0.208916	0.834514	NA
azo1916		(GenBank) conserved hypothetical secreted protein	7.95911	-0.0573523	1.93116	-0.0296984	0.976308	0.989286
azo1917		(GenBank) conserved hypothetical membrane protein	98.2343	-0.240054	0.794821	-0.302022	0.762635	0.930052
azo1918		(GenBank) conserved hypothetical secreted protein	43.7782	-5.05797	1.27527	-3.9662	7.30287e-05	0.0016303
azo1919		(GenBank) probable oxidoreductase	2.83754	0.111746	3.13798	0.0356109	0.971593	NA
azo1920	gabD2	(GenBank) probable succinate-semialdehyde dehydrogenase [NAD(P)+]	11.2181	-4.66362	2.21272	-2.10764	0.0350622	0.16907
azo1921	etfA2	(GenBank) probable electron transfer flavoprotein, alpha-subunit	5.36857	0.281553	3.35572	0.0839022	0.933134	NA
azo1922	etfB2	(GenBank) electron transfer flavoprotein, beta-subunit	2.66728	-1.49563	3.20492	-0.466668	0.640737	NA
azo1923		(GenBank) conserved hypothetical protein	192.25	-0.589759	0.574243	-1.02702	0.304411	0.602638
azo1924	gcdH1	(GenBank) probable glutaryl-CoA dehydrogenase	255.834	-1.15693	0.861676	-1.34265	0.179385	0.441342
azo1925		(GenBank) transcriptional regulator, LysR family	27.7108	-3.28716	1.25819	-2.61261	0.00898538	0.0673368
azo1926		(GenBank) hypothetical protein	0.338872	0.852477	4.08047	0.208916	0.834514	NA
azo1927		(GenBank) probable enoyl-CoA hydratase	6.17447	-2.27582	1.95531	-1.16392	0.244457	0.5253
azo1929		(GenBank) probable 4-hydroxybenzoyl CoA thioesterase	82.9908	0.430537	0.503892	0.854422	0.392871	0.6792
azo1930	gcdH2	(GenBank) probable glutaryl-CoA dehydrogenase	1.15349	-3.26452	3.93454	-0.829708	0.406704	NA
azo1931	abmD	(GenBank) putative acyl-CoA dehydrogenase	23.0981	-2.50395	1.16334	-2.15238	0.0313673	0.157555
azo1932	abmC	(GenBank) probable enoyl-CoA hydratase	49.1619	1.73921	1.62144	1.07264	0.283434	0.578628
azo1934	abmA	(GenBank) 2-amninobenzoyl-CoA monooxygenase	282.147	-0.427109	0.490826	-0.870183	0.3842	0.674321
azo1935		(GenBank) putative MarR-family transcriptional regulator	15.7752	-0.880242	1.55983	-0.564321	0.572536	0.817646
azo1936		(GenBank) putative AraC-family transcriptional regulator	18.5282	-5.36389	1.67839	-3.19585	0.00139417	0.0154901
azo1937		(GenBank) Short-chain dehydrogenase family protein	11.1203	-0.160791	1.76294	-0.091206	0.927329	0.973983
azo1938	styA	(GenBank) putative styrene monooxygenase	176.488	0.324603	0.511741	0.634311	0.525878	0.78849
azo1939	nmoB	(GenBank) probable monooxygenase component B	96.1239	0.612421	0.744331	0.82278	0.410633	0.694267
azo1940		(GenBank) conserved hypothetical membrane protein	20.0496	0.0346171	1.17709	0.029409	0.976538	0.989286
azo1941	gdhAlpha2	(GenBank) putative glucose dehydrogenase alpha subunit	32.5512	-0.597663	1.31564	-0.454277	0.64963	0.866381
azo1942		(GenBank) hypothetical secreted protein	2.77386	-4.52776	3.91836	-1.15552	0.247876	NA
azo1943	hpaC	(GenBank) probable HPA reductase	2.08306	-4.11772	3.92217	-1.04986	0.293783	NA
azo1944		(GenBank) conserved hypothetical protein	226.637	0.289363	0.422198	0.685373	0.493108	0.76851
azo1945		(GenBank) putative AraC-family transcriptional regulator	1029.43	0.208799	0.349767	0.596967	0.550529	0.803953
azo1946	padB	(GenBank) conserved hypothetical phenylacetyl-CoA:acceptor oxidoreductase	67.4133	-0.794387	0.58097	-1.36735	0.171517	0.427639
azo1947	padC	(GenBank) conserved hypothetical phenylacetyl-CoA:acceptor oxidoreductase	82.5921	-0.465064	0.892745	-0.520937	0.602411	0.833761
azo1948	padD	(GenBank) conserved hypothetical phenylacetyl-CoA:acceptor oxidoreductase	2.62455	-4.44812	3.91902	-1.13501	0.256372	NA
azo1949		(GenBank) putative AraC-family transcriptional regulator	3.88786	-1.05954	2.86781	-0.369459	0.711786	NA
azo1950		(GenBank) conserved hypothetical membrane protein	4.81021	-0.36037	3.7662	-0.0956853	0.923771	NA
azo1951		(GenBank) putative exporter of RND superfamily	490.904	0.482183	0.322076	1.49711	0.134365	0.374945
azo1952		(GenBank) conserved hypothetical secreted protein	846.902	0.670234	0.350806	1.91056	0.0560618	0.224154
azo1953		(GenBank) conserved hypothetical secreted protein	239.006	-0.241152	0.507025	-0.475621	0.634344	0.853462
azo1954		(GenBank) Short-chain dehydrogenase family protein	56.5429	-0.276811	0.907049	-0.305178	0.760231	0.929115
azo1955	tms	(GenBank) indole acetamide hydrolase	1.83744	0.416956	3.82428	0.109029	0.91318	NA
azo1956	amiD	(GenBank) amidase	1.00144	-3.06274	3.9387	-0.777603	0.436803	NA
azo1957	mhpC	(GenBank) 2-hydroxy-6-ketonona-2,4-dienedioic acid hydrolase	4.51406	-0.136693	2.73336	-0.0500091	0.960115	NA
azo1958		(GenBank) putative Hydantoin racemase	131.348	-0.207866	0.471082	-0.441252	0.65903	0.872555
azo1959		(GenBank) hypothetical protein	15.3036	-2.64507	1.8659	-1.41758	0.156313	0.407426
azo1960	oxoR	(GenBank) putative 2-Oxo-1,2-dihydroquinoline 8-monooxygenase, reductase component	0.586268	-2.28842	3.96122	-0.577705	0.563463	NA
azo1961	oxoO1	(GenBank) putative 2-oxo-1,2-dihydroquinoline 8-monooxygenase,oxygenase component	245.659	-0.621265	0.486437	-1.27717	0.201541	0.47142
azo1963		(GenBank) Conserved Hypothetical protein	4.28118	-0.36831	2.77603	-0.132675	0.89445	NA
azo1964		(GenBank) putative AraC-family transcriptional regulator	20.4852	-0.154013	1.17903	-0.130627	0.89607	0.965163
azo1965		(GenBank) putative AraC-family transcriptional regulator	199.382	1.86587	1.00167	1.86277	NA	NA
azo1966	todE	(GenBank) probable 3-methylcatechol 2,3-dioxygenase	435.004	0.37037	0.463251	0.799503	0.423999	0.705982
azo1967		(GenBank) conserved hypothetical protein	12.8251	0.522298	2.74522	0.190257	0.849108	0.95236
azo1968	xylF	(GenBank) 2-hydroxy-muconic semialdehyde hydrolase	106.452	-0.00398258	1.19019	-0.00334616	0.99733	0.998573
azo1969	bphS	(GenBank) GntR family transcriptional regulator	12.7584	-2.93272	2.2095	-1.32732	0.184402	0.448631
azo1970		(GenBank) conserved hypothetical protein	1.38526	-3.52534	3.92996	-0.897042	0.369697	NA
azo1971		(GenBank) putative alcohol dehydrogenase	4.47315	-5.21797	3.12948	-1.66736	0.095443	NA
azo1972	mhpE	(GenBank) 4-hydroxy 2-oxovalerate aldolase	87.8246	-0.748747	0.687073	-1.08976	0.275817	0.567278
azo1973	mhpF	(GenBank) acetaldehyde dehydrogenase	29.7473	-1.70682	1.14569	-1.48978	0.136282	0.377672
azo1974	mhpD	(GenBank) MhpD protein	24.667	-1.87894	1.5306	-1.22759	0.219602	0.498171
azo1976	ohpC	(GenBank) 2-hydroxy-6-ketonona-2,4-dienedoic acid hydrolase	43.4031	-0.877836	1.06821	-0.82178	0.411202	0.694267
azo1977	oxoO2	(GenBank) putative 2-oxo-1,2-dihydroquinoline 8-monooxygenase,oxygenase component	28.4207	0.449252	1.0979	0.409193	0.682398	0.887891
azo1978		(GenBank) conserved hypothetical protein	117.631	-0.562793	0.629313	-0.894298	0.371162	0.666323
azo1979		(GenBank) hypothetical protein predicted by Glimmer/Critica	10.6134	-1.7193	1.9166	-0.897059	0.369687	0.66417
azo1980		(GenBank) conserved hypothetical indolepyruvate ferredoxin oxidoreductase, alpha subunit	258.666	1.24233	0.56745	2.18932	0.0285738	0.149764
azo1981		(GenBank) conserved hypothetical indolepyruvate ferredoxin oxidoreductase. beta subunit	2.30796	-0.797727	3.31223	-0.240843	0.809677	NA
azo1982	vanB2	(GenBank) probable vanillate O-demethylase oxidoreductase	31.1429	0.213928	1.20934	0.176897	0.85959	0.954108
azo1983	carBb2	(GenBank) putative dioxygenase hydroxylase large component	306.398	0.136212	0.401214	0.339499	0.734234	0.91635
azo1984	carBa2	(GenBank) putative dioxygenase, hydroxylase small component	537.584	-0.79856	0.421493	-1.8946	0.0581455	0.228693
azo1985		(GenBank) putative AMP-binding protein	28.6536	-4.33057	1.2965	-3.34019	0.000837212	0.0107942
azo1986		(GenBank) conserved hypothetical protein	33.7736	-0.939276	1.487	-0.63166	0.527609	0.789665
azo1987		(GenBank) Short-chain dehydrogenase family protein	26.6047	-3.70003	1.63493	-2.26312	0.0236285	0.132177
azo1988		(GenBank) conserved hypothetical protein	284.339	0.584918	0.607018	0.963593	0.33525	0.633951
azo1989		(GenBank) Short-chain dehydrogenase family protein	23.4358	0.351301	0.931772	0.377024	0.706155	0.902925
azo1990	braC	(GenBank) putative Leu/Ile/Val-binding protein	11.435	-0.233664	1.52814	-0.152907	0.878472	0.961851
azo1991		(GenBank) ABC transporter permease protein	12.6788	-0.0245389	1.92621	-0.0127395	0.989836	0.993958
azo1992		(GenBank) ABC transporter ATP-binding/permease protein	15.5183	-3.39492	1.86678	-1.8186	0.0689724	0.254631
azo1993		(GenBank) ABC transporter ATP-binding protein	1.15814	-3.26572	3.93452	-0.830017	0.406529	NA
azo1994	apbA2	(GenBank) 2-dehydropantoate 2-reductase	14.2925	-3.11693	2.28418	-1.36457	0.172387	0.428922
azo1995		(GenBank) conserved hypothetical protein	45.4013	-2.25168	0.945128	-2.3824	0.0172001	0.104721
azo1996	acS1	(GenBank) putative acetyl-coenzyme a synthetase	14.522	-3.29453	1.40315	-2.34796	0.0188766	0.111502
azo1997	badR	(GenBank) putative MarR-family transcriptional regulator	97.4955	-0.254805	0.764534	-0.333282	0.738922	0.919267
azo1998		(GenBank) Purine-nucleoside phosphorylase	15.85	-0.577319	1.85829	-0.310672	0.75605	0.927901
azo1999	typA	(GenBank) GTP-binding elongation factor	114.368	2.13897	0.934351	2.28925	0.0220646	0.125466
azo2000	galU	(GenBank) UTP-glucose-1-phosphate uridylyltransferase	73.0428	0.725103	1.04616	0.693106	0.488243	0.765878
azo2003	smc	(GenBank) chromosome segregation protein	184.764	0.088591	0.862405	0.102725	0.918181	0.971521
azo2004	dapC	(GenBank) probable N-succinyldiaminopimelate aminotransferase	246.183	0.595297	0.351648	1.69288	0.0904787	0.295188
azo2006		(GenBank) probable twitching motility protein	86.5577	0.190875	0.942177	0.202589	0.839456	0.948099
azo2008		(GenBank) site-specific DNA-methyltransferase (adenine-specific)	74.4417	-0.351305	0.660208	-0.532113	0.594648	0.830196
azo2009	rcp1	(GenBank) putative two-component response regulator	9.04476	-1.2953	1.39142	-0.930915	0.351897	0.652239
azo2010		(GenBank) conserved hypothetical protein	0.514728	-2.09249	3.96908	-0.527199	0.598055	NA
azo2019	cysE	(GenBank) serine O-acetyltransferase	0.98838	2.73731	3.97337	0.688913	0.490878	NA
azo2020		(GenBank) RNA methyltransferase, TrmH family, group 1	181.249	-0.886832	0.689286	-1.2866	0.198235	0.467613
azo2021	suhB1	(GenBank) putative inositol-1-monophosphatase	3.69193	-3.89446	3.916	-0.994499	0.31998	NA
azo2022		(GenBank) conserved hypothetical secreted protein	28.8397	0.353576	1.00301	0.352514	0.724453	0.913523
azo2023		(GenBank) conserved hypothetical protein	13.972	-2.67131	2.70587	-0.987227	NA	NA
azo2024	yoeB	(GenBank) conserved hypothetical protein	2324.38	0.275324	0.211388	1.30246	0.192759	0.46243
azo2025		(GenBank) conserved hypothetical acetyltransferase	7.81368	-4.06565	1.88105	-2.16137	0.0306668	0.156898
azo2026		(GenBank) conserved hypothetical protein	7.11651	0.435183	1.53121	0.284209	0.77625	0.935302
azo2027		(GenBank) conserved hypothetical truncated transposase	5.79069	-5.58985	3.91232	-1.42878	0.153068	0.403329
azo2028		(GenBank) hypothetical protein predicted by Glimmer/Critica	2.7508	-1.17935	3.26463	-0.36125	0.717912	NA
azo2029		(GenBank) conserved hypothetical transposase	2.57874	-4.42477	3.91922	-1.12899	0.258901	NA
azo2030		(GenBank) hypothetical truncated transposase	1.20807	-3.32932	3.93333	-0.846438	0.397309	NA
azo2031		(GenBank) hypothetical truncated transposase	215.513	0.0846391	0.573085	0.14769	0.882587	0.962621
azo2032		(GenBank) Hypothetical protein	110.317	0.217172	0.673286	0.322555	0.747032	0.922692
azo2033		(GenBank) hypothetical truncated transposase	110.888	-1.35141	0.728524	-1.85499	0.0635971	0.241895
azo2034		(GenBank) conserved hypothetical transposase helper protein	173.724	-0.461746	0.643616	-0.717425	0.473112	0.755913
azo2035		(GenBank) conserved hypothetical protein	5999.12	0.00982701	0.120249	0.0817221	0.934868	0.975704
azo2036		(GenBank) conserved hypothetical protein	2112.03	0.202233	0.168515	1.20009	0.230105	0.513208
azo2037		(GenBank) conserved hypothetical protein	665.563	0.670372	0.372769	1.79836	0.0721201	0.260493
azo2038		(GenBank) conserved hypothetical protein	507.922	-0.237001	0.260445	-0.909985	0.36283	0.657836
azo2039		(GenBank) hypothetical protein predicted by Glimmer/Critica	55.6107	0.407385	0.780822	0.521738	0.601853	0.833761
azo2040	repA	(GenBank) probable replicase protein(repA)	48.8381	1.55343	1.50237	1.03399	0.301142	0.598561
azo2041		(GenBank) protein kinase	124.722	1.44057	0.799534	1.80176	0.0715831	0.25992
azo2042		(GenBank) conserved hypothetical membrane protein	505.613	0.0157791	0.385482	0.0409334	0.967349	0.988171
azo2043		(GenBank) conserved hypothetical secreted protein	54.7478	-0.92032	1.04944	-0.876959	0.380509	0.672093
azo2044		(GenBank) hypothetical protein	19.1487	-1.3497	1.06993	-1.26148	0.207137	0.480924
azo2045		(GenBank) Hypothetical protein	23659.6	0.203423	0.156739	1.29784	0.194341	0.464378
azo2046		(GenBank) Hypothetical protein	4339.85	0.23329	0.217745	1.07139	0.283994	0.579281
azo2047	radC2	(GenBank) DNA repair protein	984.078	0.681432	0.254495	2.67758	0.00741555	0.0580483
azo2048		(GenBank) conserved hypothetical protein	91.0779	-0.953392	0.649901	-1.46698	0.142381	0.38664
azo2049		(GenBank) conserved hypothetical protein	778.102	0.270586	0.203474	1.32983	0.183575	0.447069
azo2050		(GenBank) putative H repeat-associated protein	4159.15	0.207685	0.225321	0.92173	0.35667	0.654454
azo2051		(GenBank) site-specific recombinase, phage integrase family	2319.06	-0.0713736	0.219745	-0.324802	0.745331	0.922293
azo2052		(GenBank) DNA mismatch repair protein	339.272	0.0520767	0.391611	0.132981	0.894209	0.965163
azo2053	speE1	(GenBank) putative spermidine synthase	12.9144	-1.7588	1.70748	-1.03006	0.302982	0.601226
azo2054	dnaQ	(GenBank) DNA-directed DNA polymerase	0.746168	-2.6324	3.94973	-0.666474	0.505108	NA
azo2055	rnhA2	(GenBank) Ribonuclease H.	2.69809	-1.7124	3.76879	-0.454364	0.649567	NA
azo2056		(GenBank) conserved hypothetical protein	321.614	-0.882828	0.433884	-2.03471	0.0418803	0.187335
azo2057	gloB2	(GenBank) probable hydroxyacylglutathione hydrolase	292.288	-0.194375	0.448952	-0.432953	0.665049	0.876193
azo2058	ccdB	(GenBank) probable response regulator	657.59	0.80821	0.387878	2.08367	0.0371902	0.17616
azo2059	wspR1	(GenBank) probable REC/GGDEF-domain containing protein	347.749	0.0922124	0.3601	0.256075	0.797893	0.940445
azo2060		(GenBank) membrane-bound lytic murein transglycosylase D	67.1776	-0.682202	0.969759	-0.703475	0.48176	0.763155
azo2061	dppF	(GenBank) probable ABC transporter, ATP-binding protein	127.339	-1.45018	0.810676	-1.78886	0.073638	0.264388
azo2062		(GenBank) conserved hypothetical peptidyl-prolyl cis-trans isomerase	384.727	-1.95163	0.302469	-6.45233	1.10144e-10	1.89684e-08
azo2063	bcp1	(GenBank) putative bacterioferritin comigratory protein	2678.78	-0.725363	0.215212	-3.37045	0.00075045	0.0100519
azo2064	lexA	(GenBank) repressor LexA	26.7853	-0.167299	2.00627	-0.0833883	0.933543	0.975704
azo2065		(GenBank) hypothetical membrane protein	126.301	0.136004	0.690109	0.197076	0.843768	0.949125
azo2066	norM	(GenBank) multidrug resistance protein	261.55	-0.190148	0.389593	-0.488068	0.625502	0.848669
azo2067		(GenBank) arsenate reductase	100.748	1.4022	0.67893	2.06531	0.0388939	0.179299
azo2068		(GenBank) conserved hypothetical protein	3075.91	0.251944	0.245406	1.02664	0.30459	0.602638
azo_tRNA_0038	tRNA-Val	(GenBank) tRNA-Val	0.438539	-1.87774	3.97898	-0.471915	0.636987	NA
azo2069		(GenBank) ATP-dependent protease La	2557.42	0.603553	0.153689	3.9271	8.59757e-05	0.00186745
azo2070	clpX	(GenBank) ATP-dependent Clp protease ATP-binding subunit	144.623	-2.34776	0.772762	-3.03814	0.00238044	0.0236183
azo2071	clpP	(GenBank) Endopeptidase Clp	14.4086	-2.38244	1.98489	-1.20028	0.230029	0.513208
azo2072	tig	(GenBank) trigger factor	301.043	-1.02065	0.555729	-1.8366	0.0662682	0.248867
azo2073	prkA	(GenBank) PrkA protein	36452.4	0.352027	0.154282	2.28172	0.0225061	0.127077
azo2074	yeaH	(GenBank) conserved hypothetical protein	1765.25	0.721578	0.21631	3.33585	0.000850392	0.0108325
azo2075	ycgB	(GenBank) putative cytoplasmic protein	6907.28	0.206502	0.144851	1.42561	0.15398	0.404406
azo2076		(GenBank) conserved hypothetical protein	40.8863	0.261882	0.920481	0.284506	0.776023	0.935302
azo2077		(GenBank) HD-domain containing protein	37.09	-1.98847	1.11634	-1.78124	0.0748735	0.265742
azo2078		(GenBank) conserved hypothetical membrane protein	45.1756	0.367223	0.903531	0.406431	0.684426	0.889116
azo2083		(GenBank) conserved hypothetical protein	79.8362	0.19399	1.89711	0.102255	NA	NA
azo2084		(GenBank) putative membrane transport protein	57.3338	-1.10867	1.37741	-0.804897	0.420879	0.703215
azo2085	xanB	(GenBank) probable xanthan biosynthesis protein XanB	27.826	-2.74043	1.65436	-1.65649	0.0976225	0.309288
azo2086		(GenBank) putative transcriptional activator protein	17.5709	-0.83756	1.56818	-0.534096	0.593275	0.829691
azo2087	xcmX	(GenBank) putative Gsp-related pathway protein	3.52471	-1.66579	2.323	-0.717087	0.47332	NA
azo2088		(GenBank) conserved hypothetical secreted protein	0.248723	-1.04402	4.03455	-0.25877	0.795812	NA
azo2089	gspG1	(GenBank) general secretion pathway protein G	3.11904	-0.558757	2.49907	-0.223586	0.823079	NA
azo2090	gspD2	(GenBank) general secretion pathway protein D	176.725	-1.92246	0.825558	-2.32868	0.0198759	0.115751
azo2091		(GenBank) conserved hypothetical secreted protein	25.1003	4.08766	2.45394	1.66576	NA	NA
azo2092		(GenBank) conserved hypothetical membrane protein	0.955978	-1.67061	3.94973	-0.422969	0.672318	NA
azo2093		(GenBank) conserved hypothetical protein	1.6744	-1.38141	3.88083	-0.355957	0.721873	NA
azo2095	gspE2	(GenBank) general secretion pathway protein E	27.4063	-0.710114	1.06628	-0.665975	0.505427	0.775543
azo2096	gspF2	(GenBank) general secretion pathway protein F	34.7703	0.65359	0.798408	0.818616	0.413006	0.694642
azo2097	gspG2	(GenBank) general secretion pathway protein G	1.46105	0.438843	3.84964	0.113996	0.909241	NA
azo2098	slt	(GenBank) soluble lytic murein transglycosylase precursor	4.85927	3.27383	3.33287	0.982285	0.325959	NA
azo2099		(GenBank) conserved hypothetical secreted protein	104.901	0.929577	0.795611	1.16838	0.242653	0.523289
azo2100		(GenBank) Beta-alanine--pyruvate transaminase	100.441	-2.17611	0.66743	-3.26043	0.00111242	0.0131473
azo2101		(GenBank) hypothetical membrane protein	122.049	-0.73948	0.543369	-1.36092	0.17354	0.430901
azo2102	dksA2	(GenBank) DksA2 protein	122.328	-0.0163913	0.706326	-0.0232065	0.981486	0.989957
azo2103	pnp	(GenBank) polyribonucleotide nucleotidyltransferase	2.54061	-1.59572	3.83737	-0.415837	0.67753	NA
azo2105	truB	(GenBank) tRNA pseudouridine 55 synthase	99.2003	-0.485699	0.601786	-0.807096	0.419611	0.70207
azo2106		(GenBank) RbfA protein	0.467174	-0.125275	4.03085	-0.031079	0.975207	NA
azo2110		(GenBank) pseudouridylate synthase	134.857	-0.415546	0.441236	-0.941778	0.346306	0.648249
azo2111	scpB	(GenBank) putative segregation and condensation protein B	116.266	-0.559269	0.694673	-0.805082	0.420772	0.703215
azo2112		(GenBank) conserved hypothetical protein	258.733	-0.218148	0.503811	-0.432995	0.665018	0.876193
azo2113		(GenBank) conserved hypothetical membrane protein	73.4295	-0.512862	0.982859	-0.521806	0.601806	0.833761
azo2114		(GenBank) conserved hypothetical protein	50.7027	0.938432	1.01121	0.92803	0.353392	0.653897
azo2115	trpH	(GenBank) conserved hypothetical protein	9.86918	-1.73208	1.79102	-0.967091	0.333498	0.631967
azo2116		(GenBank) probable hydrolase or acytransferase	138.936	-0.597824	0.726146	-0.823283	0.410347	0.694267
azo2117		(GenBank) Hypothetical protein	53.135	-0.669291	1.03104	-0.64914	0.516248	0.781136
azo2118		(GenBank) conserved hypothetical protein	2.26872	-3.13521	3.92239	-0.799312	0.424109	NA
azo2119	pcD	(GenBank) probable piperideine-6-carboxylate dehydrogenase	2302.39	0.0641389	0.203728	0.314826	0.752894	0.926609
azo2121	cspA	(GenBank) cold shock-like protein	3423.21	0.0465215	0.187182	0.248536	0.80372	0.941156
azo2122	deaD	(GenBank) ATP-dependent RNA helicase	1313.76	0.0539677	0.218411	0.247093	0.804836	0.941514
azo2123	tesA2	(GenBank) putative acyl-CoA thioesterase I	17.9813	0.0247134	1.673	0.0147719	0.988214	0.993571
azo2124		(GenBank) conserved hypothetical protein	7.74722	-1.13112	1.62387	-0.696556	0.48608	0.763977
azo2125		(GenBank) conserved hypothetical protein	77.016	0.311532	0.758253	0.410855	0.681179	0.887353
azo2126	yaeQ	(GenBank) putative cytoplasmic protein [yaeQ]	0.238317	-0.98932	4.0394	-0.244918	0.80652	NA
azo2127		(GenBank) conserved hypothetical protein	95.2839	0.65432	0.615689	1.06274	0.287898	0.582441
azo2128		(GenBank) GGDEF-domain containing protein	189.64	-2.11773	0.603495	-3.5091	0.000449622	0.00681785
azo2129		(GenBank) Hypothetical protein	611.91	-0.0288326	0.239098	-0.120589	0.904016	0.968178
azo2130	fabI2	(GenBank) probable enoyl-[acyl-carrier-protein] reductase	126.861	-1.25461	0.935909	-1.34052	0.180075	0.441342
azo2131		(GenBank) conserved hypothetical protein	113.608	-0.0492003	0.954191	-0.0515623	0.958877	0.984558
azo2132		(GenBank) conserved hypothetical ATPase	116.5	-1.47352	0.526415	-2.79915	0.00512366	0.0433443
azo2133	folE	(GenBank) FolE protein	55.549	-0.282241	0.74356	-0.37958	0.704257	0.902431
azo2134		(GenBank) hypothetical protein	6.32453	-0.771179	1.96591	-0.392277	0.694854	0.896358
azo2135		(GenBank) putative phosphate permease	198.967	0.853906	0.808914	1.05562	0.291141	0.585928
azo2136		(GenBank) conserved hypothetical protein	114.664	-0.89667	0.783762	-1.14406	0.252599	0.537212
azo2137		(GenBank) conserved hypothetical protein	134.555	-3.45586	0.916512	-3.77066	0.000162816	0.00303456
azo2138		(GenBank) conserved hypothetical protein	2.66167	-4.46794	3.66057	-1.22056	0.222253	NA
azo2139		(GenBank) conserved hypothetical secreted protein	21.67	-2.50343	1.46454	-1.70936	0.0873839	0.290196
azo2140		(GenBank) conserved hypothetical secreted protein	23.0955	0.217556	1.49417	0.145604	0.884234	0.962621
azo2141		(GenBank) conserved hypothetical secreted protein	53.0997	-2.46334	1.51889	-1.6218	0.104847	0.324083
azo2142		(GenBank) putative inosine-5'-monophosphate dehydrogenase related protein	19.6876	0.996673	1.30828	0.761818	0.446169	0.731777
azo2147		(GenBank) hypothetical membrane protein	143.984	-0.0970226	0.61699	-0.157251	0.875047	0.960823
azo2148	sndH	(GenBank) putative L-sorbosone dehydrogenase	9.64235	-4.43161	1.85172	-2.39324	0.0167003	0.102715
azo2149	acsA	(GenBank) putative acetoacetyl-CoA synthase	443.542	0.17411	0.497949	0.349654	0.726598	0.91442
azo2150		(GenBank) conserved hypothetical protein	339.129	-0.056897	0.629047	-0.0904495	0.92793	0.973983
azo2151	etf1	(GenBank) probable electron transfer flavoprotein-ubiquinone oxidoreductase	268.683	-2.50901	0.357408	-7.02002	2.21839e-12	6.68568e-10
azo2152		(GenBank) hypothetical secreted protein	57.6114	-0.0977707	0.669605	-0.146012	0.883912	0.962621
azo2153		(GenBank) conserved hypothetical secreted protein	10.272	-6.41753	2.21462	-2.8978	0.00375785	0.0343189
azo2154		(GenBank) conserved hypothetical secreted protein	4.52718	-2.62384	3.2343	-0.811254	0.41722	NA
azo2155		(GenBank) conserved hypothetical secreted protein	1.76266	-3.87327	3.925	-0.986819	0.323731	NA
azo2156		(GenBank) probable TonB-dependent receptor	202.746	0.348897	0.473361	0.737064	0.461083	0.744589
azo2157		(GenBank) conserved hypothetical secreted protein	4.38351	-0.114187	2.85062	-0.0400568	0.968048	NA
azo2162		(GenBank) conserved hypothetical protein, similar to glycosyltransferases	0.257364	-1.08706	4.03085	-0.269684	0.787403	NA
azo2163		(GenBank) conserved hypothetical membrane protein	18.8193	-0.432222	1.4103	-0.306475	0.759243	0.929115
azo2164		(GenBank) conserved hypothetical protein	6.14358	-3.11584	2.3558	-1.32263	0.18596	0.451965
azo2165		(GenBank) conserved hypothetical secreted protein	159.518	-0.333938	0.535719	-0.623346	0.533057	0.794806
azo2166		(GenBank) peptidase	22.5287	-0.456331	1.43134	-0.318813	0.749869	0.924301
azo2167	ppsA1	(GenBank) putative phosphoenolpyruvate synthase	0.657808	-2.45948	3.95517	-0.621841	0.534047	NA
azo2168		(GenBank) conserved hypothetical protein	783.456	-2.35898	0.27472	-8.58684	8.93959e-18	7.18445e-15
azo2169		(GenBank) conserved hypothetical secreted protein	162.406	-0.275131	0.962042	-0.285987	0.774888	0.935063
azo2170	msrB	(GenBank) conserved hypothetical peptide methionine sulfoxide reductase	557.179	1.21634	0.37778	3.21971	0.00128322	0.0145936
azo2171	trg	(GenBank) putative ribose and galactose chemoreceptor protein	297.719	0.424408	0.326458	1.30004	0.193587	0.463955
azo2172	thlA	(GenBank) probable acetyl-coa acetyltransferase (acetoacetyl-coa thiolase).	170.755	-0.708462	0.638551	-1.10948	0.267222	0.559609
azo2173	cobD1	(GenBank) cobalamin biosynthesis transmembrane protein	340.126	-1.93698	0.389388	-4.97443	6.54412e-07	2.76805e-05
azo2174		(GenBank) conserved hypothetical protein	122.869	-1.40383	0.785204	-1.78785	0.0738005	0.264388
azo2175	pilY1A	(GenBank) putative type 4 pilus biogenesis protein	39453.6	0.816443	0.151791	5.37872	7.50153e-08	4.30624e-06
azo2176		(GenBank) hypothetical secreted protein	36112	0.257064	0.157556	1.63157	0.10277	0.320128
azo2177	pilW	(GenBank) putative type 4 pilus biogenesis protein	37181.4	0.602844	0.143211	4.20949	2.55947e-05	0.000663535
azo2178		(GenBank) probABLE TYPE 4 FIMBRIAL BIOGENESIS RELATEDTRANSMEMBRANE PROTEIN	69514.7	0.79607	0.165205	4.81869	1.44507e-06	5.04937e-05
azo2179		(GenBank) conserved hypothetical protein	1986.36	1.09686	0.181454	6.04483	1.49571e-09	1.44246e-07
azo2180		(GenBank) conserved hypothetical prepilin like protein	3397.78	1.02294	0.210768	4.85341	1.21358e-06	4.54839e-05
azo2181		(GenBank) conserved hypothetical secreted protein	1788.99	0.839527	0.228937	3.66707	0.000245347	0.00410786
azo2182		(GenBank) conserved hypothetical protein	8.00939	0.732755	1.5744	0.465419	0.641632	0.860865
azo2183		(GenBank) conserved hypothetical protein	713.539	0.504984	0.360966	1.39898	0.161819	0.414167
azo2184	yaiE	(GenBank) conserved hypothetical protein	1871.75	0.659956	0.22256	2.9653	0.00302391	0.0284791
azo2185		(GenBank) conserved hypothetical membrane protein	550.384	0.545965	0.304152	1.79504	0.0726468	0.261811
azo2186	argG	(GenBank) ArgG protein	165.537	1.06261	0.608773	1.74549	0.0808997	0.27904
azo2188	argD	(GenBank) acetylornithine transaminase	14.2902	0.728589	1.50138	0.485279	0.627478	0.850495
azo2189		(GenBank) conserved hypothetical protein	603.076	-0.343374	0.429788	-0.798939	0.424326	0.706039
azo2192		(GenBank) Hypothetical protein	301.623	0.050539	0.469006	0.107758	0.914188	0.970972
azo2193		(GenBank) probable O-acetylhomoserine aminocarboxypropyltransferase	1737.73	-0.449576	0.168254	-2.672	0.00753999	0.0588315
azo2194		(GenBank) conserved hypothetical membrane protein	575.707	-0.492474	0.338812	-1.45353	0.146077	0.390455
azo2195		(GenBank) probable flavoprotein	199.633	0.120407	0.637397	0.188904	0.850168	0.95236
azo2196		(GenBank) Metallo-phosphoesterase protein	294.083	0.212959	0.563466	0.377944	0.705472	0.902809
azo2197	bcp2	(GenBank) putative bacterioferritin comigratory protein	561.43	-0.273602	0.231962	-1.17951	0.238194	0.5211
azo2198		(GenBank) putative PhoH-related protein	9880.91	-0.275689	0.139348	-1.97843	0.0478808	0.201467
azo2199	aer	(GenBank) probable aerotaxis receptor	1487.14	-0.318408	0.185556	-1.71596	0.0861686	0.288739
azo2200		(GenBank) HD-domain containing protein	2226.97	0.363327	0.186711	1.94593	0.0516631	0.213287
azo2201		(GenBank) putative nucleotidyltransferase	1040.85	-0.0860385	0.274632	-0.313286	0.754063	0.927575
azo2202		(GenBank) DNA-directed DNA polymerase	14.0638	-0.334531	1.65912	-0.201632	0.840204	0.94825
azo2203		(GenBank) putative lipoprotein precusor	6.54836	-5.76848	2.58287	-2.23336	0.0255254	0.137986
azo2204		(GenBank) conserved hypothetical protein	0.128682	-0.109303	4.08047	-0.0267869	0.97863	NA
azo2205	fbpA1	(GenBank) putative iron transport system substrate-binding protein	61.0176	-2.56106	0.805345	-3.18007	0.00147237	0.0161359
azo2206	fbpB1	(GenBank) Iron (III) transport system, permease protein probable.	192.232	-0.737867	0.784897	-0.94008	0.347176	0.64887
azo2207	fbpC1	(GenBank) putative iron (III) transport system, ATP-binding protein	386.942	0.475815	0.402911	1.18094	0.237625	0.5211
azo2208	aat	(GenBank) probable leucyl/phenylalanyl-tRNA--protein transferase	17.3337	-0.425513	1.4878	-0.286001	0.774877	0.935063
azo2209	ate	(GenBank) conserved hypothetical arginyl-tRNA--protein transferase	105.333	-1.5454	0.60828	-2.5406	0.0110662	0.0784722
azo2211	xdhA	(GenBank) xanthine dehydrogenase	5.80942	-2.17579	3.16324	-0.687834	0.491557	0.76851
azo2212	xdhB	(GenBank) xanthine dehydrogenase	117.242	-0.175424	0.633531	-0.276898	0.781858	0.935748
azo2213	xdhC	(GenBank) putative xanthine dehydrogenase protein	6.53346	0.14882	1.56715	0.0949621	0.924345	0.973204
azo2214		(GenBank) conserved hypothetical sugar transporter, ATP-binding domain	27.2373	4.75986	1.75444	2.71304	0.0066669	0.0535797
azo2215		(GenBank) conserved hypothetical ABC transporter, permease protein	11.5416	-0.817913	1.71782	-0.476133	0.63398	0.853462
azo2216		(GenBank) probable ABC transporter, permease protein	151.772	0.0926474	0.631265	0.146765	0.883318	0.962621
azo2217		(GenBank) putative TonB-dependent receptor	40.1036	-3.99902	1.62317	-2.46371	0.0137506	0.0891205
azo2218	cbiK	(GenBank) putative cobalt transport system, periplasmic-binding protein	18.4967	21.4275	3.30509	6.48318	NA	NA
azo2219		(GenBank) conserved hypothetical membrane protein	0.328904	-1.46575	4.00256	-0.366204	0.714213	NA
azo2220	cbiM	(GenBank) putative cobalt transport system, permease protein	9.40919	-6.29044	3.0874	-2.03745	0.0416046	0.187335
azo2221	cbiQ	(GenBank) putative cobalt transport system permease protein	25.1518	-2.80364	2.96579	-0.945324	NA	NA
azo2222	cbiO	(GenBank) putative cobalt transport system ATP-binding protein	3.55847	-0.503838	2.83248	-0.177879	0.858818	NA
azo2223	guaD	(GenBank) guanine deaminase	47.4159	-0.560856	0.799979	-0.701088	0.483248	0.763161
azo2224	yaiI	(GenBank) YaiI/YqxD family protein	0.676855	-2.4983	3.95389	-0.63186	0.527479	NA
azo2225		(GenBank) GGDEF/EAL/PAS-domain containing protein	144.775	0.389564	0.932159	0.417915	0.676009	0.88435
azo2226		(GenBank) N-acetylmuramoyl-L-alanine amidase	17.647	-1.31869	1.96206	-0.672096	0.501523	0.774037
azo2227		(GenBank) GGDEF/EAL/PAS-domain containing protein	66.4841	-0.193087	0.735059	-0.262682	0.792796	0.938233
azo2228		(GenBank) conserved hypothetical amino acid-binding protein	2.49487	-0.458865	3.31965	-0.138227	0.890061	NA
azo2229		(GenBank) conserved hypothetical secreted protein	0.567221	-2.24371	3.96292	-0.566177	0.571274	NA
azo2230		(GenBank) conserved hypothetical membrane protein	20.0662	-2.34079	1.15218	-2.03161	0.0421927	0.187436
azo2231		(GenBank) putative Mannose-1-phosphate guanylyltransferase	153.954	-0.0841862	1.00571	-0.0837083	0.933288	0.975704
azo2232	udgH	(GenBank) putative UDP-glucose 6-dehydrogenase	30.427	-1.19006	1.32283	-0.899634	0.368315	0.66417
azo2233	gumM	(GenBank) putative glycosyltransferase	0.782169	-2.70701	3.94758	-0.685739	0.492878	NA
azo2234	gumJ	(GenBank) putative polysaccharide translocase	7.25619	-4.91111	2.27587	-2.15791	0.0309351	0.157135
azo2235	gumK	(GenBank) putative glucuronyl transferase	18.5465	-4.29608	1.53727	-2.79462	0.0051961	0.0438035
azo2236	eglA	(GenBank) putative endoglucanase precursor	18.216	-0.505723	1.26118	-0.400991	0.688427	0.890927
azo2237	gumH	(GenBank) putative glycosyltransferase	2.69201	-2.34807	2.55339	-0.919591	0.357787	NA
azo2238	gumE	(GenBank) putative surface polysaccharide polymerase	53.4504	1.0889	0.677181	1.60798	0.107839	0.32953
azo2239	gumF	(GenBank) putative acetyltransferase	13.0979	1.19587	1.53868	0.777209	0.437035	0.721213
azo2240	wzc1	(GenBank) tyrosine-protein kinase	0.55382	-0.560658	3.99891	-0.140203	0.8885	NA
azo2241	gumC	(GenBank) putative exopolysaccharide biosynthesis protein	14.7367	-1.32568	1.95058	-0.679635	0.496736	0.771204
azo2242	gumB	(GenBank) putative polysaccharide export protein	12.3455	-3.36061	1.65012	-2.03658	0.0416919	0.187335
azo2243		(GenBank) conserved hypothetical secreted protein	12.1801	-0.353187	1.91611	-0.184326	0.853758	0.95236
azo2244		(GenBank) hypothetical secreted protein	7.09635	-0.944226	2.45894	-0.383998	0.70098	0.901367
azo2245		(GenBank) hypothetical secreted protein	471.147	-1.21247	0.369625	-3.28028	0.00103703	0.0126277
azo2246	gumD	(GenBank) putative glycosyltransferase	262.482	0.133247	0.524102	0.254238	0.799311	0.94092
azo2247		(GenBank) hypothetical secreted protein	0.453265	-1.92156	3.97684	-0.483187	0.628963	NA
azo2249		(GenBank) putative DNA polymerase related protein	0.23421	1.81425	4.08047	0.444618	0.656596	NA
azo2250	thmS1	(GenBank) probable succinate semialdehyde dehydrogenase [NAD(P)+]	40.8771	-1.66839	1.14042	-1.46296	0.143478	0.38694
azo2251		(GenBank) conserved hypothetical protein	46.3123	-1.8502	1.83988	-1.00561	0.314605	0.61266
azo2252		(GenBank) conserved hypothetical BNR domain protein	0.219269	-0.886423	4.04903	-0.218922	0.82671	NA
azo2253		(GenBank) probable exporter of RND superfamily	176.682	-0.477713	0.467726	-1.02135	0.307087	0.604891
azo2254		(GenBank) conserved hypothetical secreted protein	269.359	-0.449074	0.54238	-0.827969	0.407688	0.693761
azo2255		(GenBank) conserved hypothetical secreted protein	114.336	-0.511076	0.612152	-0.834884	0.403783	0.690261
azo2256		(GenBank) conserved hypothetical cytochrome c-552	607.371	0.439829	0.408487	1.07673	0.281603	0.575864
azo2257	mauA	(GenBank) probable methylamine dehydrogenase, L chain	3.85134	-5.00212	3.25437	-1.53705	0.124281	NA
azo2258	mauD	(GenBank) probable methylamine utilization protein mauD	2.83128	-2.34718	3.86773	-0.606862	0.543942	NA
azo2259	mauE	(GenBank) putative methylamine utilization protein mauE	2.18327	-4.18174	3.9215	-1.06636	0.28626	NA
azo2260	maub	(GenBank) putative methylamine dehydrogenase heavy chain precursor	38.9673	-0.36132	1.20541	-0.299749	0.764368	0.930754
azo2261	eutR	(GenBank) putative ethanolamine operon transcriptional regulator	110.508	1.07198	0.740794	1.44707	0.147878	0.393526
azo2262	pdhR	(GenBank) putative pyruvate dehydrogenase complex repressor	3.36109	-0.0036018	3.6402	-0.00098945	0.999211	NA
azo2263		(GenBank) putative amino acid-binding protein	111.822	-2.74876	1.15536	-2.37915	0.0173528	0.10512
azo2264		(GenBank) amino acid ABC transporter, permease protein	374.99	-0.148869	0.307619	-0.483941	0.628428	0.850495
azo2265		(GenBank) conserved hypothetical amino acid permease	66.78	-0.81449	0.882128	-0.923324	0.355838	0.653999
azo2266	glnQ2	(GenBank) probable glutamine transport ATP-binding protein	101.033	1.32737	0.952755	1.39319	0.163562	0.415541
azo2267	gstB	(GenBank) putative glutathione transferase	31.4533	1.14375	1.61131	0.709825	0.477813	0.759398
azo2268		(GenBank) conserved hypothetical membrane protein	38.3278	-1.99517	1.59221	-1.25308	0.210178	0.483529
azo2269		(GenBank) conserved hypothetical band 7 family protein	111.811	0.270768	1.10811	0.244351	0.806959	0.941629
azo2270		(GenBank) methyl-accepting chemotaxis transducer	89.2684	-0.208298	0.866306	-0.240444	0.809986	0.941629
azo2271		(GenBank) conserved hypothetical protein	25.4525	-2.68554	1.057	-2.54072	0.0110624	0.0784722
azo2272	kup	(GenBank) putative potassium uptake protein	204.459	-0.853265	0.459147	-1.85837	0.0631166	0.241511
azo2273		(GenBank) conserved hypothetical protein	107.504	-0.593274	0.635846	-0.933046	0.350796	0.652239
azo2274	sbp1	(GenBank) putative sulfate-binding protein precursor	180.221	-0.447008	0.512276	-0.872592	0.382885	0.674221
azo2275		(GenBank) putative glutamine amidotransferase	73.4271	0.524607	0.869192	0.603558	0.546138	0.801185
azo2276	ybdK	(GenBank) Glutamate-cysteine ligase	34.2586	-3.02281	1.0822	-2.79321	0.00521876	0.0438412
azo2277		(GenBank) conserved hypothetical Na/H antiporter	138.74	1.67559	0.963898	1.73835	0.0821497	0.281111
azo2278		(GenBank) conserved hypothetical protein	13.1598	-2.93716	1.69119	-1.73674	0.0824328	0.281111
azo2279		(GenBank) conserved hypothetical protein	31.2135	-2.81362	1.34628	-2.08992	0.0366246	0.17451
azo2280		(GenBank) Hypothetical protein	13.4073	1.98268	2.30812	0.859001	0.39034	0.679097
azo2281	nifF2	(GenBank) probable flavodoxin	32.1557	0.240992	1.13082	0.213112	0.83124	0.948022
azo2282		(GenBank) conserved hypothetical protein	59.1407	0.110244	0.629887	0.175022	0.861063	0.954108
azo2283		(GenBank) conserved hypothetical protein	0.319445	0.852477	4.08047	0.208916	0.834514	NA
azo2284		(GenBank) putative periplasmic substrate binding protein	92.4093	-2.45576	0.996052	-2.46549	0.0136825	0.0889176
azo2285	dctM3	(GenBank) putative TRAP-type C4-dicarboxylate transport system, large permease	140.576	1.10962	0.859769	1.2906	0.196843	0.466425
azo2286	dctQ3	(GenBank) putative TRAP-type C4-dicarboxylate transport system, small permease component	20.1805	0.615056	1.60726	0.382674	0.701961	0.90137
azo2287		(GenBank) conserved hypothetical protein	2.00078	2.82301	3.37007	0.83767	0.402216	NA
azo2288		(GenBank) HD-domain containing protein	342.642	0.691112	0.381086	1.81354	0.0697493	0.25635
azo2289		(GenBank) putative transport ATPase	347.119	0.179477	0.455939	0.393642	0.693846	0.896016
azo2290		(GenBank) conserved hypothetical protein	72.8905	-0.695038	0.752061	-0.924178	0.355394	0.653999
azo2291	tfoX	(GenBank) conserved hypothetical DNA transformation protein (competence activator)	3.64164	-4.92207	3.91559	-1.25704	0.208738	NA
azo2292	ada	(GenBank) Methylated-DNA--[protein]-cysteine S-methyltransferase	7.32091	-4.01931	2.15024	-1.86924	0.0615899	0.238735
azo2293	alkB	(GenBank) DNA-directed DNA polymerase.	74.9337	0.764167	0.850505	0.898486	0.368926	0.66417
azo2294		(GenBank) carboxypeptidase A	2.74775	-0.639238	2.53059	-0.252604	0.800574	NA
azo2296	phhB	(GenBank) 4a-hydroxytetrahydrobiopterin dehydratase	25.8955	2.58691	1.72987	1.49544	0.134801	0.375546
azo2297		(GenBank) conserved hypothetical protein	5.2581	-0.242509	1.72531	-0.14056	0.888218	NA
azo2298		(GenBank) conserved hypothetical protein	46.1754	0.511273	0.818868	0.624365	0.532388	0.794791
azo2299	aidB1	(GenBank) probable acyl-CoA dehydrogenase	24.4254	-1.20847	1.37248	-0.880502	0.378587	0.670664
azo2300		(GenBank) conserved hypothetical membrane protein	11.3088	-1.61795	1.9809	-0.816774	0.414057	0.694642
azo2301	gspE3	(GenBank) general secretory pathway protein E	178.927	-0.374577	0.606222	-0.617886	0.53665	0.797275
azo2302		(GenBank) conserved hypothetical protein	320.713	-0.138459	0.353479	-0.391705	0.695276	0.896423
azo2303		(GenBank) conserved hypothetical membrane protein	421.532	-0.458069	0.39274	-1.16634	0.243475	0.524124
azo2304		(GenBank) transcriptional regulator, MerR-family	2416.39	0.0704115	0.161893	0.434926	0.663616	0.875741
azo2305		(GenBank) conserved hypothetical protein	16794.7	0.0600296	0.163163	0.367912	0.712939	0.905305
azo2306		(GenBank) putative Tyrosine recombinase xerD	1381.68	0.74883	0.183029	4.09131	4.2894e-05	0.00103417
azo2307		(GenBank) Hypothetical protein	122962	0.897616	0.16937	5.29972	1.15982e-07	5.94962e-06
azo2308		(GenBank) putative helicase related protein	394550	0.42439	0.119759	3.54369	0.000394565	0.00613739
azo2309		(GenBank) conserved hypothetical protein	31402.4	1.099	0.190398	5.77212	7.82795e-09	6.99007e-07
azo2310	palZ	(GenBank) putative alpha-D-1,4-glucosidase	1556.1	0.0399154	0.267744	0.149081	0.88149	0.962621
azo2311	spr1	(GenBank) putative glucan 1,3-beta-glucosidase	1426.9	0.145472	0.278587	0.522176	0.601548	0.833761
azo2312		(GenBank) conserved hypothetical membran protein	29.9272	0.099091	1.0742	0.0922465	0.926502	0.973983
azo2314		(GenBank) glycosyltransferase	99.8962	-0.936238	1.02892	-0.90992	0.362865	0.657836
azo2315		(GenBank) conserved hypothetical tyrosine/serine phosphatase	4.24138	-2.3507	2.61719	-0.898177	0.369091	NA
azo2316	msbA1	(GenBank) Lipid A export ATP-binding/permease protein	10.5831	1.47929	1.6399	0.902064	0.367023	0.663337
azo2317		(GenBank) hypothetical protein predicted by Glimmer/Critica	10.2007	-0.933511	2.41073	-0.387231	0.698585	0.899727
azo2318		(GenBank) hypothetical membrane protein	2.50883	-4.38295	3.91959	-1.11822	0.263474	NA
azo2320		(GenBank) conserved hypothetical protein	12.2679	-0.643262	2.24819	-0.286125	0.774782	0.935063
azo2321	waaC1	(GenBank) lipopolysaccharide heptosyltransferase I	3.87143	0.894049	3.51376	0.254442	0.799154	NA
azo2322		(GenBank) glycosyltransferase	3.30843	-2.07999	2.97666	-0.698766	0.484698	NA
azo2324		(GenBank) putative polysaccharide deacetylase	0.124361	-0.109303	4.08047	-0.0267869	0.97863	NA
azo2325		(GenBank) conserved hypothetical protein	13.8218	-5.86286	1.95649	-2.99662	0.0027299	0.0262223
azo2326		(GenBank) conserved hypothetical signaling protein	24.4598	2.57613	1.65993	1.55196	0.120673	0.350958
azo2327	cbl_2	(GenBank) putative HTH-type transcriptional regulator cbl	3541.4	-0.300084	0.214162	-1.4012	0.161154	0.413344
azo2328	pspF	(GenBank) probable transcriptional regulator	454.394	-0.611824	0.290218	-2.10815	0.0350178	0.16907
azo2329	tonB2	(GenBank) periplasmic biopolymer transport protein linking inner and outer membranes	14.1492	-4.90515	2.1851	-2.24481	0.0247802	0.135779
azo2330	exbB4	(GenBank) putative biopolymer transport protein ExbB	53.3655	-1.3186	0.738895	-1.78456	0.0743326	0.265444
azo2331	exbD5	(GenBank) putative biopolymer transport protein ExbD	0.109635	-0.109303	4.08047	-0.0267869	0.97863	NA
azo2332	exbD6	(GenBank) putative biopolymer transport protein ExbD	42.9064	3.86503	2.09299	1.84666	NA	NA
azo2333		(GenBank) membrane fusion protein	4.94241	-5.36134	3.76839	-1.42271	0.154819	NA
azo2334		(GenBank) RND efflux transporter, permease protein	141.295	0.165837	0.953542	0.173917	0.861931	0.954108
azo2335		(GenBank) RND efflux transporter, permease protein	331.019	1.3056	0.648424	2.01349	0.0440629	0.192805
azo2336	opcM1	(GenBank) putative outer membrane efflux protein	5.53732	-0.948288	3.15867	-0.300218	0.764011	NA
azo2337		(GenBank) conserved hypothetical hydrogenase cytochrome b-type subunit	49.7252	3.29845	1.67593	1.96813	0.0490527	0.205323
azo2338	prc	(GenBank) tail-specific penicillin-binding protein protease	44.434	-2.15039	0.730391	-2.94417	0.00323823	0.0302611
azo2339	cycA2	(GenBank) probable cytochrome c'	55.7917	-0.0646316	0.800385	-0.0807507	0.93564	0.975704
azo2340		(GenBank) dienelactone hydrolase family protein	43.9053	0.46054	1.53227	0.30056	0.76375	0.930471
azo2341	gnl	(GenBank) putative gluconolactonase precursor	11.7755	-0.735607	1.64308	-0.447699	0.654371	0.869176
azo2342	cc41	(GenBank) putative cytochrome c4	4.43531	-1.32658	2.22985	-0.59492	0.551897	NA
azo2343	bcp3	(GenBank) conserved hypothetical bacterioferritin comigratory protein	4.88992	-5.34582	3.91335	-1.36605	0.171924	NA
azo2344		(GenBank) hypothetical secreted protein	4.71368	-4.26534	3.91391	-1.08979	0.275806	NA
azo2345		(GenBank) conserved hypothetical secreted protein	152.036	-0.293147	0.467541	-0.626996	0.530662	0.793196
azo2346		(GenBank) conserved hypothetical secreted protein	330.951	-0.0563914	0.405992	-0.138898	0.889531	0.962621
azo2347	fyuA	(GenBank) putative TonB-dependent receptor	1206.91	0.194619	0.19047	1.02178	0.306884	0.604891
azo2348		(GenBank) Hypothetical Rhodanese sulfurtransferase protein	5.09854	-0.542803	2.22093	-0.244403	0.806919	NA
azo2349		(GenBank) conserved hypothetical membrane protein	88.2283	-2.00782	0.713609	-2.81362	0.00489873	0.0420314
azo2350		(GenBank) conserved hypothetical protein	10.4232	-6.43808	3.85914	-1.66827	NA	NA
azo2351	arsC1	(GenBank) putative arsenate reductase (glutaredoxin)	20.408	0.930884	1.51177	0.615757	0.538055	0.797544
azo2352	arsR	(GenBank) putative regulatory protein ArsR family	23.09	-2.37191	2.40609	-0.985796	0.324233	0.623883
azo2353	arsC2	(GenBank) putative arsenate reductase (glutaredoxin)	2.65096	4.28347	3.9297	1.09003	0.275702	NA
azo2354	arsB	(GenBank) putative arsenical-resistance protein	91.1877	-0.401693	1.18263	-0.33966	0.734112	0.91635
azo2355	arsD	(GenBank) arsenical resistance operon trans-acting repressor	13.2432	-0.157999	1.13804	-0.138834	0.889581	0.962621
azo2356	arsA	(GenBank) arsenite-transporting ATPase	7.17411	-1.50749	2.54272	-0.592866	0.553271	0.804713
azo2357		(GenBank) probable amidase	4.23814	0.261043	3.76859	0.0692683	0.944776	NA
azo2358		(GenBank) hypothetical AraC-family transcriptional regulator	27.2731	-0.847825	1.26571	-0.669843	0.502958	0.774043
azo2359		(GenBank) oxaloacetate tautomerase	82.5188	0.873965	0.673223	1.29818	0.194225	0.464378
azo2360		(GenBank) transcriptional regulator, LysR family	9.55038	-0.216207	2.2773	-0.0949402	0.924362	0.973204
azo2361		(GenBank) putative acetyl esterase	196.913	-0.395246	0.408728	-0.967014	0.333537	0.631967
azo2362		(GenBank) putative sensor kinase/response regulator hybrid protein	26863	-0.0204132	0.100831	-0.202449	0.839565	0.948099
azo2363	sbp2	(GenBank) putative periplasmic sulfate-binding protein	4218.06	0.0245908	0.224224	0.109671	0.912671	0.970215
azo2364		(GenBank) conserved hypothetical secreted protein	80.9006	-0.227791	0.552685	-0.412153	0.680227	0.886981
azo2365	groES2	(GenBank) chaperonin GroES	35.4237	-0.182746	1.16165	-0.157316	0.874996	0.960823
azo2366	groEL3	(GenBank) chaperonin GroEL	151.38	-0.891437	0.762433	-1.1692	0.242323	0.523045
azo2367		(GenBank) transcriptional regulator, LysR family	1.05991	-1.85955	3.94448	-0.47143	0.637334	NA
azo2368		(GenBank) conserved hypothetical protein	4.00629	-0.0231087	2.36057	-0.00978944	0.992189	NA
azo2369		(GenBank) conserved hypothetical membrane protein	60.6446	1.09581	0.650975	1.68333	0.0923112	0.300354
azo2370		(GenBank) hypothetical secreted protein	10.4532	-0.639807	1.75435	-0.364698	0.715337	0.905342
azo2371		(GenBank) partiell 30S ribosomal protein S4, truncated	29.5875	-1.20134	1.00829	-1.19146	0.233472	0.517016
azo2372		(GenBank) hypothetical secreted protein	55.3494	-2.85283	1.55374	-1.83611	NA	NA
azo2373	fecI	(GenBank) putative sigma-70 factor, ECF subfamily	7.73157	-6.00827	3.37142	-1.78212	0.0747293	0.265742
azo2374	fecR	(GenBank) putative transmembrane sensor	4.54896	0.0474143	3.37015	0.0140689	0.988775	NA
azo2375	fecA	(GenBank) putative ferric-citrate TonB-dependent receptor	141.891	-0.409996	0.535603	-0.765484	0.443983	0.729886
azo2376		(GenBank) conserved hypothetical membrane protein	1.15868	3.01972	3.96161	0.762246	0.445913	NA
azo2377		(GenBank) conserved hypothetical protein	18.2865	21.4047	3.31295	6.46094	NA	NA
azo2378		(GenBank) conserved hypothetical protein	6.03575	-4.63832	2.33457	-1.9868	0.0469449	0.199972
azo2379		(GenBank) conserved hypothetical protein	822.812	-0.316716	0.356349	-0.888778	0.374122	0.66846
azo2380		(GenBank) glycosyltransferase	79.1966	-0.181889	0.549141	-0.331224	0.740475	0.919502
azo2381		(GenBank) dolichyl-phosphate-mannose-protein mannosyltransferase	90.9441	-0.315201	0.589273	-0.534897	0.592721	0.829691
azo2382		(GenBank) conserved hypothetical secreted protein	265.332	-0.441863	0.515749	-0.85674	0.391588	0.6792
azo2383		(GenBank) conserved hypothetical protein	44.6471	-1.81723	1.74317	-1.04248	0.297187	0.594645
azo2384		(GenBank) conserved hypothetical ApbE family protein	4.34606	0.871515	3.44393	0.253058	0.800223	NA
azo2385		(GenBank) hypothetical membrane protein	7.828	-6.02477	3.33065	-1.80889	0.0704682	0.257813
azo2386		(GenBank) conserved hypothetical membrane protein	4.15465	-5.11127	3.91451	-1.30573	0.191646	NA
azo2387		(GenBank) conserved hypothetical membrane protein	28.3197	-0.0976842	1.31425	-0.0743267	0.94075	0.978072
azo2388		(GenBank) hypothetical membrane protein	223.508	-1.23146	0.457867	-2.68955	0.00715491	0.056745
azo2389	ssuF	(GenBank) molybdenum-pterin binding protein	212.676	-0.860024	0.433075	-1.98585	0.0470495	0.200064
azo2390		(GenBank) conserved hypothetical protein	1147.47	-0.333199	0.260916	-1.27703	0.20159	0.47142
azo2391	tauA	(GenBank) putative sulfonate transport system, periplasmic component	1215.05	-0.576207	0.170685	-3.37584	0.000735898	0.0099677
azo2392	tauB	(GenBank) putative sulfonate transport system, ATP-binding protein	45.6424	0.161465	1.16699	0.138361	0.889955	0.962621
azo2393	tauC	(GenBank) putative sulfonate transport system, permease protein	0.343631	-1.52244	3.99891	-0.380714	0.703416	NA
azo2394		(GenBank) hypothetical membrane protein	10.6175	-0.359538	2.99612	-0.120001	0.904482	0.968178
azo2395	phaE	(GenBank) Phenylacetate--CoA ligase	431.502	0.299242	0.408659	0.732253	0.464014	0.746821
azo2397		(GenBank) conserved hypothetical signaling protein	4.3022	-5.16134	2.95362	-1.74746	0.0805569	NA
azo2398		(GenBank) conserved hypothetical protein	9.94225	-6.37098	2.4045	-2.64961	0.00805849	0.0618759
azo2399	cysK	(GenBank) cysteine synthase A	33.6119	0.387937	1.5163	0.255844	0.798071	0.940445
azo2400		(GenBank) putative TonB-dependent receptor protein	1747.2	0.345527	0.240532	1.43651	0.150857	0.398811
azo2401		(GenBank) conserved hypothetical secreted protein	0.219269	-0.886423	4.04903	-0.218922	0.82671	NA
azo2402	barA	(GenBank) putative sensor-regulator protein	217.94	0.730458	0.637035	1.14665	0.251525	0.536186
azo2403	wspR2	(GenBank) probable two-component response regulator	20.9655	1.92134	1.74936	1.09831	0.272068	0.563536
azo2404		(GenBank) hypothetical secreted protein	16.5111	-0.307342	1.7867	-0.172016	0.863425	0.954108
azo2405	ohr	(GenBank) probable organic hydroperoxide resistance protein	4.66652	0.500615	2.31146	0.21658	0.828536	NA
azo2406		(GenBank) conserved hypothetical pyruvate ferredoxin/flavodoxin oxidoreductase	160.774	0.199249	0.530143	0.375841	0.707035	0.902925
azo2407	bkdR	(GenBank) bkd operon transcriptional regulator	136.343	0.839806	0.864932	0.97095	0.331573	0.631927
azo2408		(GenBank) hypothetical sensor protein	220.175	0.721787	0.408799	1.76563	0.0774582	0.270655
azo2409		(GenBank) conserved hypothetical sodium:solute sympoter	98.7707	-1.24579	0.498579	-2.49868	0.0124657	0.0849007
azo2410		(GenBank) DNA polymerase III epsilon chain-like protein	81.2059	-0.166764	0.772935	-0.215754	0.82918	0.946653
azo2411	yycF	(GenBank) transcriptional regulatory protein	2.1019	4.98247	3.93427	1.26643	0.205359	NA
azo2412		(GenBank) probable two-component system sensor protein	120.035	-1.58433	0.560328	-2.82751	0.00469121	0.0406853
azo2413		(GenBank) conserved hypothetical membrane protein	33.0982	-2.40141	1.21072	-1.98345	0.047317	0.200263
azo2414	acsB	(GenBank) probable acetyl-coenzyme A synthetase	1873.99	0.912144	0.30106	3.02978	0.00244734	0.0239859
azo2415	fumB	(GenBank) putative fumarate hydratase	89.0326	-2.10439	0.633267	-3.32307	0.000890322	0.0112386
azo2416		(GenBank) hypothetical protein predicted by Glimmer/Critica	36.0092	-0.486052	1.02094	-0.47608	0.634017	0.853462
azo2417	nnrS	(GenBank) putative heme-Cu-containing membrane protein	10.1253	-1.28432	2.21104	-0.580865	0.561331	0.812347
azo2418	gapB	(GenBank) putative D-erythrose 4-phosphate dehydrogenase	12.0787	-3.35231	1.96347	-1.70734	0.0877593	0.290513
azo2419	nahR1	(GenBank) putative LysR-type transcriptional regulator NahR	55.6229	0.115919	0.825086	0.140494	0.88827	0.962621
azo2420	nagI	(GenBank) Gentisate 1,2-dioxygenase	46.4887	-0.96362	1.31541	-0.732563	0.463825	0.746821
azo2421	nagK	(GenBank) fumarylpyruvate hydrolase	27.0929	0.526877	1.07473	0.490243	0.623962	0.848443
azo2422	nahG	(GenBank) putative salicylate 1-monooxygenase	144.538	-2.58488	0.568971	-4.54309	5.54361e-06	0.000161032
azo2423	nagL1	(GenBank) maleylpyruvate isomerase	29.3981	8.78731	2.3265	3.77705	0.000158694	0.00298915
azo2424	dctP3	(GenBank) putative C4-dicarboxylate-binding periplasmic protein	36.0556	-0.15091	1.93044	-0.0781742	0.937689	0.976423
azo2425	dctQ4	(GenBank) putative TRAP-type C4-dicarboxylate transport system, small permease component	109.53	0.435693	0.910488	0.478527	0.632275	0.853462
azo2426	dctM4	(GenBank) putative TRAP-type C4-dicarboxylate transport system, large permease	52.245	-0.338755	0.796693	-0.425202	0.670689	0.880874
azo2428		(GenBank) conserved hypothetical secreted protein	195.44	1.03962	0.60733	1.71179	0.0869356	0.289906
azo2429	nahJ	(GenBank) 4-oxalocrotonate tautomerase	5.69681	-3.64388	3.26148	-1.11725	0.263887	NA
azo2430	nahK	(GenBank) 4-Oxalocrotonate decarboxylase	52.2498	-0.617103	0.723408	-0.853051	0.393631	0.6792
azo2431	nahM	(GenBank) 4-hydroxy 2-oxovalerate aldolase	171.87	-0.166715	0.662611	-0.251603	0.801348	0.94092
azo2433		(GenBank) Short-chain dehydrogenase family protein	5.16585	-5.4253	2.76195	-1.9643	0.049495	NA
azo2434	nahL	(GenBank) 2-oxopent-4-enoate hydratase	61.2873	-1.35532	0.998698	-1.35708	0.174755	0.432444
azo2435	nahI	(GenBank) 2-hydroxymuconic semialdehyde dehydrogenase	21.7375	-0.652075	0.965946	-0.675064	0.499635	0.774037
azo2436		(GenBank) conserved hypothetical protein	1.61209	0.129638	3.83938	0.0337654	0.973064	NA
azo2437	aphS	(GenBank) transcriptional regulator	206.961	1.20724	0.940586	1.2835	NA	NA
azo2438	lapB2	(GenBank) Catechol 2,3-dioxygenase (metapyrocatechase)	135.268	-0.842022	0.968203	-0.869675	0.384478	0.674321
azo2439	poxF	(GenBank) probable phenol hydroxylase, subunit P5	218.083	1.16675	0.634573	1.83863	0.0659691	0.24813
azo2440	poxE	(GenBank) probable phenol hydroxylase, subunit P4	166.613	0.256506	0.620455	0.413417	0.679301	0.886733
azo2441	poxD	(GenBank) probable phenol hydroxylase, subunit P3	543.84	-0.599645	0.287751	-2.0839	0.0371691	0.17616
azo2443	poxB	(GenBank) probable phenol hydroxylase, subunit P1	1239.73	0.864813	0.328483	2.63275	0.00846973	0.0642154
azo2444	poxA	(GenBank) putative phenol hydrolase, subunit P0	4.20622	0.889336	2.91094	0.305515	0.759974	NA
azo2446	poxR	(GenBank) probable positive regulator of phenol-degratives genes	74.0906	0.197878	0.967322	0.204563	0.837914	0.948099
azo2447	pobR1	(GenBank) PobR regulator	2.04961	-4.09342	3.92243	-1.04359	0.296674	NA
azo2448	pobA	(GenBank) 4-hydroxybenzoate 3-monooxygenase	174.947	0.228541	0.448405	0.509675	0.610279	0.838873
[truncated: 1,247 more rows]

## Sheet: Nae_resSig
entry	name	definition	baseMean	log2FoldChange	lfcSE	stat	pvalue	padj
azo0004	hsdM	(GenBank) Site-specific DNA-methyltransferase (adenine-specific)	150391	1.26175	0.21051	5.99377	2.05031e-09	1.90127e-07
azo0005	mloB	(GenBank) putative restriction modification gene	13957.4	0.883172	0.113655	7.77065	7.80825e-15	3.13762e-12
azo0006		(GenBank) hypothetical protein predicted by Glimmer/Critica	7023.34	1.19619	0.214691	5.57168	2.52289e-08	1.71351e-06
azo0007	hsdS	(GenBank) Type I site-specific deoxyribonuclease	240033	0.83865	0.122344	6.85485	7.13884e-12	1.72117e-09
azo0008		(GenBank) conserved hypothetical protein	23991.1	0.673792	0.12858	5.24027	1.60342e-07	7.7317e-06
azo0012	bdhR	(GenBank) transcriptional regulator, LysR family	63.6658	2.13895	0.863354	2.47749	0.0132311	0.0869217
azo0014	nifF1	(GenBank) probable flavodoxin	52.8611	-6.34559	1.39314	-4.55489	5.2413e-06	0.000154107
azo0034		(GenBank) conserved hypothetical secreted protein	277.911	1.02652	0.360722	2.84573	0.00443103	0.0391326
azo0039		(GenBank) conserved hypothetical protein	6922.25	0.536956	0.184458	2.91099	0.00360289	0.0331548
azo0060		(GenBank) conserved hypothetical secreted protein	23.1457	5.04488	1.94737	2.59062	0.00958042	0.0704219
azo0085		(GenBank) conserved hypothetical protein	29.173	-6.06568	1.56685	-3.87127	0.000108271	0.00226993
azo0101	htpX	(GenBank) putative protease HtpX	164.363	1.88987	0.557903	3.38745	0.000705447	0.00960923
azo0120		(GenBank) ABC transporter permease protein	134.392	1.84482	0.736696	2.50418	0.0122735	0.0841259
azo0129	tap	(GenBank) putative dipeptide chemoreceptor	11.6427	-5.61073	2.26297	-2.47937	0.0131616	0.0867011
azo0134	ydaM	(GenBank) putative response regulator	188.183	-1.20094	0.419607	-2.86207	0.00420889	0.0374837
azo0139	cpdA	(GenBank) probable phosphodiesterase	296.992	2.63568	0.466767	5.64668	1.63578e-08	1.28625e-06
azo0141	gidA	(GenBank) glucose inhibited division protein A	10.2883	-6.4189	2.44489	-2.62543	0.00865391	0.0654062
azo0150	aas	(GenBank) bifunctional Aas protein	1028.39	0.737486	0.305718	2.41231	0.0158518	0.098502
azo0180	dacC	(GenBank) probable D-alanyl-D-alanine carboxypeptidase	29.2779	-2.95284	1.15061	-2.56631	0.0102786	0.0741969
azo0186	rep	(GenBank) ATP-dependent DNA helicase	871.355	1.77143	0.33394	5.30464	1.12899e-07	5.94962e-06
azo_rrn2		(GenBank) azo_rrn2	100546	0.940033	0.141976	6.62107	3.56603e-11	7.18456e-09
azo0189	yueD	(GenBank) putative benzil reductase	6515.94	0.569408	0.201953	2.8195	0.00480979	0.0415641
azo0190		(GenBank) conserved hypothetical protein	3740.62	0.652084	0.16336	3.9917	6.56014e-05	0.00149212
azo0204	bmpA	(GenBank) probable lipoprotein	571.82	0.831596	0.335244	2.48057	0.0131173	0.0866458
azo0212	prp	(GenBank) probable proline dehydrogenase transcriptional activator	212.542	1.44528	0.543521	2.65911	0.00783481	0.060544
azo0217	ordL	(GenBank) FAD dependent oxidoreductase family protein	936.251	2.19376	0.337297	6.50395	7.82391e-11	1.45103e-08
azo0240	dctP1	(GenBank) putative C4-dicarboxylate-binding periplasmic protein	220.384	2.0657	0.660907	3.12555	0.0017747	0.0188493
azo0265		(GenBank) conserved hypothetical secreted protein	39.3428	-5.08593	1.32647	-3.83418	0.000125983	0.00257411
azo0290		(GenBank) conserved hypothetical protein	11.5358	-6.5842	2.37839	-2.76834	0.00563419	0.0466805
azo0310	paaJ1	(GenBank) probable beta-ketoadipyl CoA thiolase	557.209	0.956319	0.367112	2.60498	0.00918807	0.0678861
azo0331		(GenBank) conserved hypothetical protein	243.046	0.985301	0.389292	2.53101	0.0113735	0.0804151
azo0348		(GenBank) 4-hydroxybenzoate octaprenyltransferase	117.607	-3.83205	1.14513	-3.3464	0.000818686	0.0107022
azo0354		(GenBank) putative methylase	69722.6	0.920303	0.162298	5.67046	1.42411e-08	1.18397e-06
azo0356	vsr	(GenBank) putative hypothetical very short patch repair endonuclease	730.483	0.690032	0.274889	2.51022	0.0120657	0.0835704
azo0357		(GenBank) hypothetical protein	50574.4	0.958837	0.151547	6.32699	2.49984e-10	3.01356e-08
azo0358		(GenBank) putative two-component sensor kinase	1.0661e+06	0.486491	0.158451	3.07029	0.00213853	0.0216638
azo0359		(GenBank) conserved hypothetical membrane protein.	4433.73	1.02631	0.161319	6.36202	1.99119e-10	2.621e-08
azo0366	srpH	(GenBank) probable serine O-acetyltransferase	29.6404	-5.05341	1.47375	-3.42895	0.00060592	0.00849344
azo0393	fadAx	(GenBank) probable acyl-CoA thiolase	14.275	-6.89242	1.95241	-3.53022	0.000415218	0.00641724
azo0408	cheA1	(GenBank) putative chemotaxis protein histidine kinase	250.236	1.36224	0.528934	2.57544	0.0100113	0.0729221
azo0411	cheY1	(GenBank) probable chemotaxis response regulator	122.177	-2.00385	0.804907	-2.48954	0.0127908	0.0856242
azo0429	cysD	(GenBank) putative sulfate adenylyltransferase subunit 2	58.9291	-8.93765	1.72316	-5.18679	2.13952e-07	9.91998e-06
azo0443		(GenBank) beta-lactamase	14.318	-6.89655	2.75429	-2.50393	0.0122822	0.0841259
azo0450		(GenBank) PAS/PAC/GGDEF-domain containing protein	39.4133	-8.35786	2.13507	-3.91456	9.05684e-05	0.00193239
azo0468	fadB2	(GenBank) probable 3-hydroxyacyl-CoA dehydrogenase / enoyl-CoA hydratase	98.2346	4.79743	0.977895	4.90588	9.30114e-07	3.67624e-05
azo0491	isoJ	(GenBank) probable glutathione S-transferase	921.813	1.35686	0.363608	3.73165	0.000190229	0.00339734
azo0544		(GenBank) hypothetical protein	53.8206	-2.69214	0.836652	-3.21775	0.00129201	0.0146246
azo0547	nifZ	(GenBank) Nitrogen Fixation protein	143.612	1.3248	0.483774	2.73847	0.0061726	0.0502775
azo0607		(GenBank) putative TonB-dependent receptor	456.518	2.09902	0.326438	6.43006	1.27554e-10	2.05022e-08
azo0611	macB	(GenBank) ATP-binding/permease fusion ABC transporter	17.6681	-5.29334	1.69924	-3.11512	0.00183867	0.0193583
azo0631		(GenBank) HD-domain containing protein	3779.71	0.979176	0.299224	3.27238	0.00106645	0.0128553
azo0647	hylD	(GenBank) putatice HlyD family secretion protein	58.2752	-3.25262	0.975361	-3.33478	0.000853661	0.0108325
azo0691		(GenBank) conserved hypothetical metallopeptidase	24.84	-4.49071	1.80781	-2.48406	0.0129893	0.0861704
azo0696		(GenBank) probable methylmalonyl-coa mutase protein	592.265	-0.778219	0.312823	-2.48773	0.0128561	0.0856242
azo0717		(GenBank) conserved hypothetical secreted protein	901.984	1.24006	0.287589	4.31192	1.61842e-05	0.000443409
azo0723		(GenBank) putative monooxygenase	10.6241	-5.47524	2.03764	-2.68705	0.0072086	0.0569834
azo0724	dsbC	(GenBank) putative protein disulfide-isomerase	1074.28	0.831932	0.205441	4.04949	5.13289e-05	0.00118994
azo0744		(GenBank) conserved hypothetical protein	16.846	-7.13051	2.35635	-3.02608	0.00247743	0.0241825
azo0753	pth	(GenBank) Pth protein	15.2239	-6.98477	2.82606	-2.47155	0.0134528	0.0880062
azo0758		(GenBank) conserved hypothetical secreted protein	30.8451	-5.13305	1.26574	-4.05536	5.00567e-05	0.00117172
azo0763		(GenBank) putative methylase	22.323	-4.05159	1.62458	-2.49393	0.0126338	0.0853227
azo0764		(GenBank) probable Zn dependent peptidase	19.3911	-7.33496	2.09464	-3.50178	0.000462156	0.00696411
azo0769	ahpC	(GenBank) alkyl hydroperoxide reductase subunit C	117.143	-1.67198	0.492952	-3.39178	0.0006944	0.00951249
azo0772	rnhA1	(GenBank) RnhA1 protein	3880.86	1.16685	0.191829	6.08274	1.18149e-09	1.21788e-07
azo0773		(GenBank) Hypothetical protein	52157.8	0.819259	0.152083	5.38693	7.16717e-08	4.21465e-06
azo0774		(GenBank) hypothetical protein	106366	0.878143	0.155567	5.64479	1.65383e-08	1.28625e-06
azo0775		(GenBank) putative resolvase	496.028	1.01585	0.419241	2.42307	0.0153901	0.0961282
azo0776		(GenBank) putative integrase	13545.2	1.04311	0.196155	5.31782	1.05019e-07	5.75456e-06
azo0789		(GenBank) probable phasin	70.6701	-3.73712	1.459	-2.56143	0.0104242	0.0748002
azo0807		(GenBank) conserved hypothetical membrane protein	241.324	-3.33121	0.520545	-6.39947	1.55916e-10	2.26967e-08
azo0823	pbpG	(GenBank) D-alanyl-D-alanine carboxypeptidase	15.4639	-7.00778	1.98838	-3.52437	0.000424488	0.00647748
azo0840	thiC	(GenBank) thiamine biosynthesis protein	197.212	-3.23064	0.653349	-4.94475	7.62435e-07	3.16936e-05
azo0855		(GenBank) conserved hypothetical protein	75.7955	-5.0479	1.06839	-4.72475	2.30399e-06	7.60949e-05
azo0871		(GenBank) conserved hypothetical protein	10.845	-6.49546	2.62958	-2.47015	0.0135057	0.0880062
azo0894		(GenBank) GAF-domain containing protein	19.1699	-6.3404	1.89137	-3.35228	0.0008015	0.010576
azo0906		(GenBank) conserved hypothetical signal transduction protein	50.7849	1.89848	0.740392	2.56416	0.0103427	0.0744363
azo0918	dctS	(GenBank) two-component sensor kinase	288.613	-2.6556	0.503384	-5.27549	1.32405e-07	6.65061e-06
azo0919	dctP2	(GenBank) probable c4-dicarboxylate-binding periplasmic protein	634.076	-2.02606	0.489597	-4.13821	3.50021e-05	0.00087
azo0921	dctM2	(GenBank) putative TRAP-type C4-dicarboxylate transport system, large permease	235.178	-2.1389	0.593115	-3.60622	0.000310689	0.0049938
azo1015		(GenBank) probable transcriptional regulator, LysR family	18.2988	-7.24991	2.21643	-3.27099	0.00107172	0.0128553
azo1026	ychK	(GenBank) probable esterase	885.408	1.09916	0.318524	3.45079	0.000558955	0.00802168
azo1033	fadD1	(GenBank) Long-chain-fatty-acid-CoA ligase	2586.22	0.78404	0.18407	4.25947	2.04914e-05	0.000548942
azo1052	cvpA	(GenBank) putative colicin V production protein	75.0448	-3.05523	1.08879	-2.80608	0.00501485	0.0427237
azo1069	hisC1	(GenBank) histidinol-phosphate aminotransferase	8.55817	-6.15352	2.39428	-2.57009	0.0101671	0.073785
azo1078		(GenBank) conserved hypothetical protein	780.517	-1.46366	0.331963	-4.40912	1.03793e-05	0.000287637
azo1094	moxR1	(GenBank) MoxR protein	419.226	-1.66034	0.436565	-3.80319	0.000142842	0.00277736
azo1095		(GenBank) histone deacetylase family protein	56.3326	-2.45042	0.726471	-3.37305	0.000743397	0.010013
azo1122	carBa1	(GenBank) putative dioxygenase, hydroxylase small component.	33.8675	-4.06988	1.55859	-2.61125	0.00902107	0.0673368
azo1133	clpS	(GenBank) ClpS protein	269.939	-1.18868	0.417177	-2.84933	0.00438112	0.0388341
azo1154		(GenBank) conserved hypothetical membrane protein	11.074	-5.53293	1.9911	-2.77883	0.00545552	0.0453629
azo1183		(GenBank) conserved hypothetical membrane protein	16.0075	-3.51077	1.31825	-2.66321	0.00773996	0.0600033
azo1188	pqqC	(GenBank) coenzyme PQQ synthesis protein C	91.2872	-2.57721	0.680092	-3.78949	0.000150954	0.0028885
azo1201	alcE	(GenBank) putative iron-sulfur protein	1206.53	-0.760344	0.27018	-2.81421	0.00488967	0.0420314
azo1211		(GenBank) conserved hypothetical protein	25.9285	-7.75271	1.97181	-3.93176	8.4325e-05	0.00184825
azo1246		(GenBank) conserved hypothetical mandelate racemase	32.2319	-5.62287	1.47093	-3.82267	0.000132014	0.00260891
azo1254		(GenBank) conserved hypothetical signaling protein	18.482	-7.26434	1.95797	-3.71014	0.000207148	0.00356738
azo1259	pepD	(GenBank) probable aminoacyl-histidine dipeptidase	35.8306	-4.76364	1.42526	-3.3423	0.000830875	0.0107701
azo1275	yjjK	(GenBank) probable ABC transporter, ATP-binding protein	245.697	-0.901568	0.371642	-2.42591	0.0152701	0.0958759
azo1283		(GenBank) conserved hypothetical membrane protein	85.2798	4.3409	1.40615	3.08709	0.00202126	0.0207373
azo1287	gcvT	(GenBank) glycine cleavage system T protein	1976.61	0.624393	0.169701	3.67936	0.000233819	0.00396998
azo1296	tldD	(GenBank) probable TldD protein	63.411	-3.06723	1.11475	-2.7515	0.00593225	0.0486485
azo1307		(GenBank) probable vgr related protein	215.347	1.29441	0.519564	2.49135	0.0127259	0.0854658
azo1315		(GenBank) conserved hypothetical membrane protein	43.3446	-5.57579	1.18662	-4.69889	2.61584e-06	8.29842e-05
azo1343	ccoQ	(GenBank) Cbb3-type cytochrome oxidase, subuni	4241.02	1.13309	0.221815	5.10827	3.25129e-07	1.45164e-05
azo1345	ccoG	(GenBank) putative iron-sulfur 4Fe-4S ferredoxin transmembrane protein	25405.1	0.444339	0.127944	3.47291	0.000514849	0.00752304
azo1346	ccoH	(GenBank) conserved hypothetical membrane protein.	7806.19	0.572329	0.157997	3.6224	0.000291888	0.00475501
azo1348		(GenBank) probable transmemebrane Protein	18433.7	0.92806	0.140176	6.62066	3.57589e-11	7.18456e-09
azo1349		(GenBank) putative universal stress protein f	1108.76	0.775703	0.27106	2.86174	0.00421322	0.0374837
azo1350	phbC2	(GenBank) probable poly-beta-hydroxybutyrate synthase	5996.3	0.57565	0.172064	3.34555	0.000821195	0.0107022
azo1351	fnr	(GenBank) probable fumarate and nitrate reduction regulatory protein	2826.53	0.790713	0.210455	3.75717	0.000171849	0.00313884
azo1370		(GenBank) putative aerotaxis receptor protein	22.9234	-4.29443	1.4291	-3.00498	0.00265596	0.0257169
azo1371	lpdA	(GenBank) dihydrolipoamide dehydrogenase	11.2363	-6.54656	2.15417	-3.03902	0.0023735	0.0236183
azo1373	pdhA	(GenBank) pyruvate dehydrogenase	25.0166	-7.70122	1.86058	-4.13915	3.48589e-05	0.00087
azo1383	greA	(GenBank) putative transcription elongation factor	272.082	2.1335	0.462096	4.61702	3.8929e-06	0.000117322
azo1386	FtsJ	(GenBank) ribosomal RNA large subunit methyltransferase j	3152.77	0.533867	0.188312	2.83501	0.00458239	0.0400295
azo1393	pstB	(GenBank) phosphate transport ATP-binding protein probable.	28.6423	-6.9253	1.82846	-3.78751	0.000152164	0.00288871
azo1395	secG	(GenBank) preprotein translocase SecG subunit	210.58	-1.87016	0.566576	-3.30081	0.000964047	0.011981
azo1396	nuoA	(GenBank) putative NADH-ubiquinone oxidoreductase chain A	45.0038	-6.69544	1.4223	-4.70748	2.50793e-06	8.06217e-05
azo1399	nuoD	(GenBank) putative NADH-ubiquinone oxidoreductase chain D	42.8032	-4.4709	1.4649	-3.05201	0.00227311	0.0227405
azo1405	nuoJ	(GenBank) NADH-ubiquinone oxidoreductase, chain J probable.	38.3699	-4.25566	1.15619	-3.68077	0.000232532	0.00396998
azo1406	nuoK	(GenBank) putative NADH-ubiquinone oxidoreductase, chain K	26.1453	-3.25309	1.22467	-2.6563	0.00790035	0.0608554
azo1407	nuoL	(GenBank) NADH-ubiquinone oxidoreductase, chain L probable.	84.6967	-6.02614	1.09031	-5.52702	3.2572e-08	2.12246e-06
azo1409	nuoN	(GenBank) NADH-ubiquinone oxidoreductase, chain N probable.	51.1177	2.78173	0.727196	3.82529	0.000130621	0.00260891
azo1425	htpG	(GenBank) probable chaperon protein HtpG	258.279	-0.980133	0.345719	-2.83506	0.00458177	0.0400295
azo1428		(GenBank) conserved hypothetical flavoprotein	15.8486	-5.08943	1.77193	-2.87225	0.00407566	0.036803
azo1441	rnfA2	(GenBank) probable electron transport complex promplex protein RnfA	1229.85	1.40387	0.289377	4.85135	1.22624e-06	4.54839e-05
azo1461	cheZ	(GenBank) chemotaxis protein CheZ	19.659	-6.37581	1.8624	-3.42345	0.000618326	0.00861725
azo1490		(GenBank) conserved hypothetical signaling protein	83.4593	-5.38947	1.07074	-5.03343	4.81783e-07	2.11196e-05
azo1496		(GenBank) Hypothetical protein	16.1846	-7.07296	1.9013	-3.72006	0.000199178	0.00350525
azo1533	acnA	(GenBank) probable aconitate hydratase	98.0983	-1.95289	0.655781	-2.97795	0.00290179	0.0274362
azo1543		(GenBank) transcriptional regulator, LysR family	28.9649	-4.64586	1.64109	-2.83096	0.00464088	0.0403941
azo1548	frlR	(GenBank) putative GntR-family transcriptional regulator	54.0843	-3.3356	1.09959	-3.03349	0.00241739	0.0237891
azo1577		(GenBank) conserved hypothetical protein	71.6031	-4.52142	0.923646	-4.89519	9.82123e-07	3.75857e-05
azo1597	pilZ	(GenBank) Type IV pilus biogenesis protein PilZ	17.6363	7.07716	2.36032	2.99839	0.00271411	0.0261749
azo1609		(GenBank) conserved hypothetical ATP-dependent protease	651.867	1.2924	0.271233	4.7649	1.88952e-06	6.41638e-05
azo1615		(GenBank) probable hydrolase	63.604	-3.5918	1.15493	-3.10998	0.00187102	0.0196132
azo1618		(GenBank) conserved hypothetical protein	7.53109	-5.9691	2.45709	-2.42934	0.0151265	0.0954714
azo1629	nadB	(GenBank) L-aspartate oxidase	18.361	-7.25579	2.68192	-2.70545	0.00682126	0.0546381
azo1671		(GenBank) GGDEF/EAL/PAS/PAC-domain containing protein	68.9202	-3.0124	1.1486	-2.62266	0.00872457	0.0657342
azo1674		(GenBank) conserved hypothetical protein	10.4918	-6.44888	2.61005	-2.47078	0.0134817	0.0880062
azo1693		(GenBank) conserved hypothetical secreted protein	99.3333	-4.29087	1.11406	-3.85155	0.000117374	0.00243956
azo1695		(GenBank) putative AMP-binding protein	1444.33	0.848385	0.347454	2.44172	0.0146176	0.093483
azo1725	glgB1	(GenBank) putative 1,4-alpha-glucan branching enzyme	10.0946	-5.39982	2.0677	-2.61151	0.00901435	0.0673368
azo1778		(GenBank) hypothetical membrane protein	6980.34	0.404882	0.162202	2.49615	0.012555	0.0850282
azo1817		(GenBank) conserved hypothetical two-component hybrid sensor and regulator	14.7798	-6.94265	2.26515	-3.06499	0.0021768	0.0219593
azo1835		(GenBank) LysR-family transcriptional regulator	76.8824	-2.95858	0.724313	-4.08468	4.41382e-05	0.00105364
azo1844	lapB1	(GenBank) catechol 2,3-dioxygenase	69.6949	-2.42454	0.762952	-3.17784	0.00148376	0.0161871
azo1848	lapN	(GenBank) phenol 2-monooxygenase p3 component	720.714	-1.21706	0.283076	-4.29942	1.71246e-05	0.000463904
azo1851		(GenBank) conserved hypothetical protein	8971.51	-0.519651	0.137859	-3.76943	0.000163622	0.00303456
azo1855	lapI	(GenBank) oxaloacetate tautomerase	358.31	-1.71336	0.67851	-2.52518	0.011564	0.0811121
azo1863		(GenBank) site-specific recombinase, phage integrase family	2623.95	0.699375	0.196619	3.557	0.000375114	0.00591112
azo1864		(GenBank) Hypothetical protein	27372.6	0.479172	0.144581	3.31422	0.000918985	0.01154
azo1865		(GenBank) Hypothetical protein	79138.3	0.586028	0.169617	3.455	0.000550299	0.0079926
azo1867		(GenBank) Hypothetical protein	3941.72	0.662942	0.163139	4.06366	4.83082e-05	0.00114187
azo1868		(GenBank) Hypothetical protein	74905.3	0.650295	0.156264	4.16152	3.16138e-05	0.000802324
azo1870		(GenBank) Endopeptidase Clp	11758	0.634357	0.130877	4.84699	1.25351e-06	4.5791e-05
azo1876		(GenBank) dTDP-4-dehydrorhamnose reductase	24.6909	-3.74184	1.06995	-3.4972	0.000470165	0.00699733
azo1892	bioD	(GenBank) dethiobiotin synthase	12.038	-6.64589	2.08093	-3.19371	0.00140458	0.0155342
azo1918		(GenBank) conserved hypothetical secreted protein	43.7782	-5.05797	1.27527	-3.9662	7.30287e-05	0.0016303
azo1925		(GenBank) transcriptional regulator, LysR family	27.7108	-3.28716	1.25819	-2.61261	0.00898538	0.0673368
azo1936		(GenBank) putative AraC-family transcriptional regulator	18.5282	-5.36389	1.67839	-3.19585	0.00139417	0.0154901
azo1985		(GenBank) putative AMP-binding protein	28.6536	-4.33057	1.2965	-3.34019	0.000837212	0.0107942
azo2047	radC2	(GenBank) DNA repair protein	984.078	0.681432	0.254495	2.67758	0.00741555	0.0580483
azo2062		(GenBank) conserved hypothetical peptidyl-prolyl cis-trans isomerase	384.727	-1.95163	0.302469	-6.45233	1.10144e-10	1.89684e-08
azo2063	bcp1	(GenBank) putative bacterioferritin comigratory protein	2678.78	-0.725363	0.215212	-3.37045	0.00075045	0.0100519
azo2069		(GenBank) ATP-dependent protease La	2557.42	0.603553	0.153689	3.9271	8.59757e-05	0.00186745
azo2070	clpX	(GenBank) ATP-dependent Clp protease ATP-binding subunit	144.623	-2.34776	0.772762	-3.03814	0.00238044	0.0236183
azo2074	yeaH	(GenBank) conserved hypothetical protein	1765.25	0.721578	0.21631	3.33585	0.000850392	0.0108325
azo2100		(GenBank) Beta-alanine--pyruvate transaminase	100.441	-2.17611	0.66743	-3.26043	0.00111242	0.0131473
azo2128		(GenBank) GGDEF-domain containing protein	189.64	-2.11773	0.603495	-3.5091	0.000449622	0.00681785
azo2132		(GenBank) conserved hypothetical ATPase	116.5	-1.47352	0.526415	-2.79915	0.00512366	0.0433443
azo2137		(GenBank) conserved hypothetical protein	134.555	-3.45586	0.916512	-3.77066	0.000162816	0.00303456
azo2151	etf1	(GenBank) probable electron transfer flavoprotein-ubiquinone oxidoreductase	268.683	-2.50901	0.357408	-7.02002	2.21839e-12	6.68568e-10
azo2153		(GenBank) conserved hypothetical secreted protein	10.272	-6.41753	2.21462	-2.8978	0.00375785	0.0343189
azo2168		(GenBank) conserved hypothetical protein	783.456	-2.35898	0.27472	-8.58684	8.93959e-18	7.18445e-15
azo2170	msrB	(GenBank) conserved hypothetical peptide methionine sulfoxide reductase	557.179	1.21634	0.37778	3.21971	0.00128322	0.0145936
azo2173	cobD1	(GenBank) cobalamin biosynthesis transmembrane protein	340.126	-1.93698	0.389388	-4.97443	6.54412e-07	2.76805e-05
azo2175	pilY1A	(GenBank) putative type 4 pilus biogenesis protein	39453.6	0.816443	0.151791	5.37872	7.50153e-08	4.30624e-06
azo2177	pilW	(GenBank) putative type 4 pilus biogenesis protein	37181.4	0.602844	0.143211	4.20949	2.55947e-05	0.000663535
azo2178		(GenBank) probABLE TYPE 4 FIMBRIAL BIOGENESIS RELATEDTRANSMEMBRANE PROTEIN	69514.7	0.79607	0.165205	4.81869	1.44507e-06	5.04937e-05
azo2179		(GenBank) conserved hypothetical protein	1986.36	1.09686	0.181454	6.04483	1.49571e-09	1.44246e-07
azo2180		(GenBank) conserved hypothetical prepilin like protein	3397.78	1.02294	0.210768	4.85341	1.21358e-06	4.54839e-05
azo2181		(GenBank) conserved hypothetical secreted protein	1788.99	0.839527	0.228937	3.66707	0.000245347	0.00410786
azo2184	yaiE	(GenBank) conserved hypothetical protein	1871.75	0.659956	0.22256	2.9653	0.00302391	0.0284791
azo2193		(GenBank) probable O-acetylhomoserine aminocarboxypropyltransferase	1737.73	-0.449576	0.168254	-2.672	0.00753999	0.0588315
azo2205	fbpA1	(GenBank) putative iron transport system substrate-binding protein	61.0176	-2.56106	0.805345	-3.18007	0.00147237	0.0161359
azo2209	ate	(GenBank) conserved hypothetical arginyl-tRNA--protein transferase	105.333	-1.5454	0.60828	-2.5406	0.0110662	0.0784722
azo2214		(GenBank) conserved hypothetical sugar transporter, ATP-binding domain	27.2373	4.75986	1.75444	2.71304	0.0066669	0.0535797
azo2217		(GenBank) putative TonB-dependent receptor	40.1036	-3.99902	1.62317	-2.46371	0.0137506	0.0891205
azo2235	gumK	(GenBank) putative glucuronyl transferase	18.5465	-4.29608	1.53727	-2.79462	0.0051961	0.0438035
azo2245		(GenBank) hypothetical secreted protein	471.147	-1.21247	0.369625	-3.28028	0.00103703	0.0126277
azo2271		(GenBank) conserved hypothetical protein	25.4525	-2.68554	1.057	-2.54072	0.0110624	0.0784722
azo2276	ybdK	(GenBank) Glutamate-cysteine ligase	34.2586	-3.02281	1.0822	-2.79321	0.00521876	0.0438412
azo2284		(GenBank) putative periplasmic substrate binding protein	92.4093	-2.45576	0.996052	-2.46549	0.0136825	0.0889176
azo2306		(GenBank) putative Tyrosine recombinase xerD	1381.68	0.74883	0.183029	4.09131	4.2894e-05	0.00103417
azo2307		(GenBank) Hypothetical protein	122962	0.897616	0.16937	5.29972	1.15982e-07	5.94962e-06
azo2308		(GenBank) putative helicase related protein	394550	0.42439	0.119759	3.54369	0.000394565	0.00613739
azo2309		(GenBank) conserved hypothetical protein	31402.4	1.099	0.190398	5.77212	7.82795e-09	6.99007e-07
azo2325		(GenBank) conserved hypothetical protein	13.8218	-5.86286	1.95649	-2.99662	0.0027299	0.0262223
azo2338	prc	(GenBank) tail-specific penicillin-binding protein protease	44.434	-2.15039	0.730391	-2.94417	0.00323823	0.0302611
azo2349		(GenBank) conserved hypothetical membrane protein	88.2283	-2.00782	0.713609	-2.81362	0.00489873	0.0420314
azo2388		(GenBank) hypothetical membrane protein	223.508	-1.23146	0.457867	-2.68955	0.00715491	0.056745
azo2391	tauA	(GenBank) putative sulfonate transport system, periplasmic component	1215.05	-0.576207	0.170685	-3.37584	0.000735898	0.0099677
azo2398		(GenBank) conserved hypothetical protein	9.94225	-6.37098	2.4045	-2.64961	0.00805849	0.0618759
azo2409		(GenBank) conserved hypothetical sodium:solute sympoter	98.7707	-1.24579	0.498579	-2.49868	0.0124657	0.0849007
azo2412		(GenBank) probable two-component system sensor protein	120.035	-1.58433	0.560328	-2.82751	0.00469121	0.0406853
azo2414	acsB	(GenBank) probable acetyl-coenzyme A synthetase	1873.99	0.912144	0.30106	3.02978	0.00244734	0.0239859
azo2415	fumB	(GenBank) putative fumarate hydratase	89.0326	-2.10439	0.633267	-3.32307	0.000890322	0.0112386
azo2422	nahG	(GenBank) putative salicylate 1-monooxygenase	144.538	-2.58488	0.568971	-4.54309	5.54361e-06	0.000161032
azo2423	nagL1	(GenBank) maleylpyruvate isomerase	29.3981	8.78731	2.3265	3.77705	0.000158694	0.00298915
azo2443	poxB	(GenBank) probable phenol hydroxylase, subunit P1	1239.73	0.864813	0.328483	2.63275	0.00846973	0.0642154
azo2473	xylC	(GenBank) probable benzaldehyde dehydrogenase (NAD+)	11.8822	-5.64022	1.98813	-2.83695	0.00455468	0.0400295
azo2480		(GenBank) putative TetR family transcriptional regulator	43.023	3.30127	1.0662	3.0963	0.00195951	0.0202763
azo2489		(GenBank) putative transport protein	62.0201	-2.30461	0.828217	-2.78262	0.00539217	0.0451407
azo2507		(GenBank) hypothetical membrane protein	77.8555	-3.15241	0.883861	-3.56664	0.000361589	0.00573547
azo2509		(GenBank) conserved hypothetical protein	88.5182	-1.53385	0.588274	-2.60737	0.00912414	0.0678861
azo2511	fpvA1	(GenBank) putative TonB-dependent receptor	4905.92	-0.518846	0.177595	-2.92151	0.00348338	0.0321779
azo2514	nagAb	(GenBank) putative ferredoxin	24.1447	-3.1641	1.28969	-2.45338	0.0141521	0.0912318
azo2534	mdcF2	(GenBank) putative malonate transporter	19.6043	-7.35071	2.11037	-3.48314	0.000495569	0.00728547
azo2541		(GenBank) acyl transferase, putative	27.8682	-3.60714	1.42863	-2.5249	0.011573	0.0811121
azo2562	ccp	(GenBank) putative cytochrome c peroxidase	339.15	-1.64066	0.525761	-3.12053	0.00180523	0.0190896
azo2578	fur	(GenBank) putative ferric uptake regulation protein	9.506	-6.30538	2.30038	-2.74102	0.00612487	0.0500579
azo2581	hrcA	(GenBank) heat-inducible transcriptional repressor	134.034	-1.74252	0.646385	-2.69579	0.00702224	0.0559461
azo2584		(GenBank) conserved hypothetical protein	83.6003	-2.32197	0.800669	-2.90004	0.00373119	0.034205
azo2604		(GenBank) conserved hypothetical membrane protein	19.9796	-4.49037	1.5007	-2.99218	0.00276995	0.0263966
azo2609		(GenBank) conserved hypothetical endonuclease/exonuclease/phosphatase family protein	35.1625	-3.17659	0.963335	-3.2975	0.000975501	0.0120612
azo2628		(GenBank) hypothetical membrane protein	70869.6	0.676699	0.221697	3.05235	0.00227054	0.0227405
azo2629		(GenBank) conserved hypothetical membrane protein	28808.5	0.33793	0.123885	2.72778	0.00637616	0.051587
azo2639		(GenBank) hypothetical protein predicted by Glimmer/Critica	2777.59	0.512116	0.137737	3.71807	0.00020075	0.0035073
azo2640	mdcH	(GenBank) putative transcriptional factor	35902.7	0.499088	0.145944	3.41973	0.000626836	0.00864602
azo2648		(GenBank) probable MFS permease	17.6755	-4.63158	1.75757	-2.63521	0.00840853	0.064155
azo2674		(GenBank) conserved hypothetical membrane protein	31959.9	0.599624	0.112024	5.35265	8.66769e-08	4.85995e-06
azo2675		(GenBank) aminotransferase	14058.8	0.769646	0.148202	5.19323	2.06681e-07	9.77074e-06
azo2676		(GenBank) putative methyltransferase	34414.5	0.725323	0.12909	5.61876	1.92338e-08	1.41717e-06
azo2677		(GenBank) conserved hypothetical membrane protein	22292.3	0.535329	0.135265	3.95764	7.56937e-05	0.00167429
azo2678		(GenBank) conserved hypothetical protein	21087.6	0.871069	0.160382	5.43123	5.59677e-08	3.37345e-06
azo2679		(GenBank) conserved hypothetical protein, possibly an acyltransferase	23172	0.946758	0.193379	4.89587	9.78734e-07	3.75857e-05
azo2680		(GenBank) glycosyltransferase	142241	0.813203	0.148338	5.48209	4.20338e-08	2.66693e-06
azo2681		(GenBank) conserved hypothetical protein	33133.3	0.818497	0.172135	4.75496	1.98488e-06	6.64658e-05
azo2695		(GenBank) conserved hypothetical protein	12406.7	0.4898	0.151348	3.23626	0.00121107	0.0139708
azo2696		(GenBank) conserved hypothetical protein	20744.7	0.578299	0.123276	4.6911	2.71734e-06	8.50846e-05
azo2697		(GenBank) hypothetical protein	54443.1	0.318373	0.126877	2.5093	0.0120971	0.0835704
azo2717	fliG	(GenBank) flagellar motor switch protein FliG	468.44	-0.872706	0.335107	-2.60426	0.00920729	0.0678861
azo2730	flgL	(GenBank) flagellar hook-filament junction protein 3	102.901	-2.4767	0.646666	-3.82995	0.000128169	0.00259677
azo2731	flgK	(GenBank) flagellar hook-filament junction protein 1	730.545	0.752777	0.30946	2.43255	0.0149928	0.0951256
azo2734	flgH	(GenBank) flagellar L-ring protein precursor	72.6834	-2.94122	1.20876	-2.43326	0.0149636	0.0951256
azo2743	flgN	(GenBank) putative chaperon of flagellar synthesis	22.6163	-3.83062	1.30426	-2.937	0.00331403	0.0307313
azo2745	ompR2	(GenBank) probable DNA-binding response regulator	24.5597	-3.39242	1.20724	-2.81007	0.00495305	0.0423469
azo2770	yfhA	(GenBank) putative two component transcriptional regulator	24.53	-3.17866	1.0809	-2.94076	0.00327404	0.0304776
azo2773		(GenBank) hypothetical secreted protein	29.3578	-5.03808	1.41884	-3.55084	0.000383998	0.00601182
azo2776		(GenBank) conserved hypothetical protein	17.3735	-7.17605	1.8771	-3.82294	0.00013187	0.00260891
azo2790		(GenBank) conserved hypothetical protein	88.8731	-2.43791	1.00342	-2.42961	0.015115	0.0954714
azo2796		(GenBank) putative large permease component of TRAP-type transporter	174.635	-1.27387	0.469235	-2.71478	0.00663195	0.053477
azo2809	hlyU	(GenBank) putative transcriptional activator, ArsR family	288.857	-2.22336	0.479344	-4.63834	3.5122e-06	0.000107189
azo2810		(GenBank) conserved hypothetical protein	75.2158	-4.78107	0.747569	-6.39549	1.60035e-10	2.26967e-08
azo2834		(GenBank) Hypothetical protein	134.251	-3.95533	0.958012	-4.12868	3.6485e-05	0.000897605
azo2845	qbdB2	(GenBank) conserved hypothetical secreted protein	38.1486	3.19309	0.933811	3.41941	0.000627563	0.00864602
azo2847		(GenBank) hypothetical protein predicted by Glimmer/Critica	8.18123	5.12901	2.11238	2.42807	0.0151793	0.0955541
azo2850		(GenBank) putative sugar transport protein	41.4261	3.90021	1.16348	3.35218	0.000801767	0.010576
azo2858		(GenBank) conserved hypothetical protein	18.1055	-3.24105	1.2879	-2.51655	0.011851	0.0825801
azo2866		(GenBank) GGDEF/PAS/PAC-domain containing protein	72.0867	3.61645	0.992227	3.64478	0.000267622	0.00444991
azo2909		(GenBank) ABC transporter permease	30.6485	-7.99441	2.46326	-3.24546	0.00117261	0.0136578
azo2912	oprM3	(GenBank) probable outer membrane efflux protein	37.8766	-6.45406	1.87006	-3.45126	0.000557985	0.00802168
azo2915		(GenBank) conserved hypothetical secreted protein	276.71	-1.13828	0.325974	-3.49193	0.000479535	0.007093
azo2917	pilY1B	(GenBank) putative Tfp pilus assembly protein	1588.93	0.605083	0.247495	2.44483	0.0144922	0.0929275
azo2924	tupB	(GenBank) probable tungstate permease protein	16.7464	-7.12255	2.07332	-3.43533	0.000591832	0.00834449
azo2930	aorA	(GenBank) probable aldehyde ferredoxin oxidoreductase	70.731	-2.58826	0.793252	-3.26285	0.00110297	0.0130998
azo2933	exaB1	(GenBank) probable cytochrome c550	286.632	1.7612	0.707793	2.4883	0.0128355	0.0856242
azo2952		(GenBank) conserved hypothetical secreted protein	20.6748	-6.45094	1.77911	-3.62595	0.000287906	0.00472205
azo2970	uvrY	(GenBank) probable two-component response regulator	17.02	7.02601	1.87926	3.73872	0.000184963	0.00332796
azo2981		(GenBank) putative methyl-accepting chemotaxis protein	243.648	-1.3632	0.490574	-2.77878	0.00545634	0.0453629
azo2985	tnkS	(GenBank) putative tankyrase type protein	2880.03	0.883794	0.347538	2.54302	0.01099	0.0784722
azo3036		(GenBank) conserved hypothetical protein	15.1566	-5.11001	1.97634	-2.58559	0.00972117	0.0712393
azo3040	paaH2	(GenBank) probable 3-hydroxybutyryl-CoA dehydrogenase	111.061	-2.76249	0.651639	-4.23929	2.2423e-05	0.000587629
azo3054		(GenBank) aldehyde dehydrogenase (NAD+)	136.123	-3.2582	0.948431	-3.43536	0.000591765	0.00834449
azo3057	boxB	(GenBank) Benzoyl-CoA oxygenase component B	675.251	0.675838	0.263046	2.56928	0.010191	0.073785
azo3072		(GenBank) hypothetical protein	25614.3	0.531469	0.11873	4.47629	7.59525e-06	0.000212932
azo3073		(GenBank) hypothetical protein	22876.5	0.262199	0.107028	2.44982	0.0142927	0.0918922
azo3075		(GenBank) hypothetical membrane protein	16521.9	0.353793	0.112893	3.13387	0.00172516	0.0184861
azo3084	flp	(GenBank) putative transcriptional regulator	21.7183	-4.00938	1.63102	-2.4582	0.0139637	0.0902587
azo3096		(GenBank) conserved hypothetical iron-sulfur 4Fe-4S ferredoxin transmembrane protein	19.4153	-7.33534	2.31179	-3.17302	0.00150864	0.01634
azo3100	rdxB	(GenBank) putative iron-sulfur 4Fe-4S ferredoxin transmembrane protein	109.889	2.41717	0.787192	3.07063	0.0021361	0.0216638
azo3114		(GenBank) hypothetical secreted protein	26.0349	-5.28083	1.59761	-3.30546	0.000948198	0.0118451
azo3134		(GenBank) RND efflux transporter, permease protein	205.945	0.853723	0.335827	2.54215	0.0110172	0.0784722
azo3154	ilvI	(GenBank) acetolactate synthase	80.643	2.24197	0.700182	3.20198	0.00136484	0.0152344
azo3158	colR	(GenBank) two-component system regulatory protein	17.4724	-7.18465	2.23857	-3.20948	0.00132975	0.0149815
azo3174		(GenBank) putative methyltransferase	297.372	-1.27064	0.487729	-2.60521	0.00918169	0.0678861
azo3176		(GenBank) permease component of an ABC-transporter system	4063.54	0.514315	0.21096	2.43798	0.0147696	0.0942052
azo3183	lemA2	(GenBank) conserved hypothetical lemA family protein	107.215	-3.13338	1.06195	-2.9506	0.00317155	0.0297534
azo3192		(GenBank) putative two component sensor histidine kinase	6783.4	0.824312	0.172694	4.77326	1.81271e-06	6.24348e-05
azo3193		(GenBank) glycosyltransferase	10294.9	0.837384	0.150359	5.56924	2.55854e-08	1.71351e-06
azo3195		(GenBank) Hypothetical protein	4623.06	0.814835	0.211699	3.84903	0.000118586	0.00244368
azo3206		(GenBank) membrane protein, alkaline phosphatase superfamily	64.1297	-2.20508	0.767225	-2.8741	0.00405186	0.0367257
azo3212	parA3	(GenBank) ParA family protein	102.505	-2.47409	0.679704	-3.63995	0.000272686	0.00450305
azo3219	xerD	(GenBank) integrase/recombinase	1541.53	-1.89158	0.241613	-7.82897	4.91897e-15	2.91625e-12
azo3221	hvrA2	(GenBank) putative trans-acting regulatory protein HvrA	1621.65	-1.77382	0.177183	-10.0112	1.36056e-23	3.28032e-20
azo3222	folB	(GenBank) FolB protein	3388.31	-0.942811	0.250309	-3.7666	0.000165488	0.00304574
azo3233		(GenBank) conserved hypothetical membrane protein	393.108	-1.14635	0.305859	-3.74798	0.000178264	0.00323154
azo3234	pilB2	(GenBank) pilus biogenesis protein	8239.07	0.730436	0.146138	4.99827	5.78461e-07	2.49048e-05
azo3235	pilC	(GenBank) type 4 pilus biogenesis protein	9308.99	0.94189	0.202851	4.64327	3.42942e-06	0.000106004
azo3241		(GenBank) ribonuclease	22.0902	-5.06789	1.69299	-2.99346	0.00275837	0.0263906
azo3243	hsp18	(GenBank) putative small heat shock protein	583.812	1.1158	0.408507	2.73142	0.00630619	0.0511927
azo3256		(GenBank) conserved hypotheitcal polysaccharide biosynthesis protein	98775.4	0.643466	0.131061	4.90967	9.12295e-07	3.66591e-05
azo3257		(GenBank) polysaccharide polymerase	10624.3	0.615956	0.187508	3.28496	0.00101995	0.0124828
azo3258		(GenBank) glycosyltransferase	6074.87	0.847681	0.122859	6.89962	5.21417e-12	1.39682e-09
azo3259		(GenBank) glycosyltransferase	5683.31	0.790065	0.163947	4.81902	1.44266e-06	5.04937e-05
azo3260		(GenBank) glycosyltransferase	3920.85	0.949385	0.196273	4.83707	1.31769e-06	4.74173e-05
azo3261		(GenBank) glycosyltransferase	2785.7	0.506895	0.167072	3.03399	0.00241343	0.0237891
azo3264		(GenBank) conserved hypothetical secreted protein	4127.46	0.477068	0.197406	2.41669	0.0156624	0.0975764
azo3266		(GenBank) conserved hypothetical polysaccharide deacetylase	485.745	1.25053	0.387848	3.22429	0.00126286	0.0144989
azo3282		(GenBank) conserved hypothetical polysaccharide chain length determinant protein	5820.11	0.5732	0.180678	3.1725	0.00151133	0.01634
azo3284		(GenBank) conserved hypothetical protein	712.817	0.900852	0.288059	3.12732	0.00176408	0.0188195
azo3285		(GenBank) conserved hypothetical secreted protein	5008.27	0.640816	0.164843	3.88744	0.000101307	0.00214255
azo3286		(GenBank) ABC transporter ATP-binding protein	399.776	0.930733	0.311658	2.98639	0.00282289	0.0267952
azo3288		(GenBank) exonuclease of the beta-lactamase fold involved in RNA processing	36.0736	-2.78902	0.856306	-3.25703	0.00112583	0.0132409
azo3294	coxD	(GenBank) putative protoheme IX farnesyltransferase	94.9333	-1.95013	0.723511	-2.69537	0.00703097	0.0559461
azo3297		(GenBank) conserved hypothetical secreted protein	11.4273	7.42408	2.97844	2.49261	0.0126808	0.0854004
azo3324	trpG	(GenBank) anthranilate synthase	56.0788	-3.23193	1.22594	-2.63628	0.00838205	0.064155
azo3329		(GenBank) putative 3',5'-cyclic-nucleotide phosphodiesterase	155.61	-1.9265	0.491082	-3.92297	8.74623e-05	0.00188278
azo3330		(GenBank) FHA-domain containing protein	1589.21	0.744205	0.196361	3.78998	0.00015066	0.0028885
azo3333	sucC	(GenBank) probable succinyl-CoA synthetase, beta chain	1318.44	0.742982	0.20217	3.67502	0.000237826	0.00400979
azo3337	algW	(GenBank) probable serine protease AlgW	248.938	1.37593	0.420058	3.27558	0.00105445	0.0127753
azo3349		(GenBank) putative transglycosylase	748.986	1.44493	0.466904	3.0947	0.00197013	0.020299
azo3351		(GenBank) putative ABC transporter ATP-binding protein	18042.6	0.795844	0.128564	6.19025	6.00677e-10	6.89634e-08
azo3352		(GenBank) hypothetical secreted protein	216504	0.56951	0.143485	3.96912	7.2138e-05	0.00162546
azo3353		(GenBank) conserved hypothetical membrane protein	114257	0.702579	0.165636	4.2417	2.21831e-05	0.000587629
azo3354	pilB	(GenBank) Type IV pilus assembly protein	13819.1	0.623663	0.189338	3.29391	0.000988047	0.012154
azo3382	rcp3	(GenBank) putative two-component system regulatory protein	241.347	-0.979419	0.391318	-2.50287	0.012319	0.0841389
azo3383	cph2	(GenBank) putative two-component system sensor protein	857.106	0.799428	0.316033	2.52957	0.0114201	0.0805085
azo3386		(GenBank) putative transport protein	35.4055	-3.09462	1.17524	-2.63319	0.00845874	0.0642154
azo3436	flcA	(GenBank) probable DNA-binding response regulator, LuxR family	11.9839	-6.63916	2.19725	-3.02158	0.00251458	0.0244461
azo3438	vsrB	(GenBank) putative virulence regulator protein	24.3566	-5.80206	1.55626	-3.7282	0.00019285	0.00341884
azo3452	rubB	(GenBank) RubB protein	93.3155	-3.12693	0.980894	-3.18783	0.00143344	0.0157809
azo3453	pilG	(GenBank) pilus protein	42.2305	-3.27085	1.05462	-3.10146	0.0019257	0.020099
azo3458	phrB	(GenBank) deoxyribodipyrimidine photo-lyase	75.4127	3.41178	0.918769	3.71342	0.000204474	0.00354667
azo3472		(GenBank) conserved hypothetical secreted protein	2722.62	0.459851	0.171594	2.67987	0.00736502	0.0578406
azo3479	fdhC	(GenBank) putative formate dehydrogenase gamma subunit	927.587	0.681618	0.27038	2.52097	0.0117033	0.0817875
azo3485		(GenBank) conserved hypothetical iron-sulfur cluster-binding protein	83.2371	-8.47095	1.39357	-6.07861	1.21233e-09	1.21788e-07
azo3493	sasR	(GenBank) probable sigma-54 dependent response regulator	19.9163	-7.37217	1.93754	-3.80492	0.000141852	0.00277736
azo3510		(GenBank) sulfatase family protein	387.397	1.21734	0.364881	3.33626	0.000849138	0.0108325
azo3512	ssuA	(GenBank) putative periplasmic-binding protein	83.4036	-3.10065	0.879737	-3.52452	0.000424245	0.00647748
azo3525		(GenBank) conserved hypothetical protein	10.0912	-6.3912	2.31187	-2.76452	0.00570072	0.0469094
azo3545	yeaS	(GenBank) conserved hypothetical transport membrane protein	34.4545	-6.32066	2.20543	-2.86596	0.0041575	0.0372629
azo3546	ctaQ	(GenBank) probable carboxypeptidase TAQ	105.142	-2.91572	0.722183	-4.03738	5.40526e-05	0.00124115
azo3585		(GenBank) glycosyltransferase	146.716	1.89164	0.683875	2.76606	0.00567378	0.0468476
azo3586	fcl1	(GenBank) putative GDP-fucose synthetase	1587.83	0.815189	0.232932	3.49969	0.000465804	0.00697549
azo3587	gmd	(GenBank) GDP-mannose 4,6-dehydratase	1925.63	0.540933	0.151139	3.57905	0.000344847	0.00550614
azo3588		(GenBank) hypothetical membrane protein	7005.57	1.39608	0.145393	9.60217	7.82824e-22	9.43695e-19
azo3591		(GenBank) sugar or sugar nucleotide oxidoreductase	23.2428	-4.10589	1.25708	-3.26621	0.00108996	0.0130094
azo3594		(GenBank) glycosyltransferase	3586.51	0.999612	0.238213	4.1963	2.71314e-05	0.00069589
azo3596	wzt	(GenBank) putative polysaccharide export transport system ATP-binding protein	1434.67	0.998368	0.194589	5.13066	2.88726e-07	1.31343e-05
azo3599	fcl2	(GenBank) putative GDP-fucose synthetase	1329.13	0.765259	0.247122	3.09668	0.001957	0.0202763
azo3608		(GenBank) conserved hypothetical protein	242.043	1.52423	0.473204	3.22108	0.0012771	0.0145928
azo3609		(GenBank) putative secreted protein	17.6333	-6.21511	1.91366	-3.24777	0.00116315	0.0136134
azo3612	cafA	(GenBank) putative ribonuclease	45.3878	-7.59226	1.44528	-5.25315	1.49523e-07	7.35713e-06
azo3620		(GenBank) putative adenylate/guanylate cyclase	16.2266	-7.0764	2.18189	-3.24324	0.00118179	0.0136985
azo3622	ptxR	(GenBank) probable transcriptional regulator, LysR family	113.288	1.51969	0.589993	2.57578	0.0100013	0.0729221
azo3638	pta	(GenBank) conserved hypothetical phosphate acetyltransferase	2579.02	1.52886	0.288468	5.29994	1.15838e-07	5.94962e-06
azo3643		(GenBank) probable dNTP triphosphohydrolase	254.342	1.23929	0.465223	2.66387	0.00772474	0.0600033
azo3646	pilQ	(GenBank) probable type 4 fimbrial biogenesis protein	5332.52	1.05839	0.183717	5.76096	8.36355e-09	7.20162e-07
azo3647	pilP	(GenBank) putative type 4 fimbrial biogenesis protein	3600.1	1.62043	0.21426	7.56293	3.94086e-14	1.35734e-11
azo3648	pilO	(GenBank) probable type 4 fimbrial biogenesis protein	2127.26	1.11834	0.200566	5.57589	2.46261e-08	1.71351e-06
azo3649	pilN	(GenBank) probable type 4 fimbrial biogenesis protein	4456.54	1.31901	0.16904	7.80295	6.04781e-15	2.91625e-12
azo3682		(GenBank) putative cyclase	154.937	-1.32068	0.492168	-2.68338	0.00728815	0.0574239
azo3701		(GenBank) conserved hypothetical protein	55.1038	3.01879	0.941127	3.20763	0.00133835	0.0150082
azo3706		(GenBank) conserved hypothetical protein	57.1421	2.38095	0.949339	2.50801	0.0121413	0.0836363
azo3712		(GenBank) conserved hypothetical protein	3211.53	0.901275	0.191245	4.71267	2.44487e-06	7.96565e-05
azo3713	bleO	(GenBank) putative bleomycin resistance protein	17695.5	0.600974	0.131721	4.56247	5.05543e-06	0.000150477
azo3714		(GenBank) probable Acetyltransferase protein.	10639.5	1.04296	0.16408	6.35639	2.06549e-10	2.621e-08
azo3715		(GenBank) hypothetical membrane protein	14778.1	0.663193	0.118063	5.61729	1.93972e-08	1.41717e-06
azo3716		(GenBank) hypothetical protein	49246.9	0.575535	0.183508	3.1363	0.00171094	0.0184155
azo3718		(GenBank) conserved hypothetical protein	237108	0.700274	0.154545	4.5312	5.86487e-06	0.000168336
azo3722		(GenBank) Hypothetical protein	564118	0.70758	0.129491	5.46433	4.64668e-08	2.8726e-06
azo3724		(GenBank) truncated integrase/recombinase	10183.3	1.10229	0.180108	6.12019	9.34654e-10	1.0243e-07
azo3756	gshA	(GenBank) GshA protein	68.587	-3.46552	1.1974	-2.89419	0.00380132	0.0345849
azo3782	ptsI	(GenBank) putative Phosphoenolpyruvate-protein phosphotransferase	18.4895	-3.24201	1.2905	-2.5122	0.0119979	0.0833632
azo3785		(GenBank) hypothetical protein	14.3475	-5.91307	2.11197	-2.79978	0.0051137	0.0433443
azo3813		(GenBank) conserved hypothetical ATP-dependent protease La	14.7693	-6.94089	2.01988	-3.43629	0.000589748	0.00834449
azo3827		(GenBank) putative ferrric transport system, permease protein	8.85457	-6.20236	2.49742	-2.48351	0.0130095	0.0861704
azo3844		(GenBank) putative TonB-dependent receptor	32.4516	-3.31676	1.15545	-2.87053	0.00409786	0.0368655
azo3845	modB2	(GenBank) putative molybdenum ABC transporter permease protein	877.116	1.67569	0.463188	3.61773	0.000297203	0.0048091
azo3859	yeaT	(GenBank) putative transcriptional regulator, LysR family	84.6466	4.96842	1.09774	4.52606	6.00949e-06	0.000170457
azo3863		(GenBank) conserved hypothetical protein	41.9536	-5.98342	1.21588	-4.92107	8.60743e-07	3.51738e-05
azo3896	sciI	(GenBank) putative cytoplasmic protein, sciI	179.745	1.02342	0.409762	2.49759	0.012504	0.0849215
azo3898	sciK	(GenBank) putative cytoplasmic protein,sciK	16.9341	5.52932	2.28106	2.42401	0.01535	0.096127
azo3920		(GenBank) Conserved Hypothetical protein	63.715	5.03399	1.22201	4.11944	3.79795e-05	0.000924935
azo3942	napA2	(GenBank) probable nitrate reductase	484.577	0.97277	0.290219	3.35185	0.000802737	0.010576
azo3985		(GenBank) Sun protein	59.4471	4.95085	1.61196	3.07133	0.00213111	0.0216638

## Sheet: Nmae_res
entry	name	definition	baseMean	log2FoldChange	lfcSE	stat	pvalue	padj
azo0004	hsdM	(GenBank) Site-specific DNA-methyltransferase (adenine-specific)	132025	1.08837	0.278033	3.91455	9.05724e-05	0.00161873
azo0005	mloB	(GenBank) putative restriction modification gene	11590.6	0.559332	0.163253	3.42617	0.000612157	0.00773987
azo0006		(GenBank) hypothetical protein predicted by Glimmer/Critica	5566.39	0.794888	0.255196	3.11481	0.00184064	0.0183063
azo0007	hsdS	(GenBank) Type I site-specific deoxyribonuclease	201523	0.536734	0.18712	2.8684	0.00412552	0.0342879
azo0008		(GenBank) conserved hypothetical protein	20119.1	0.354262	0.1645	2.15357	0.0312742	0.141887
azo0009		(GenBank) transcriptional regulatory protein	877.158	0.301818	0.357244	0.84485	0.398195	0.66097
azo0010	hsdR	(GenBank) Type I site-specific deoxyribonuclease	3691.32	0.0172856	0.258856	0.066777	0.946759	0.9816
azo0011		(GenBank) Short-chain dehydrogenase family protein	33.6305	-0.213827	1.27234	-0.168058	0.866538	0.951143
azo0012	bdhR	(GenBank) transcriptional regulator, LysR family	22.0699	-0.0547928	1.22879	-0.0445908	0.964433	0.98681
azo0013	rluA1	(GenBank) pseudouridine synthase A	23.8926	-0.227518	1.62529	-0.139986	0.888671	0.956398
azo0014	nifF1	(GenBank) probable flavodoxin	50.0542	-8.67053	1.68809	-5.1363	2.80193e-07	9.65246e-06
azo0015		(GenBank) conserved hypothetical protein	28.3739	1.88541	1.19894	1.57256	0.115821	0.320497
azo0016		(GenBank) conserved hypothetical membrane protein	0.211085	-0.797771	4.04802	-0.197077	0.843767	NA
azo0017		(GenBank) Hypothetical protein	5.76668	-1.21148	2.93167	-0.41324	0.679431	0.858267
azo0018		(GenBank) ThiJ/PfpI family protein	13.4237	-1.98287	1.38215	-1.43462	0.151394	0.382209
azo0019		(GenBank) extracellular ligand binding protein	57.7829	-0.651204	1.11792	-0.582514	0.560221	0.781481
azo0020		(GenBank) probable transcriptional regulator, LysR family	122.634	-1.57487	0.500138	-3.14888	0.00163899	0.0166491
azo0021	iorA	(GenBank) probable isoquinoline 1-oxidoreductase, alpha subunit	25.9013	-0.192317	1.12294	-0.171262	0.864018	0.95038
azo0022	iorB	(GenBank) putative isoquinoline 1-oxidoreductase, beta subunit	33.3626	0.142385	1.73459	0.0820857	0.934579	0.976192
azo0023		(GenBank) conserved hypothetical protein	37.1116	2.63718	2.64971	0.995273	0.319603	0.585931
azo0025		(GenBank) conserved hypothetical protein	1.58659	-3.68879	3.92611	-0.939553	0.347447	NA
azo0026	acbB	(GenBank) putative dTDP-glucose 4-6-dehydratase	340.768	1.02946	0.435631	2.36315	0.0181205	0.0998648
azo0027	exoU	(GenBank) Glycosyltransferase	264.753	0.599688	0.49347	1.21525	0.224272	0.480264
azo0028		(GenBank) conserved hypothetical membrane protein	1.06044	-3.10835	3.93566	-0.789791	0.42965	NA
azo0029		(GenBank) conserved hypothetical membrane protein	188.212	0.507185	0.566881	0.894693	0.370951	0.640807
azo0030	gltR	(GenBank) probable transcriptional regulator, LysR family	4.81266	3.24591	2.78361	1.16608	0.243582	NA
azo0031		(GenBank) putative permease member of the MFS transporters	94.9211	1.81578	0.776772	2.3376	0.0194079	0.102975
azo0032		(GenBank) conserved hypothetical protein	10.4646	-1.53988	1.63783	-0.940195	0.347118	0.618979
azo0033		(GenBank) conserved hypothetical protein	20.9168	-4.18951	1.69452	-2.47239	0.0134214	0.0820119
azo0034		(GenBank) conserved hypothetical secreted protein	135.289	-0.869905	0.684712	-1.27047	0.203918	0.451736
azo0035		(GenBank) conserved hypothetical secreted protein	112.156	0.222568	0.900012	0.247294	0.804681	0.923708
azo0036		(GenBank) conserved hypothetical BNR domain protein	23.1765	1.89474	2.39684	0.790515	0.429227	0.688354
azo0037		(GenBank) probable exporter of RND superfamily	86.0405	-1.5896	0.928755	-1.71154	0.086981	0.269413
azo0038		(GenBank) Short-chain dehydrogenase family protein	7.63657	-1.98854	1.76772	-1.12492	0.260625	0.52246
azo0039		(GenBank) conserved hypothetical protein	6338.56	0.43396	0.230226	1.88493	0.059439	0.212786
azo0040		(GenBank) putative AraC-family transcriptional regulator	45.1939	-0.979373	1.28801	-0.760377	0.447029	0.700692
azo0041		(GenBank) Short-chain dehydrogenase family protein	25.8289	-6.74068	1.90823	-3.53243	0.000411757	0.00556106
azo0042		(GenBank) conserved hypothetical secreted protein	87.0728	-2.63623	1.23159	-2.1405	0.0323143	0.144382
azo0043		(GenBank) conserved hypothetical protein	14.2115	-2.10412	3.02261	-0.696127	NA	NA
azo0044		(GenBank) conserved hypothetical urea amidolyase-related protein	0.105542	-0.0105119	4.08047	-0.00257614	0.997945	NA
azo0045		(GenBank) conserved hypothetical protein	0.223568	1.91304	4.08047	0.468828	0.639192	NA
azo0046	dehH	(GenBank) haloacetate dehalogenase	4.53832	-5.2077	3.91353	-1.33069	0.18329	NA
azo0047		(GenBank) conserved hypothetical secreted protein	2.11085	-4.10444	3.92128	-1.04671	0.295234	NA
azo0048		(GenBank) conserved hypothetical secreted protein	31.7902	-1.03849	1.1961	-0.868233	0.385267	0.651461
azo0049		(GenBank) conserved hypothetical secreted protein	5.80483	-5.56258	3.91205	-1.42191	0.155053	0.387958
azo0050	phaZ	(GenBank) Poly (3-hydroxybutyrate) depolymerase	15.3954	-1.29553	2.38973	-0.542127	0.587731	0.800984
azo0051		(GenBank) conserved hypothetical membrane protein	1.06771	-3.1225	3.93538	-0.793443	0.42752	NA
azo0052		(GenBank) hypothetical secreted protein	24.0025	0.829505	1.81944	0.455912	0.648453	0.841813
azo0053	rstB	(GenBank) probable sensor histidine kinase	134.12	2.90077	1.20034	2.41662	0.0156654	0.0908211
azo0054	rstA	(GenBank) probable two-component response regulator	0.670705	3.39919	3.99427	0.851018	0.394759	NA
azo0056		(GenBank) conserved hypothetical membrane protein	0.554192	1.8073	4.04139	0.447198	0.654732	NA
azo0057		(GenBank) conserved hypothetical secreted protein	0.706959	-2.52293	3.95004	-0.638711	0.523011	NA
azo0058		(GenBank) hypothetical secreted protein	0.580758	1.88226	4.03468	0.46652	0.640843	NA
azo0059		(GenBank) conserved hypothetical secreted protein	52.3943	-1.64627	0.993942	-1.65631	0.09766	0.289088
azo0060		(GenBank) conserved hypothetical secreted protein	7.51472	3.40456	3.26079	1.04409	0.296443	0.562554
azo0061		(GenBank) conserved hypothetical secreted protein	3.01435	-4.61637	3.91695	-1.17856	0.238572	NA
azo0062		(GenBank) conserved hypothetical protein	1.06872	-1.80861	3.94325	-0.458659	0.646479	NA
azo0063		(GenBank) hypothetical protein	3.66058	0.17843	3.77541	0.0472612	0.962305	NA
azo0064		(GenBank) probable permease	23.6481	2.30035	1.95738	1.17522	NA	NA
azo0065		(GenBank) conserved hypothetical protein	2.21063	-4.16766	3.92066	-1.063	0.287782	NA
azo0066		(GenBank) probable enoyl-CoA hydratase/isomerase	4.399	-5.16094	3.49279	-1.4776	0.139515	NA
azo0067	polC	(GenBank) DNA-directed DNA polymerase	5.29247	-5.42782	2.97621	-1.82373	0.0681926	0.231361
azo0068		(GenBank) Hypothetical protein	0.117826	-0.0105119	4.08047	-0.00257614	0.997945	NA
azo0069		(GenBank) conserved hypothetical globin-like protein	2.87792	-3.46824	2.82597	-1.22728	0.219719	NA
azo0071		(GenBank) sigma-54 dependent response regulator	6.93194	1.29486	2.86525	0.451918	0.651328	0.842791
azo0072		(GenBank) putative sensor histidine kinase	10.0606	-1.45014	1.87622	-0.772905	0.439579	0.696585
azo0073		(GenBank) putative MFS permease	21.6637	-2.92903	2.18209	-1.3423	0.179498	0.422881
azo0074		(GenBank) conseved hypothetical exported protein	13.2037	3.1519	2.17485	1.44925	0.147268	0.375195
azo0075	rpoE	(GenBank) probable RNA polymerase sigma-E factor (sigma-24)	0.211085	-0.797771	4.04802	-0.197077	0.843767	NA
azo0076		(GenBank) conserved hypothetical membrane protein	0.245625	-0.987653	4.03087	-0.245022	0.806439	NA
azo0078		(GenBank) Hypothetical protein	4.65599	-4.20936	3.32553	-1.26577	0.205596	NA
azo0079	rtcB	(GenBank) rtcB protein	248.639	1.40876	0.612103	2.30152	0.0213625	0.110629
azo0080	prfC	(GenBank) peptide chain release factor	30.2446	-2.52903	1.12041	-2.25725	0.0239927	0.120318
azo0081		(GenBank) conserved hypothetical membrane protein	0.43944	-1.84301	3.97586	-0.463549	0.642971	NA
azo0082	rdgC	(GenBank) recombination associated protein RdgC	99.0296	0.588802	0.696675	0.84516	0.398021	0.66097
azo0083		(GenBank) conserved hypothetical protein	75.6709	-0.72979	0.80454	-0.907089	0.36436	0.635424
azo0084	rsuA	(GenBank) pseudouridylate synthase	55.5276	-1.6096	1.13074	-1.42348	0.154596	0.387223
azo0085		(GenBank) conserved hypothetical protein	29.5053	-3.77284	1.8117	-2.08248	0.0372982	0.159744
azo0087		(GenBank) hypothetical secreted protein	2.11586	-4.10662	3.92126	-1.04727	0.294974	NA
azo0088	uvrA1	(GenBank) putative excinuclease ABC subunit	108.258	-1.36505	0.893428	-1.52788	0.126543	0.338348
azo0089		(GenBank) conserved hypothetical hydrogenase cytochrome b-type subunit	0.986733	-3.0077	3.93774	-0.763813	0.444979	NA
azo0090	cycA1	(GenBank) probable cytochrome c'	7.33652	-2.47745	1.79783	-1.37802	0.168196	0.405209
azo0091		(GenBank) probable methyl-accepting chemotaxis protein	110.284	1.14801	1.56374	0.734143	0.462862	0.710279
azo0092	mucD1	(GenBank) probable serine protease MucD	17.4504	-0.133385	1.87144	-0.0712738	0.94318	0.981155
azo0093	irgA1	(GenBank) putative TonB-dependent receptor	34.0702	0.0166969	0.974017	0.0171423	0.986323	0.993947
azo0094	oxyR	(GenBank) putative oxyR	22.1814	0.612355	1.46791	0.417161	0.676561	0.856785
azo0096		(GenBank) conserved hypothetical protein	31.6528	2.73233	1.37907	1.98129	0.0475591	0.186267
azo0097	drpA	(GenBank) putative DNA processing protein DrpA	8.64744	-0.164134	1.64579	-0.0997298	0.920559	0.970718
azo0098		(GenBank) conserved hypothetical membrane protein	385.41	0.186077	0.463792	0.401209	0.688266	0.861511
azo0099	def1	(GenBank) probable peptide deformylase	0.837632	-1.35438	3.95666	-0.342303	0.732123	NA
azo0101	htpX	(GenBank) putative protease HtpX	161.69	1.94739	0.846485	2.30056	0.0214163	0.110651
azo0102	helX	(GenBank) putative thiol:disulphide oxidoreductase	2.87982	-1.72108	3.80733	-0.452044	0.651238	NA
azo0103		(GenBank) conserved hypothetical secreted protein	0.945286	-2.94215	3.93917	-0.746896	0.455126	NA
azo0104		(GenBank) conserved hypothetical secreted protein	29.9611	0.117547	1.95389	0.0601607	0.952028	0.983045
azo0105	tpx	(GenBank) probable thiol peroxidase	2.00723	-1.06652	3.24132	-0.32904	0.742126	NA
azo0106		(GenBank) conserved hypothetical membrane protein	20.0813	-4.42432	1.81822	-2.43332	0.0149611	0.0880258
azo0107		(GenBank) conserved hypothetical membrane protein	17.0976	-0.96517	1.10138	-0.876331	0.38085	0.648017
azo0108		(GenBank) conserved hypothetical secreted protein	0.105542	-0.0105119	4.08047	-0.00257614	0.997945	NA
azo0109	yihZ	(GenBank) D-tyrosyl-tRNA(Tyr) deacylase	5.18935	-5.39995	3.91268	-1.38011	0.167552	NA
azo0110		(GenBank) probable pirin-related protein	5.0374	6.30804	3.91852	1.6098	0.107441	NA
azo0111	adhA	(GenBank) putative alcohol dehydrogenase	7.68088	1.63103	2.18481	0.746528	0.455348	0.703841
azo0112	gstR1	(GenBank) putative transcriptional regulator	0.431379	2.76907	4.04139	0.685179	0.493231	NA
azo0113	gstA	(GenBank) probable glutathione transferase	0.328911	-1.42692	3.99868	-0.356849	0.721205	NA
azo0115		(GenBank) conserved hypothetical protein	10.9249	-0.954753	1.41825	-0.67319	0.500827	0.73565
azo0116	amn	(GenBank) AMP nucleosidase	190.59	-1.1381	0.848709	-1.34097	0.179929	0.422881
azo0117	braF	(GenBank) ABC transporter ATP-binding protein	129.325	0.0167964	0.691649	0.0242846	0.980626	0.991493
azo0118		(GenBank) ABC transporter ATP-binding protein	68.0884	1.33021	1.0053	1.3232	0.185769	0.430244
azo0119		(GenBank) probable ABC transporter substrate binding protein	101.963	-1.98759	0.668298	-2.97411	0.00293841	0.0264313
azo0120		(GenBank) ABC transporter permease protein	51.9664	-0.221441	1.03048	-0.21489	0.829853	0.93377
azo0121	livM1	(GenBank) putative branched-chain amino acid transport permease	58.2343	-1.07535	0.656761	-1.63736	0.101556	0.295953
azo0122		(GenBank) probable Fe-S cluster redox enzyme	7.2414	-5.88036	2.56762	-2.29019	0.02201	0.11227
azo0123		(GenBank) putative threonine efflux protein	4.14939	-4.03572	2.51517	-1.60455	0.108593	NA
azo0124		(GenBank) hypothetical secreted protein	0.43944	-1.84301	3.97586	-0.463549	0.642971	NA
azo0125		(GenBank) conserved hypothetical secreted protein	17.5558	-0.690059	1.75705	-0.392736	0.694514	0.862788
azo0126		(GenBank) conserved hypothetical protein	127.354	0.187494	0.713502	0.26278	0.79272	0.917879
azo0127		(GenBank) Hypothetical protein	0.834758	-2.76214	3.94346	-0.700436	0.483655	NA
azo0128		(GenBank) conserved hypothetical membrane protein	14.1611	1.03491	2.37762	0.43527	0.663366	0.850066
azo0129	tap	(GenBank) putative dipeptide chemoreceptor	10.9328	-6.4757	2.62553	-2.46643	0.0136466	0.0831743
azo0130	nahY	(GenBank) putative aromatic hydrocarbon chemotaxis transducer	10.3927	-3.45534	2.0242	-1.70701	0.0878197	0.270749
azo0132		(GenBank) transcriptional regulator, LysR family	0.647069	3.35219	3.99713	0.838649	0.401666	NA
azo0133	ilvE1	(GenBank) branched-chain-amino-acid transaminase	14.3779	2.36351	1.79481	1.31686	0.187886	0.4315
azo0134	ydaM	(GenBank) putative response regulator	176.081	-1.30713	0.931169	-1.40375	0.160392	0.39508
azo0135		(GenBank) putative response regulator	25.7132	-0.098969	1.4517	-0.0681744	0.945647	0.981217
azo0136		(GenBank) putative hybrid sensor and regulator protein	364.82	-0.47985	0.541457	-0.886218	0.3755	0.643521
azo0137	amiC1	(GenBank) putative aliphatic amidase expression-regulating protein	31.1673	-1.36172	1.23829	-1.09968	0.271471	0.53462
azo0139	cpdA	(GenBank) probable phosphodiesterase	189.49	1.93733	0.495583	3.90919	9.26063e-05	0.00162495
azo0140		(GenBank) conserved hypothetical protein	20.7889	2.16155	2.32248	0.930708	NA	NA
azo0141	gidA	(GenBank) glucose inhibited division protein A	9.80626	-6.3177	2.58637	-2.44269	0.0145781	0.0866306
azo0142	gidB	(GenBank) probable methyltransferase GidB	19.1415	-7.28299	3.25616	-2.23668	NA	NA
azo0143	parA1	(GenBank) ParA family protein	0.584127	-0.614378	3.98974	-0.153989	0.877618	NA
azo0145		(GenBank) conserved hypothetical secreted protein	1.22817	1.41679	3.88725	0.364471	0.715507	NA
azo0146	parB	(GenBank) probable chromosome partitioning protein ParB	11.785	-6.58315	3.52688	-1.86656	NA	NA
azo0147		(GenBank) conserved hypothetical membrane protein	3.35615	-2.00163	3.78228	-0.529211	0.596659	NA
azo0148		(GenBank) putative acyltransferase family protein	181.054	2.03543	1.39784	1.45613	0.145358	0.373127
azo0149	uxuA	(GenBank) putative mannonate dehydratase	34.7274	-0.463432	1.13692	-0.40762	0.683552	0.858776
azo0150	aas	(GenBank) bifunctional Aas protein	1230.61	1.23056	0.302447	4.06867	4.7282e-05	0.000921224
azo0151	smtB	(GenBank) putative transcriptional repressor	109.362	-2.60153	0.663494	-3.92095	8.81994e-05	0.00158826
azo0152		(GenBank) conserved hypothetical membrane protein	30.1641	0.953372	1.1749	0.811449	0.417108	0.675385
azo0161		(GenBank) conserved hypothetical protein	20.7079	0.717265	1.35238	0.530374	0.595852	0.806113
azo0163		(GenBank) conserved hypothetical protein	0.564564	-2.20144	3.96076	-0.555812	0.57834	NA
azo0164	phoB	(GenBank) phosphate regulon transcriptional regulatory protein	98.21	-1.0336	1.15161	-0.89753	0.369436	0.639119
azo0165	phoR	(GenBank) phosphate regulon sensor protein	69.3445	0.637169	0.906747	0.702697	0.482244	0.723214
azo0166		(GenBank) conserved hypothetical protein	31.9652	1.54671	1.0013	1.5447	0.122418	0.332493
azo0167		(GenBank) conserved hypothetical protein	11.6587	-0.323554	1.72367	-0.187712	0.851102	0.944544
azo0168		(GenBank) conserved hypothetical glutamine amidotransferases class-II (Gn-AT),YafJ-type	89.4433	0.456397	1.13077	0.403618	0.686494	0.860652
azo0169		(GenBank) conserved hypothetical secreted protein	0.464008	-1.91606	3.97247	-0.482335	0.629568	NA
azo0171		(GenBank) conserved hypothetical secreted protein	6.08777	3.98471	3.37534	1.18053	0.237788	0.496244
azo0179	rlpA	(GenBank) lipoprotein	9.2799	-2.56534	3.06611	-0.836674	0.402776	0.664398
azo0180	dacC	(GenBank) probable D-alanyl-D-alanine carboxypeptidase	25.7038	-4.82162	1.46693	-3.28687	0.00101307	0.0115218
azo0181	daaA	(GenBank) D-alanine transaminase	40.7993	-2.46773	0.953843	-2.58715	0.00967741	0.0651649
azo0182		(GenBank) conserved hypothetical protein	48.8319	-0.614029	0.900002	-0.682253	0.495079	0.733289
azo0185		(GenBank) conserved hypothetical secreted protein	337.251	1.37089	0.520747	2.63254	0.00847486	0.0590755
azo0186	rep	(GenBank) ATP-dependent DNA helicase	519.207	0.812572	0.481675	1.68697	0.091609	0.278103
azo_rrn1		(GenBank) azo_rrn1	139555	0.557206	0.34264	1.62622	0.103903	0.299803
azo_tRNA_0002	tRNA-Ile	(GenBank) tRNA-Ile	343.3	0.810033	0.481502	1.68231	0.0925096	0.279809
azo_tRNA_0003	tRNA-Ala	(GenBank) tRNA-Ala	27.4087	1.14514	1.05233	1.0882	0.276508	0.538538
azo_rrn2		(GenBank) azo_rrn2	105350	1.13782	0.188128	6.0481	1.46564e-09	1.05571e-07
azo0189	yueD	(GenBank) putative benzil reductase	5384.86	0.198024	0.253775	0.780315	0.435205	0.692889
azo0190		(GenBank) conserved hypothetical protein	3141.68	0.333927	0.204129	1.63586	0.101869	0.295953
azo0191		(GenBank) conserved hypothetical protein	113.088	-1.29086	0.633616	-2.03728	0.0416215	0.170871
azo0192	apbA1	(GenBank) 2-dehydropantoate 2-reductase	11.7231	-4.69736	2.58914	-1.81425	NA	NA
azo0193	trxC1	(GenBank) probable protein-disulfide reductase	4.12393	-5.06838	3.91421	-1.29487	0.195367	NA
azo0194	hvrA1	(GenBank) putative trans-acting regulatory protein HvrA	5.41038	-5.46038	2.887	-1.89137	0.0585749	0.212569
azo0196		(GenBank) consrved hypothetical transcription factor	8.90791	-1.56788	1.74343	-0.899307	0.368489	0.639119
azo0197		(GenBank) hypothetical membrane protein	3.90775	-4.99006	3.57941	-1.3941	0.163287	NA
azo0198	pabB	(GenBank) para-aminobenzoate synthase component I / 4-amino-4-deoxycho	28.3326	-4.61577	1.80574	-2.55616	0.0105835	0.0694942
azo0199	sbcD	(GenBank) exonuclease SbcD, putative	2.57322	-3.29163	3.91986	-0.839732	0.401059	NA
azo0200	sbcC	(GenBank) exonuclease SbcC, putative	8.4485	1.56224	2.12999	0.733453	0.463282	0.710466
azo0201		(GenBank) probable aryl-ester hydrolase	3.39886	-4.78891	3.9158	-1.22297	0.221341	NA
azo0202		(GenBank) conserved hypothetical protein	2.46491	-1.45846	2.65391	-0.549553	0.582626	NA
azo0203		(GenBank) conserved hypothetical membrane protein	3.93	-4.99833	3.91458	-1.27685	0.201655	NA
azo0204	bmpA	(GenBank) probable lipoprotein	372.243	-0.156101	0.437142	-0.357094	0.721021	0.874869
azo0205	hipO1	(GenBank) probable hippurate hydrolase	72.2163	-3.05434	1.40407	-2.17535	NA	NA
azo0206		(GenBank) putative AraC-family transcriptional regulator	0.756067	-2.6251	3.94709	-0.665072	0.506005	NA
azo0207		(GenBank) conserved hypothetical protein	0.854702	-2.79487	3.94264	-0.708883	0.478397	NA
azo0209	agaE	(GenBank) probable sarcosine oxidase, beta subunit	127.627	1.28264	0.50771	2.52632	0.0115264	0.0738497
azo0210	ooxA	(GenBank) putative opine oxidase subunit A	1.24732	-3.34394	3.93132	-0.850589	0.394998	NA
azo0211		(GenBank) conserved hypothetical protein	185.184	0.680289	0.642455	1.05889	0.28965	0.555586
azo0212	prp	(GenBank) probable proline dehydrogenase transcriptional activator	105.552	-0.0975345	0.828359	-0.117744	0.90627	0.964281
azo0213		(GenBank) aminotransferase, class III	8.95783	4.11565	3.13776	1.31165	0.189637	0.433847
azo0214		(GenBank) conserved hypothetical acetyltransferase	21.7545	-0.261927	1.70436	-0.15368	0.877862	0.952452
azo0215	aldH	(GenBank) putative aldehyde dehydrogenase (NAD+)	9.54946	-0.0480347	1.49332	-0.0321665	0.974339	0.988478
azo0216	hadL	(GenBank) probable haloalkanoic acid dehalogenase	146.18	-0.844052	0.88725	-0.951312	0.341446	0.612573
azo0217	ordL	(GenBank) FAD dependent oxidoreductase family protein	555.749	1.30454	0.550866	2.36816	0.0178769	0.0988218
azo0218	dppA	(GenBank) putative dipeptide transport system, periplasmic-binding protein	10.7466	-0.454682	2.47203	-0.183931	0.854068	0.946001
azo0219	dppB	(GenBank) putative dipeptide transport system, permease protein	9.98298	-2.73083	1.83685	-1.4867	0.137095	0.357711
azo0220	dppC	(GenBank) ABC transporter, permease protein	1.71938	-3.80469	3.92462	-0.969442	0.332325	NA
azo0221	dppD	(GenBank) putative dipeptide transport system, ATP-binding protein	10.7903	0.12891	1.93601	0.0665853	0.946912	0.9816
azo0222	gabD1	(GenBank) probable succinate-semialdehyde dehydrogenase [NAD(P)+]	3.81181	-2.28239	2.70476	-0.843844	0.398757	NA
azo0223		(GenBank) conserved hypothetical secreted protein	5.17287	-0.908319	2.7004	-0.336365	0.736596	NA
azo0225		(GenBank) hypothetical secreted protein	2.72574	-0.0483668	3.79396	-0.0127484	0.989829	NA
azo0226		(GenBank) conserved hypothetical secreted protein	0.105542	-0.0105119	4.08047	-0.00257614	0.997945	NA
azo0227	czcA1	(GenBank) putative cation efflux system protein	40.3614	-0.782516	1.21524	-0.643921	0.519627	0.748577
azo0229	fhuA1	(GenBank) probable ferrichrome-iron TonB-dependent receptor	1077.29	-0.445583	0.334447	-1.3323	0.182762	0.426587
azo0230		(GenBank) conserved hypothetical secreted protein	24.3932	0.459728	1.12371	0.409117	0.682454	0.858776
azo0231		(GenBank) conserved hypothetical membrane protein	37.4224	-4.75033	1.69675	-2.79966	0.0051156	0.0402641
azo0232	exbB1	(GenBank) putative biopolymer transport protein ExbB	1.85834	-3.91843	3.92327	-0.998765	0.317909	NA
azo0233	exbD1	(GenBank) putative biopolymer transport protein ExbD	7.21003	-5.87433	2.97234	-1.97633	0.0481169	0.186661
azo0234	exbD2	(GenBank) putative biopolymer transport protein ExbD	8.47031	-1.47903	1.41629	-1.0443	0.296348	0.562554
azo0235		(GenBank) conserved hypothetical membrane protein	5.38887	-1.6569	2.64522	-0.626374	0.53107	0.757201
azo0236	add	(GenBank) adenosine deaminase	15.6515	-3.40719	1.54526	-2.20493	0.0274589	0.130608
azo0237	npd1	(GenBank) putative NAD-dependent deacetylase	0.785821	-1.23386	3.96098	-0.311504	0.755417	NA
azo0238		(GenBank) hypothetical membrane protein	6.691	-5.76783	3.13405	-1.84038	0.0657129	0.226615
azo0240	dctP1	(GenBank) putative C4-dicarboxylate-binding periplasmic protein	80.4112	-0.0260429	0.683712	-0.0380905	0.969616	0.98808
azo0241	dctQ1	(GenBank) DctQ1 protein	31.6318	2.1899	1.27976	1.71119	0.0870463	0.269413
azo0242	dctM1	(GenBank) probable TRAP-type C4-dicarboxylate transport system, large permease component	20.2646	-2.33496	2.00644	-1.16373	0.244533	0.504337
azo0244		(GenBank) membrane fusion protein	11.0915	-6.49542	2.65665	-2.44497	0.0144866	0.0863023
azo0245		(GenBank) RND efflux transporter, permease protein	90.2971	0.638254	1.00342	0.636076	0.524727	0.752801
azo0246	oprM1	(GenBank) probable outer membrane efflux protein	9.89071	-0.369595	2.55706	-0.144539	0.885075	0.954548
azo0247	bfr1	(GenBank) putative bacterioferritin	3.38964	-4.78694	3.91581	-1.22246	0.221532	NA
azo0248	dksA1	(GenBank) probable dnaK suppressor protein	0.240639	-0.961724	4.03309	-0.238459	0.811525	NA
azo0251		(GenBank) conserved hypothetical membrane protein	6.48046	-5.72053	3.91151	-1.46249	0.143607	0.369432
azo0252		(GenBank) conserved hypothetical protein	85.9271	9.43732	3.43719	2.74565	NA	NA
azo0253		(GenBank) conserved hypothetical protein	23.8312	3.03488	3.35703	0.904039	NA	NA
azo0255		(GenBank) hypothetical protein	0.122813	-0.0105119	4.08047	-0.00257614	0.997945	NA
azo0256		(GenBank) conserved hypothetical membrane protein	2.44095	-0.180413	3.80345	-0.0474341	0.962167	NA
azo0258		(GenBank) conserved hypothetical acetyltransferase	12.2041	0.848246	2.04189	0.415422	0.677833	0.857939
azo0260		(GenBank) conserved hypothetical protein	0.580758	1.88226	4.03468	0.46652	0.640843	NA
azo0261		(GenBank) conserved hypothetical membrane protein	0.481278	-1.96542	3.97028	-0.495033	0.620577	NA
azo0262		(GenBank) hypothetical protein	0.245625	-0.987653	4.03087	-0.245022	0.806439	NA
azo0263		(GenBank) probable two-component system histidine kinase	7.50304	-4.92555	2.18755	-2.25163	0.0243457	0.120986
azo0264	qseB1	(GenBank) transcriptional regulatory protein	0.211085	-0.797771	4.04802	-0.197077	0.843767	NA
azo0265		(GenBank) conserved hypothetical secreted protein	36.9281	-6.33779	1.62272	-3.90565	9.39733e-05	0.00163047
azo0266		(GenBank) conserved hypothetical cytochrome b561 family protein	0.422169	-1.78985	3.97842	-0.44989	0.65279	NA
azo0267	czcB	(GenBank) putative membrane fusion protein	2.55227	0.149534	3.79731	0.0393789	0.968588	NA
azo0268	czcA2	(GenBank) putative cation efflux system protein	12.3526	-2.00785	2.51249	-0.799148	0.424204	0.682691
azo0269		(GenBank) conserved hypothetical protein	0.633254	-2.37188	3.95478	-0.599751	0.548672	NA
azo0270		(GenBank) hypothetical secreted protein	0.670705	3.39919	3.99427	0.851018	0.394759	NA
azo0271		(GenBank) conserved hypothetical protein	307.716	-0.496906	0.424633	-1.1702	0.24192	0.501784
azo0272		(GenBank) hypothetical protein	40.1173	0.0573883	0.942099	0.0609154	0.951427	0.983045
azo0273	sigW	(GenBank) putative ECF-family RNA polymerase sigma factor	0.471306	-1.93731	3.97152	-0.4878	0.625692	NA
azo0274		(GenBank) conserved hypothetical secreted protein	0.481278	-1.96542	3.97028	-0.495033	0.620577	NA
azo0275		(GenBank) conserved hypothetical secreted protein	20.2832	1.10915	2.28083	0.486292	0.62676	0.82858
azo0276		(GenBank) Hypothetical protein	12.228	-3.31404	2.14822	-1.5427	0.122905	0.332493
azo0277		(GenBank) Hypothetical protein	5.86739	-5.57802	2.81953	-1.97835	0.0478893	0.18642
azo0278		(GenBank) hypothetical membrane protein	0.422169	-1.78985	3.97842	-0.44989	0.65279	NA
azo0279		(GenBank) conserved hypothetical protein	0.353479	-1.52163	3.9929	-0.381083	0.703142	NA
azo0280		(GenBank) conserved hypothetical membrane protein	12.127	-1.32814	2.26212	-0.58712	0.557123	0.778531
azo0281		(GenBank) conserved hypothetical outer membrane protein	2.90639	5.51501	3.92712	1.40434	0.160218	NA
azo0282		(GenBank) conserved hypothetical protein	0.245625	-0.987653	4.03087	-0.245022	0.806439	NA
azo0286		(GenBank) putative ABC transporter permease	11.5009	-4.01411	2.12959	-1.88492	0.0594405	0.212786
azo0287		(GenBank) conserved hypothetical protein	48.6059	-2.09046	1.04704	-1.99655	0.0458737	0.182837
azo0288		(GenBank) hypothetical protein	0.422169	-1.78985	3.97842	-0.44989	0.65279	NA
azo0289		(GenBank) ABC transporter ATP-binding protein	4.41014	-5.16527	3.06428	-1.68564	0.0918653	NA
azo0290		(GenBank) conserved hypothetical protein	11.0198	-6.48616	2.51864	-2.57527	0.0100163	0.0663196
azo0292	darB	(GenBank) probable 3-oxoacyl-[acyl-carrier-protein] synthase	20.7434	4.43514	1.89121	2.34514	0.0190202	0.101598
azo0293	darA	(GenBank) probable dialkylrecorsinol condensing enzyme	24.2934	-0.190686	1.27362	-0.14972	0.880986	0.952715
azo0294		(GenBank) putative penicillin-binding protein	28.952	-1.67047	1.24603	-1.34063	0.18004	0.422881
azo0296		(GenBank) probable metallo-beta-lactamase superfamily protein	6.26548	-2.64207	3.19623	-0.826619	0.408453	0.668199
azo0298	paaY	(GenBank) probable phenyl acetic acid degradation protein	2.87608	-0.652179	2.43576	-0.267751	0.788891	NA
azo0299	paaZ	(GenBank) conserved hypothetical dehydrogenase	475.724	0.0624476	0.393026	0.158889	0.873756	0.951841
azo0300	paaG1	(GenBank) probable enoyl-CoA hydratase	9.96902	-1.44781	1.28875	-1.12342	0.261257	0.52246
azo0301	paaH1	(GenBank) probable 3-hydroxybutyryl-CoA dehydrogenase	86.2252	3.03605	1.64771	1.84259	0.0653892	0.226265
azo0302	paaI	(GenBank) phenylacetic acid degradation protein PaaI	68.1961	-0.54943	1.35196	-0.406396	0.684452	0.859451
azo0303	paaK	(GenBank) Phenylacetate--CoA ligase.	370.475	-0.126253	0.812645	-0.155361	0.876537	0.951865
azo0304	paaA	(GenBank) phenylacetic acid degradation protein [paaA]	96.7902	-0.136526	0.679352	-0.200965	0.840726	0.938428
azo0305	paaB	(GenBank) phenylacetic acid degradation protein PaaB	82.4176	0.798672	0.780772	1.02293	0.306343	0.573367
azo0306	paaC	(GenBank) probable phenylacetic acid degradation protein PaaC	94.9068	1.11874	1.49201	0.749816	0.453366	0.703841
azo0307	paaD	(GenBank) probable phenylacetic acid degradation protein PaaD	0.211085	-0.797771	4.04802	-0.197077	0.843767	NA
azo0308	paaE	(GenBank) probable phenylacetic acid degradation NADH oxidoreductase PaaE	111.861	-0.0294107	0.810029	-0.0363081	0.971037	0.98808
azo0309	paaR	(GenBank) putative TetR family transcriptional regulator	24.4721	1.5775	2.23936	0.704442	0.481157	0.723132
azo0310	paaJ1	(GenBank) probable beta-ketoadipyl CoA thiolase	342.518	-0.159464	0.456133	-0.3496	0.726639	0.878993
azo0311		(GenBank) probable ABC transporter substrate binding protein	106.265	0.745151	0.859361	0.867098	0.385888	0.651461
azo0312		(GenBank) ABC transporter permease protein	25.4777	-2.43459	1.39568	-1.74438	0.0810933	0.258737
azo0313		(GenBank) ABC transporter ATP-binding/permease protein	771.829	0.228066	0.294074	0.77554	0.43802	0.69573
azo0314		(GenBank) ABC transporter ATP-binding protein	2645.66	-0.478636	0.363421	-1.31703	0.187829	0.4315
azo0315	hupB	(GenBank) DNA-binding protein HU (DNA-binding protein II)	3.10104	-4.6574	3.33676	-1.39578	0.16278	NA
azo0316	rhlE1	(GenBank) putative ATP-dependent RNA helicase	1.60041	-3.70533	3.92589	-0.943819	0.345262	NA
azo0321	cutA2	(GenBank) putative protein disulfide-isomerase	0.122813	-0.0105119	4.08047	-0.00257614	0.997945	NA
azo0322	cutA1	(GenBank) periplasmic divalent cation tolerance protein	6.99902	0.889391	3.41857	0.260165	0.794737	0.918817
azo0323	naoA	(GenBank) 2-nitropropane dioxygenase.	69.0078	0.568398	2.0253	0.280648	0.77898	0.909448
azo0324		(GenBank) conserved hypothetical protein	6.43101	-0.969449	2.28424	-0.424407	0.671269	0.854433
azo0325		(GenBank) putative flavocytochrome protein	98.2281	-0.436756	1.34692	-0.324262	0.74574	0.889236
azo0326		(GenBank) conserved hypothetical protein	11.8675	-4.03535	2.23515	-1.80541	0.0710111	0.239084
azo0328	livK1	(GenBank) putative leucine-specific binding protein	3.41217	1.4925	3.74624	0.398398	0.690337	NA
azo0330	blaA	(GenBank) probable transcriptional regulator, LysR family	6.78255	0.953945	2.88637	0.330499	0.741023	0.886986
azo0331		(GenBank) conserved hypothetical protein	185.655	0.469017	0.405836	1.15568	0.247811	0.507799
azo0332		(GenBank) putative esterase	109.055	-0.864601	1.15345	-0.749582	0.453507	0.703841
azo0333		(GenBank) putative esterase	0.105542	-0.0105119	4.08047	-0.00257614	0.997945	NA
azo0334		(GenBank) conserved hypothetical secreted protein	115.035	0.397842	1.09162	0.364449	0.715522	0.872273
azo0335		(GenBank) EAL-domain containing protein	36.9594	0.707986	1.6668	0.424757	0.671014	0.854433
azo0336		(GenBank) PAS/PAC/GGDEF-domain containing protein	36.0445	-1.48462	1.26251	-1.17592	0.239625	0.499202
azo0337		(GenBank) Hypothetical protein	0.824785	-2.74552	3.94388	-0.696147	0.486337	NA
azo0338	pstS1	(GenBank) putative phosphate-binding periplasmic protein	3.46184	-4.81566	3.91564	-1.22985	0.218752	NA
azo0339		(GenBank) conserved hypothetical membrane protein	2571.16	0.0684514	0.25499	0.268447	0.788355	0.915424
azo0340		(GenBank) conserved hypothetical membrane protein	254.31	-0.851868	0.789789	-1.0786	0.280766	0.544716
azo0341		(GenBank) putative cytochrome c'	4.88378	-1.46843	3.40479	-0.431283	0.666262	NA
azo0342	nhoA	(GenBank) N-hydroxyarylamine O-acetyltransferase	10.9349	0.074204	3.05178	0.024315	0.980601	0.991493
azo0343	parA2	(GenBank) probable ParA family protein	8.87928	-0.567669	3.74836	-0.151445	0.879625	0.95256
azo0344		(GenBank) Hypothetical protein	13.6461	4.80856	2.86044	1.68106	0.0927515	0.28014
azo0345		(GenBank) ATP-dependent DNA helicase	19.1561	-3.27668	1.68827	-1.94085	0.0522769	0.196824
azo0346		(GenBank) putative Na+/H+ antiporter	15.0514	0.0834708	1.53015	0.0545509	0.956496	0.985413
azo0347		(GenBank) hypothetical secreted protein	8.69108	1.97811	2.55304	0.774808	0.438453	0.69573
azo0348		(GenBank) 4-hydroxybenzoate octaprenyltransferase	125.678	-2.28408	1.18665	-1.92482	0.0542514	0.201493
azo0349		(GenBank) putative Small Multi-Drug resistant family protein	173.31	-0.0587027	1.08275	-0.0542162	0.956763	0.985413
azo0350		(GenBank) conserved hypothetical secreted protein	105.915	-0.0741538	0.704936	-0.105192	0.916223	0.968827
azo0351	nodJ	(GenBank) ABC transporter permease NodJ	320.897	0.785413	0.445489	1.76304	0.0778946	0.251228
azo0352		(GenBank) conserved hypothetical protein	1609.01	1.95319	0.605735	3.22451	0.0012619	0.0138228
azo0353		(GenBank) hypothetical protein predicted by Glimmer/Critica	156.698	0.585878	0.46573	1.25798	0.2084	0.45698
azo0354		(GenBank) putative methylase	64118.1	0.834904	0.18708	4.46283	8.08853e-06	0.000188495
azo0355		(GenBank) conserved hypothetical protein	2002.51	0.397916	0.228188	1.74381	0.081192	0.258737
azo0356	vsr	(GenBank) putative hypothetical very short patch repair endonuclease	761.436	0.89057	0.299528	2.97324	0.00294669	0.0264313
azo0357		(GenBank) hypothetical protein	45870.9	0.845192	0.195417	4.32507	1.52482e-05	0.000338737
azo0358		(GenBank) putative two-component sensor kinase	1.01224e+06	0.470209	0.216	2.1769	0.0294884	0.137439
azo0359		(GenBank) conserved hypothetical membrane protein.	3391.41	0.520629	0.207884	2.50443	0.012265	0.076721
azo0360	nodI	(GenBank) ABC transporter ATP-binding protein NodI	35.9239	-3.07793	1.17545	-2.61851	0.00883151	0.0608511
azo0361		(GenBank) conserved hypothetical glutathione S-transferase	24.3478	-6.65526	1.70203	-3.91019	9.22224e-05	0.00162495
azo0362		(GenBank) conserved hypothetical protein	75.632	-8.29993	1.69495	-4.89686	9.73802e-07	2.93003e-05
azo0363	fer21	(GenBank) putative ferredoxin 2Fe-2S protein	2.91759	-4.56849	3.91729	-1.16624	0.243519	NA
azo0364		(GenBank) conserved hypothetical membrane protein	15.8346	-7.00927	2.03802	-3.43925	0.000583323	0.00749491
azo0365		(GenBank) Conserved Hypothetical protein	1.32873	1.03513	3.86577	0.267769	0.788878	NA
azo0366	srpH	(GenBank) probable serine O-acetyltransferase	27.8156	-6.84986	1.83554	-3.7318	0.00019012	0.00286022
azo0368	mmpI	(GenBank) probable immunodominant 35kDa protein	68.0672	-1.39037	0.866713	-1.60419	0.108672	0.309728
azo0369	csdB	(GenBank) probable cysteine desulphurase	426.133	0.923628	1.10984	0.832214	0.405288	0.666692
azo0370		(GenBank) conserved hypothetical membrane protein	5.9874	-1.29141	2.2831	-0.565638	0.57164	0.789993
azo0371		(GenBank) hypothetical secreted protein	244.043	0.0872141	0.878238	0.0993057	0.920896	0.970718
azo0372		(GenBank) conserved hypothetical protein	6.27658	-3.11007	2.3547	-1.3208	0.186569	0.430454
azo0373		(GenBank) conserved hypothetical peptidase	44.5141	0.805906	1.05783	0.76185	0.44615	0.700461
azo0374		(GenBank) conserved hypothetical peptidase	17.3543	-3.3221	1.55326	-2.1388	0.0324521	0.144725
azo0375		(GenBank) probABLE SODIUM/SOLUTE SYMPORTER TRANSMEMBRANE protein	61.7262	-0.122082	0.758027	-0.161053	0.872052	0.951355
azo0376		(GenBank) conserved hypothetical protein	2.05982	-4.06726	3.83098	-1.06168	0.288383	NA
azo0378		(GenBank) putative TonB-dependent receptor	14.7474	-0.0184724	2.42108	-0.00762981	0.993912	0.997269
azo0381		(GenBank) conserved hypothetical secreted protein	0.422169	-1.78985	3.97842	-0.44989	0.65279	NA
azo0382	dsbA	(GenBank) putative protein disulfide-isomerase	1.10033	-3.15996	3.93465	-0.80311	0.421911	NA
azo0383		(GenBank) short chain dehydrogenase family protein	1.77467	-3.85318	3.92403	-0.981943	0.326128	NA
azo0384		(GenBank) Hypothetical protein	169.736	2.34523	1.04182	2.25108	0.0243804	0.120986
azo0385		(GenBank) hypothetical membrane protein	6.94777	1.57303	2.22112	0.708216	0.478811	0.721251
azo0386		(GenBank) hypothetical membrane protein	8.31261	-6.0799	2.41194	-2.52076	0.0117103	0.0745473
azo0387		(GenBank) conserved hypothetical periplasmic binding protein	67.2778	-1.01527	0.987464	-1.02816	0.303875	0.570547
azo0388		(GenBank) conserved hypothetical protein	184.584	-0.0193432	0.738473	-0.0261936	0.979103	0.991196
azo0389	phbC1	(GenBank) probable poly-beta-hydroxybutyrate synthase	5622.77	-0.494159	0.194067	-2.54633	0.0108861	0.0708226
azo0390		(GenBank) conserved hypothetical protein	27.6465	-2.43986	1.18123	-2.06552	0.0388738	0.163545
azo0391		(GenBank) putative MerR-family transcriptional regulator	0.670106	-2.4492	3.95229	-0.61969	0.535462	NA
azo0392		(GenBank) conserved hypothetical protein	0.459022	-1.90165	3.97313	-0.478627	0.632204	NA
azo0393	fadAx	(GenBank) probable acyl-CoA thiolase	19.3697	-1.25484	2.0768	-0.604217	0.545699	0.76844
azo0394	fadfX	(GenBank) probable acyl-CoA dehydrogenase	7.16368	-0.349935	1.5499	-0.225778	0.821374	0.929226
azo0395		(GenBank) 2-hydroxychromene-2-carboxylate isomerase family protein	19.0166	-0.0868911	1.62477	-0.0534791	0.95735	0.985413
azo0397		(GenBank) Hypothetical protein	1.93046	-3.97236	3.92267	-1.01267	0.311218	NA
azo0399		(GenBank) conserved hypothetical protein	3.01084	-4.61387	3.52579	-1.30861	0.190668	NA
azo0402	cheB1	(GenBank) probable protein glutamate-methylesterase	4.06593	-5.04775	3.91432	-1.28956	0.197203	NA
azo0403	cheR1	(GenBank) probable chemotaxis protein methyltransferase	40.0482	-0.687715	1.63011	-0.421882	0.673111	0.854433
azo0404	cheD	(GenBank) conserved hypothetical chemotaxis protein CheD	8.10647	2.21956	2.0435	1.08616	0.27741	0.53961
azo0406		(GenBank) putative methyl-accepting chemotaxis protein	24.9971	-1.33546	0.885219	-1.50862	0.131395	0.346644
azo0407		(GenBank) putative methyl-accepting chemotaxis protein	118.432	1.90354	0.557334	3.41543	0.000636819	0.00800909
azo0408	cheA1	(GenBank) putative chemotaxis protein histidine kinase	113.805	-0.512105	0.677072	-0.756351	0.449439	0.702839
azo0409		(GenBank) putative STAS domain protein	5.62944	-5.51706	3.91222	-1.41021	0.158478	0.392806
azo0410		(GenBank) putative methyl-accepting chemotaxis protein	90.009	-0.570294	0.85797	-0.664701	0.506241	0.73916
azo0411	cheY1	(GenBank) probable chemotaxis response regulator	115.67	-2.069	1.25199	-1.65257	0.0984193	0.290612
azo0412		(GenBank) conserved hypothetical membrane protein	1.94428	-2.85232	3.22149	-0.885404	0.375939	NA
azo0413	exsB	(GenBank) conserved hypothetical ExsB protein	6.10444	2.85491	3.77961	0.755344	0.450043	0.703321
azo0415		(GenBank) conserved hypothetical secreted protein	0.211085	-0.797771	4.04802	-0.197077	0.843767	NA
azo0421		(GenBank) conserved hypothetical thioesterase	124.933	0.552868	0.822193	0.672432	0.501309	0.73565
azo0422		(GenBank) hypothetical protein	41.7018	-0.480718	1.08026	-0.445001	0.656319	0.846946
azo0423	hslV	(GenBank) ATP-dependent protease HslV	10.4119	-3.10584	2.08709	-1.48813	0.136718	0.357119
azo0424	hslU	(GenBank) ATP-dependent Hsl protease ATP-binding subunit	74.171	0.32767	0.749912	0.436944	0.662152	0.849398
azo0425	mdcF1	(GenBank) putative malonate transporter	2.21912	-4.17432	3.92059	-1.06472	0.287004	NA
azo0426		(GenBank) GGDEF/PAS-domain containing protein	27.9602	-1.01815	1.5117	-0.673514	0.500621	0.73565
azo0427	hslR	(GenBank) heat shock protein	9.57859	-1.68063	2.5948	-0.647692	0.517184	0.746869
azo0428	cysN_C	(GenBank) putative sulfate adenylyltransferase subunit 1 / adenylylsulfate kinase	3.01583	-4.61623	3.54585	-1.30187	0.192961	NA
azo0429	cysD	(GenBank) putative sulfate adenylyltransferase subunit 2	56.0413	-8.8331	1.83003	-4.82676	1.38771e-06	3.97421e-05
azo0430	cysH	(GenBank) probable phosphoadenylyl-sulfate reductase	6.86024	-5.80241	3.91124	-1.48352	0.137937	0.358726
azo0432	cysI	(GenBank) putative sulfite reductase	0.105542	-0.0105119	4.08047	-0.00257614	0.997945	NA
azo0433		(GenBank) conserved hypothetical membrane protein	1.94773	-3.98501	3.92253	-1.01593	0.309663	NA
azo0434	cysB	(GenBank) transcriptional regulator CysB	27.2586	0.614988	1.50102	0.409714	0.682016	0.858776
azo0435		(GenBank) hypothetical secreted protein	3.14863	-2.64703	2.98995	-0.88531	0.37599	NA
azo0437		(GenBank) probable aspartate ammonia-lyase	326.026	0.244853	0.364883	0.671044	0.502192	0.73565
azo0438	ansB2	(GenBank) periplasmic L-asparaginase II	15.5798	0.768343	1.99038	0.386027	0.699477	0.866536
azo0439	glnQ1	(GenBank) probable glutamine transport ATP-binding protein	12.4677	-2.63529	2.98441	-0.883018	0.377227	0.645084
azo0440	glnM	(GenBank) putative glutamine transport permease protein	62.1074	-2.98952	0.790886	-3.77997	0.000156848	0.00246906
azo0441	glnP	(GenBank) putative glutamine transport permease protein	274.397	1.59602	0.684233	2.33257	0.0196707	0.104047
azo0442	glnH	(GenBank) putative glutamine-binding protein	217.344	-1.96557	0.648718	-3.02993	0.00244608	0.0230728
azo0443		(GenBank) beta-lactamase	13.7186	-6.80271	3.06648	-2.21841	0.026527	0.1279
azo0444	lig2	(GenBank) DNA ligase	0.667795	-2.4443	3.95245	-0.618428	0.536293	NA
azo0445		(GenBank) probable ATP-dependent helicase	0.235653	-0.935447	4.03537	-0.231812	0.816684	NA
azo0447	dctD1	(GenBank) transcriptional regulatory protein	5.75492	-5.54887	3.9121	-1.41838	0.156079	0.389705
azo0448	dctB1	(GenBank) sensor histidine kinase	10.7762	-6.45465	2.39996	-2.68948	0.00715626	0.0521792
azo0449	kefB	(GenBank) putative glutathione-regulated potassium-efflux system protein	5.5103	-3.52561	2.7574	-1.2786	0.201038	0.447441
azo0450		(GenBank) PAS/PAC/GGDEF-domain containing protein	38.1254	-7.3078	2.164	-3.37699	0.00073283	0.00888743
azo0451		(GenBank) hypothetical secreted protein	1.51946	-3.62776	3.92695	-0.923812	0.355584	NA
azo0453	atm1	(GenBank) probable composite transport ATP-binding permase protein	88.0801	-0.704617	0.891273	-0.790574	0.429192	0.688354
azo0454		(GenBank) conserved hypothetical threonine efflux protein	7.26205	1.08663	3.26247	0.333068	0.739083	0.885543
azo0455		(GenBank) putative cobalmin snthesis protein	10.9161	-3.14987	1.58679	-1.98506	0.0471373	0.185349
azo0457	ragA	(GenBank) two-component response regulator	0.117826	-0.0105119	4.08047	-0.00257614	0.997945	NA
azo0458	ragB	(GenBank) putative two component sensor kinase	25.9117	-2.04119	1.54325	-1.32265	0.185951	0.430244
azo0459	amtD	(GenBank) probable ammonia permease	21.8345	-0.302678	1.88022	-0.16098	0.872109	0.951355
azo0461		(GenBank) hypothetical secreted protein	0.599105	-2.28248	3.95783	-0.576699	0.564143	NA
azo0462		(GenBank) conserved hypothetical secreted protein	136.338	-3.18134	0.750788	-4.23733	2.2619e-05	0.000480049
azo0463	fadE	(GenBank) probable acyl-CoA dehydrogenase	6.57213	-5.74068	2.69693	-2.1286	0.0332873	0.147344
azo0465	fadB1	(GenBank) probable enoyl-CoA hydratase / 3-hydroxyacyl-CoA dehydrogenase	0.122813	-0.0105119	4.08047	-0.00257614	0.997945	NA
azo0467	fadL	(GenBank) probable long-chain fatty acid transport protein	40.6422	0.129958	1.53025	0.0849261	0.93232	0.976192
azo0468	fadB2	(GenBank) probable 3-hydroxyacyl-CoA dehydrogenase / enoyl-CoA hydratase	3.48157	-3.76756	2.78725	-1.35171	0.176468	NA
azo0469	fadA2	(GenBank) probable 3-ketoacyl-CoA thiolase	15.4836	0.632586	1.71259	0.369373	0.711849	0.870404
azo0470	paaG2	(GenBank) putative enoyl-CoA hydratase	20.7717	-0.892604	1.49185	-0.598319	0.549627	0.772598
azo0471		(GenBank) conserved hypothetical membrane protein	27.8071	1.11006	2.74092	0.404996	0.68548	0.859835
azo0472		(GenBank) probable O-acetylhomoserine aminocarboxypropyltransferase	4.45888	-5.18142	3.00867	-1.72216	0.0850403	NA
azo0475		(GenBank) conserved hypothetical protein	1.88522	-3.93882	3.92304	-1.00402	0.315368	NA
azo0477	recG	(GenBank) ATP-dependent DNA helicase	1.18824	-3.27224	3.93257	-0.832089	0.405359	NA
azo0481		(GenBank) conserved hypothetical protein	10.2331	0.11827	2.43207	0.0486296	0.961214	0.986292
azo0482		(GenBank) conserved hypothetical membrane protein	5.98597	-2.18206	3.46358	-0.63	0.528695	0.755687
azo0483		(GenBank) conserved hypothetical secreted protein	2.27614	-3.09677	3.92175	-0.78964	0.429738	NA
azo0484		(GenBank) FHA domain containing protein	22.18	1.64175	1.40987	1.16447	0.244234	0.504337
azo0485		(GenBank) conserved hypothetical protein	74.8939	-0.0284276	0.781666	-0.0363679	0.970989	0.98808
azo0486		(GenBank) conserved hypothetical short-chain dehydrogenase	6.03073	-2.53461	1.97895	-1.28079	0.200268	0.446565
azo0490		(GenBank) putative acetone-cyanohydrin lyase	3.02006	-4.61898	3.35289	-1.37761	0.168323	NA
azo0491	isoJ	(GenBank) probable glutathione S-transferase	834.067	1.24823	0.307301	4.06192	4.86709e-05	0.000937672
azo0492		(GenBank) conserved hypothetical membrane protein	41.9109	-2.50976	2.11767	-1.18515	0.235957	0.494594
azo0494	sspA1	(GenBank) putative stringent starvation protein A	9.11253	-6.21228	3.48774	-1.78118	0.0748831	0.246212
azo0495		(GenBank) putative NADH dehydrogenase	1.11684	-3.18535	3.93416	-0.809663	0.418134	NA
azo0496	sltY	(GenBank) putative soulbe lytic murein transglycosylase	13.7651	-3.21165	2.09601	-1.53227	0.125457	0.337343
azo0498		(GenBank) GGDEF/PAS/PAC-domain containing protein	146.97	0.527708	0.957661	0.551039	0.581607	0.796818
azo0499	pheC	(GenBank) putative cyclohexadienyl dehydratase	12.0538	-3.32115	2.30397	-1.44149	0.149445	0.379116
azo0500	ilvA	(GenBank) probable threonine dehydratase	4.07023	-0.342259	2.41361	-0.141803	0.887235	NA
azo0501	hprK	(GenBank) probable Hpr serine kinase/phosphatase	7.22471	-4.87071	2.46921	-1.97258	0.0485434	0.187928
azo0502	ptsN	(GenBank) protein-Npi-phosphohistidine-sugar phosphotransferase	0.881191	-2.84451	3.94143	-0.721695	0.470482	NA
azo0503	rpoX	(GenBank) probable sigma-54 modulation protein	11.2198	0.784001	2.69992	0.29038	0.771526	0.904298
azo0504	rpoN1	(GenBank) RNA polymerase sigma-54 factor	124.856	0.487169	1.27219	0.382936	0.701767	0.866915
azo0507	recA	(GenBank) recombinase A	2.81555	-4.51774	3.91767	-1.15317	0.24884	NA
azo0508	ygaD1	(GenBank) probable CinA-related protein	0.228355	-0.895023	4.03896	-0.221597	0.824628	NA
azo0509		(GenBank) putative phosphatidylglycerophosphatase A	7.97709	-6.02104	3.62334	-1.66174	0.0965649	0.286918
azo0511		(GenBank) UPF0125 family protein	0.346381	0.951269	4.08047	0.233127	0.815663	NA
azo0512	rnfE1	(GenBank) probable electron transport complex protein RnfE	28.2197	-3.75439	2.04565	-1.8353	NA	NA
azo0513	rnfG1	(GenBank) probable electron transport complex protein RnfG	1.72246	-1.57789	3.88986	-0.405641	0.685006	NA
azo0514	rnfD1	(GenBank) probable electron transport complex protein RnfD	23.1382	0.0581566	1.2416	0.0468401	0.962641	0.986292
azo0515	rnfC1	(GenBank) probable electronen transport complex protein RnfC	0.353479	-1.52163	3.9929	-0.381083	0.703142	NA
azo0516	rnfB1	(GenBank) probable electron transport complex protein RnfB	0.105542	-0.0105119	4.08047	-0.00257614	0.997945	NA
azo0517	rnfA1	(GenBank) probable electron transport complex protein RnfA	82.8826	-1.30127	0.819327	-1.58821	0.112238	0.315728
azo0518	nifL	(GenBank) nitrogen fixation regulatory protein	29.1724	0.646378	1.8544	0.348565	0.727416	0.879038
azo0519	nifA	(GenBank) nif-specific regulatory protein	72.5166	-1.51104	1.36609	-1.1061	0.268682	0.530006
azo0520		(GenBank) conserved hypothetical secreted protein	16.404	-0.8654	2.86549	-0.302007	0.762647	0.900105
azo0522	sodC	(GenBank) superoxide dismutase	0.721917	-2.55171	3.94919	-0.646136	0.518191	NA
azo0523	nifB	(GenBank) nitrogen fixation protein	131.091	-2.472	0.632511	-3.90824	9.29717e-05	0.00162495
azo0524		(GenBank) conserved hypothetical ferredoxin	18.0783	8.15182	2.17075	3.7553	0.000173131	0.00267229
azo0526	fprA	(GenBank) probable type A flavoprotein	13.0618	-4.85327	2.06524	-2.34998	0.0187746	0.101196
azo0527	fdxC	(GenBank) probable ferredoxin IV	49.7635	1.24921	2.14151	0.583333	0.559669	0.78117
azo0528	fdxD	(GenBank) Ferredoxin V	9.02322	0.00644257	2.01748	0.00319337	0.997452	0.998292
azo0529	nifQ	(GenBank) putative NifQ protein	15.4796	-3.44568	1.85512	-1.85739	0.0632561	0.221443
azo0530	draG1	(GenBank) probable ADP-ribosyl-[dinitrogen reductase] hydrolase	3.30413	-4.74855	3.91606	-1.21258	0.225289	NA
azo0531		(GenBank) conserved hypothetical secreted protein	1.17826	-3.26044	3.93278	-0.829043	0.40708	NA
azo0532		(GenBank) hypothetical membrane protein	21.5843	0.941408	3.49346	0.269477	NA	NA
azo0533	yjdF	(GenBank) Conserved Hypothetical protein	1.14486	4.16887	3.95832	1.05319	0.292254	NA
azo0534		(GenBank) hypothetical membrane protein	0.815175	-2.72908	3.9443	-0.691904	0.488998	NA
azo0535	dcrH1	(GenBank) putative hemerythrin-like protein	2.92537	-2.43778	2.9004	-0.840498	0.400629	NA
azo0536		(GenBank) conserved hypothetical protein	7.71507	-5.97254	2.71823	-2.19722	0.0280048	0.132479
azo0537	draT	(GenBank) putative NAD(+)-dinitrogen-reductase ADP-D-ribosyltransferase	46.8084	1.35107	0.826104	1.63547	0.10195	0.295953
azo0538	nifH	(GenBank) putative nitrogenase iron protein	238.932	0.879851	0.749653	1.17368	0.240524	0.499324
azo0539	nifD	(GenBank) nitrogenase molybdenum-iron protein alpha chain	1428.37	-0.298359	0.267866	-1.11384	0.265349	0.524301
azo0540	nifK	(GenBank) nitrogenase molybdenum-iron protein beta chain	1646.84	0.234256	0.26316	0.890166	0.373377	0.642197
azo0541	nifT	(GenBank) nitrogen fixation protein [nifT]	225.67	0.683768	0.425097	1.6085	0.107726	0.30814
azo0542	fdxN	(GenBank) FdxN protein	126.962	0.359776	1.12253	0.320504	0.748586	0.890585
azo0543	nifY1	(GenBank) NifY protein	1055.03	1.14547	0.539702	2.12242	0.0338026	0.148578
azo0544		(GenBank) hypothetical protein	66.7939	-1.01216	1.01202	-1.00014	0.317243	0.585364
azo0545		(GenBank) putative methyl-accepting chemotaxis protein	200.663	-1.29037	0.870488	-1.48236	0.138246	0.359137
azo0546	nifM	(GenBank) probable peptidylprolyl isomerase	16.4676	-3.77395	1.34433	-2.80731	0.00499574	0.0397153
azo0547	nifZ	(GenBank) Nitrogen Fixation protein	100.754	0.657307	0.652382	1.00755	0.313671	0.582497
azo0548	nifW	(GenBank) nitrogen fixation protein NifW	101.666	-1.15481	1.03535	-1.11538	0.264687	0.524301
azo0549		(GenBank) conserved hypothetical protein	4.28083	-5.12334	3.24114	-1.58072	0.113942	NA
azo0550	nifP	(GenBank) serine O-acetyltransferase	90.8028	0.756574	1.30693	0.578892	0.562662	0.783507
azo0551	nifV	(GenBank) homocitrate synthase	2.7441	-4.48249	3.91794	-1.14409	0.252584	NA
azo0552	nifS	(GenBank) cysteine desulphurase	21.3578	-3.30642	1.71965	-1.92273	0.0545139	0.201523
azo0553	nifU	(GenBank) probable nitrogen fixation protein NifU	36.2775	0.330921	1.04791	0.315793	0.75216	0.892019
azo0554	hesB	(GenBank) HesB/yadR/yfhF family protein	5.00773	-5.34944	2.89018	-1.8509	0.0641835	NA
azo0555		(GenBank) conserved hypothetical protein	0.316627	-1.37759	4.00184	-0.34424	0.730665	NA
azo0556	fdxB	(GenBank) probable ferredoxin	10.8174	-1.15404	1.80886	-0.637996	0.523476	0.751845
azo0557		(GenBank) conserved hypothetical protein	9.11962	-6.21429	2.77992	-2.23542	0.0253897	0.123925
azo0558		(GenBank) conserved hypothetical protein	3.05037	-4.63267	3.91683	-1.18276	0.236904	NA
azo0560	nifX	(GenBank) conserved hypothetical NifX protein	11.0177	-6.48619	3.31761	-1.95508	0.0505733	0.192649
azo0561	nifN	(GenBank) probable nitrogenase iron-molybdenum cofactor biosynthesis protein NifN	45.0236	0.192835	1.65655	0.116408	0.907329	0.964458
azo0562	nifE	(GenBank) nitrogenase iron-molybdenum cofactor biosynthesis protein NifE	54.4434	-1.92886	0.817555	-2.3593	0.0183094	0.100049
azo0563		(GenBank) probale Hypothetical protein	0.117826	-0.0105119	4.08047	-0.00257614	0.997945	NA
azo0564		(GenBank) conserved hypothetical protein	18.8277	-1.12171	1.80169	-0.622587	0.533556	0.75853
azo0565	morA	(GenBank) GGDEF/EAL/PAS/PAC/GAF-domain containing protein	13.5207	-0.310825	2.35	-0.132266	0.894774	0.95935
azo0566		(GenBank) hypothetical membrane protein	1.4571	-2.35678	3.93175	-0.599422	0.548892	NA
azo0567		(GenBank) conserved hypothetical protein	0.353479	-1.52163	3.9929	-0.381083	0.703142	NA
azo0568	vsrA	(GenBank) putative sensory box histidine kinase	4.4773	-5.1864	3.21114	-1.61513	0.106283	NA
azo0569	vsrD1	(GenBank) DNA-binding response regulator	1.27572	-0.967576	3.90241	-0.247943	0.804178	NA
azo0571	ruvC	(GenBank) crossover junction endodeoxyribonuclease	4.11615	-5.06693	3.91422	-1.29449	0.195495	NA
azo0573		(GenBank) conserved hypothetical membrane protein	13.3087	-1.79676	2.46262	-0.729614	0.465626	0.711307
azo0574	yebC	(GenBank) conserved hypothetical protein	53.4364	2.6919	2.20163	1.22269	0.221448	0.476796
azo0575		(GenBank) hypothetical secreted protein	5.42289	-4.44085	3.36467	-1.31985	0.186886	0.430454
azo0576		(GenBank) conserved hypothetical protein	177.714	-0.867567	0.54294	-1.5979	0.110064	0.311827
azo0577	gstR2	(GenBank) probable transcriptional regulator, LysR family	2.23568	5.13647	3.93321	1.30592	0.191579	NA
azo0578	emrY	(GenBank) multidrug resistence transmembrane protein	1.10531	-3.16629	3.93453	-0.804744	0.420967	NA
azo0579		(GenBank) conserved hypothetical membrane protein	12.5573	0.266824	1.9608	0.13608	0.891758	0.957412
azo0580		(GenBank) putative methyl-accepting chemotaxis transducer	32.867	1.09567	1.52187	0.719953	0.471554	0.71485
azo0581	araJ	(GenBank) putative transmembrane efflux precursor protein	0.105542	-0.0105119	4.08047	-0.00257614	0.997945	NA
azo0582		(GenBank) putative permeases of the major facilitator superfamily	33.3342	3.77892	2.38624	1.58363	NA	NA
azo0583	lysR	(GenBank) putative transcriptional regulator, LysR family	0.576848	-2.2308	3.95968	-0.563378	0.573178	NA
azo0585	tlyA	(GenBank) conserved hypothetical protein	0.333897	-1.44629	3.99747	-0.361801	0.7175	NA
azo0588		(GenBank) conserved hypothetical secreted protein	945.6	0.210056	0.319958	0.656511	0.511496	0.741357
azo0591	msbBa	(GenBank) putative lipid A biosynthesis acyltransferase,truncated	6.01458	-4.59785	2.54034	-1.80994	0.0703058	0.237045
azo0593		(GenBank) conserved hypothetical membrane protein	22.9395	0.0546799	1.63352	0.0334736	0.973297	0.988478
azo0595		(GenBank) 3',5'-cyclic-nucleotide phosphodiesterase	22.5205	-3.97682	1.65151	-2.40798	0.0160409	0.0920756
azo0596	xerC	(GenBank) site-specific recombinase	1.68599	-1.5326	3.3773	-0.453795	0.649976	NA
azo0597		(GenBank) conserved hypothetical protein	1.35094	-3.45629	3.92949	-0.879578	0.379088	NA
azo0598		(GenBank) probable SAM dependent methyl transferase	1.29913	-3.40115	3.93037	-0.865352	0.386846	NA
azo0603		(GenBank) conserved hypothetical membrane protein	0.117826	-0.0105119	4.08047	-0.00257614	0.997945	NA
azo0604		(GenBank) conserved hypothetical membrane protein	12.7818	3.12548	2.06731	1.51185	0.130571	0.345621
azo0607		(GenBank) putative TonB-dependent receptor	218.972	0.725756	0.547849	1.32474	0.185258	0.430019
azo0608	ybiX	(GenBank) putative PKHD-type hydroxylase	35.4468	-1.09231	2.11835	-0.515645	0.606103	0.815802
azo0609	gox	(GenBank) probable (S)-2-hydroxy-acid oxidase	0.245625	-0.987653	4.03087	-0.245022	0.806439	NA
azo0610	oprM2	(GenBank) putative outer membrane efflux protein	8.84198	6.13826	3.74861	1.63747	0.101531	0.295953
azo0611	macB	(GenBank) ATP-binding/permease fusion ABC transporter	16.4368	-7.06381	2.12323	-3.32691	0.000878132	0.0103824
azo0612	macA	(GenBank) periplasmic component of efflux system	68.301	0.916702	0.540975	1.69454	0.0901632	0.275828
azo0616	bfr2	(GenBank) putative bacterioferritin	2.1784	-4.14677	3.92086	-1.05762	0.29023	NA
azo0617	bfd	(GenBank) conserved hypothetical bacterioferritin-associated ferredoxin	8.78506	-6.16013	2.73516	-2.25221	0.0243093	0.120986
azo0618		(GenBank) putative hemin uptake protein	6.57092	-5.74145	2.92551	-1.96255	0.0496988	0.190361
azo0619		(GenBank) conserved hypothetical protein	0.915891	3.84643	3.97113	0.968597	0.332746	NA
azo0620		(GenBank) conserved hypothetical secreted protein	3.82228	5.91009	3.92225	1.50681	0.131859	NA
azo0621		(GenBank) conserved hypothetical secreted protein	32.8159	-0.368337	0.808772	-0.455427	0.648802	0.841813
azo0622		(GenBank) conserved hypothetical signaling protein	129.711	0.713892	0.839694	0.850181	0.395225	0.659348
azo0623	matA	(GenBank) putative malonyl-CoA decarboxylase	90.9092	-0.464656	0.690092	-0.673325	0.500741	0.73565
azo0624		(GenBank) PAS/PAC-domain containing protein	50.713	0.671184	1.31449	0.510605	0.609628	0.81823
azo0625		(GenBank) hypothetical two-component system response regulator	3.69054	-1.70867	2.85538	-0.598404	0.54957	NA
azo0627	yceH	(GenBank) conserved hypothetical protein	0.942612	-2.93831	3.93926	-0.745904	0.455725	NA
azo0628		(GenBank) putative adenylate/guanylate cyclase	63.6272	2.39654	1.63529	1.46551	0.142781	0.368052
azo0629		(GenBank) conserved hypothetical secreted protein	108.165	1.51309	0.644959	2.34603	0.0189745	0.101598
azo0630		(GenBank) conserved hypothetical secreted protein	96.0917	-0.234204	1.33405	-0.175559	0.86064	0.9493
azo0631		(GenBank) HD-domain containing protein	2750.17	0.343398	0.356925	0.962101	0.335999	0.60597
azo0633		(GenBank) conserved hypothetical protein	5.4882	-5.48171	3.91236	-1.40113	0.161176	0.3966
azo0634		(GenBank) conserved hypothetical protein	5.0966	-2.72433	2.51374	-1.08377	0.278465	NA
azo0635		(GenBank) conserved hypothetical protein	12.2898	-6.64345	2.5708	-2.58419	0.00976078	0.0653482
azo0636		(GenBank) conserved hypothetical membrane protein	15.5997	0.147753	2.64474	0.0558666	0.955448	0.985413
azo0637		(GenBank) Hypothetical protein	36.2297	-22.2645	3.49343	-6.37324	NA	NA
azo0638		(GenBank) conserved hypothetical protein	9.12667	-6.21488	2.53013	-2.45635	0.0140357	0.0844678
azo0645		(GenBank) conserved hypothetical protein	2.25315	3.24925	3.28496	0.989128	0.3226	NA
azo0646		(GenBank) toxin secretion ABC transporter permease and ATP-binding protein	33.9456	-1.71425	1.44268	-1.18824	0.23474	0.493082
azo0647	hylD	(GenBank) putatice HlyD family secretion protein	64.2064	-1.86174	1.43504	-1.29735	0.194512	0.440906
azo0649		(GenBank) conserved hypothetical protein	99.3836	-0.131233	0.721027	-0.182008	0.855576	0.94679
azo0650		(GenBank) conserved hypothetical glycosyltransferase	139.195	-0.217691	0.627129	-0.347124	0.728499	0.879899
azo0652		(GenBank) conserved hypothetical GGDEF domain protein	1.59314	-3.69684	3.926	-0.94163	0.346382	NA
azo0653		(GenBank) conserved hypothetical secreted protein	19.7476	-3.76922	1.81575	-2.07585	0.037908	0.161506
azo0654	aggA	(GenBank) putative outer membrane efflux protein	3.64564	-3.84123	2.63211	-1.45937	0.144462	NA
azo0655		(GenBank) putative two-component sensor histidine kinase protein	90.8661	1.58765	0.819397	1.93758	0.0526739	0.197798
azo0656		(GenBank) putative transcriptional regulator, LuxR family	3.36282	-4.77467	3.91589	-1.2193	0.222728	NA
azo0657		(GenBank) conserved hypothetical membrane protein	0.105542	-0.0105119	4.08047	-0.00257614	0.997945	NA
azo0658		(GenBank) hypothetical membrane protein	3.96847	-0.578972	2.89774	-0.199801	0.841636	NA
azo0659	gor	(GenBank) probable glutathione-disulfide reductase	0.235653	-0.935447	4.03537	-0.231812	0.816684	NA
azo0660		(GenBank) ABC transporter permease and ATP-binding protein	7.23041	-0.340503	2.0474	-0.16631	0.867913	0.951143
azo0661		(GenBank) conserved hypothetical protein	0.316627	-1.37759	4.00184	-0.34424	0.730665	NA
azo0662		(GenBank) conserved hypothetical secreted protein	0.117826	-0.0105119	4.08047	-0.00257614	0.997945	NA
azo0663		(GenBank) probable CDP-alcohol phosphatidyltransferase family protein.	6.88521	-5.80914	2.83604	-2.04833	0.0405276	0.168711
azo0664		(GenBank) conserved hypothetical protein	163.737	1.138	1.38666	0.820674	0.411832	0.671416
azo0667		(GenBank) putative acyltransferase	10.4915	-6.41563	3.59919	-1.78252	NA	NA
azo0668		(GenBank) conserved hypothetical phosphatidate cytidylyltransferase	30.2751	-1.57612	1.48022	-1.06478	0.286974	0.552337
azo0669	napC1	(GenBank) probable cytochrome C-type protein NapC	19.1471	0.0697018	1.82746	0.0381413	0.969575	0.98808
azo0670	napB1	(GenBank) probable diheme cytochrome C	524.555	0.498184	0.503495	0.98945	0.322443	0.589399
azo0671	napA1	(GenBank) nitrate reductase	331.505	-0.238151	0.697026	-0.341667	0.732601	0.881718
azo0672	napD1	(GenBank) putative NapD protein	14.6999	-6.90295	2.8701	-2.40513	NA	NA
azo0674	amiC2	(GenBank) putative aliphatic amidase expression-regulating protein	34.5393	-0.222516	1.28718	-0.17287	0.862753	0.950015
azo0675		(GenBank) ABC transporter permease protein	4.9095	1.88903	2.26496	0.834027	0.404266	NA
azo0676	urtC	(GenBank) probable ABC transporter, membrane spanning protein	54.8902	-0.0998266	0.81015	-0.12322	0.901933	0.963115
azo0677	urtD	(GenBank) conserved hypothetical ABC transporter, ATP binding protein	75.9555	-1.16657	0.656467	-1.77704	0.0755614	0.247396
azo0678	urtE	(GenBank) ABC transporter ATP-binding protein	218.715	1.32789	0.59435	2.23419	0.0254708	0.124066
azo0679	nodD	(GenBank) probable nodulation protein	36.0619	0.706788	1.29701	0.544937	0.585797	0.799792
azo0680	caiD	(GenBank) putative Carnitinyl-CoA dehydratase	0.223568	1.91304	4.08047	0.468828	0.639192	NA
azo0681		(GenBank) conserved hypothetical membrane protein	0.68967	-0.982755	3.9712	-0.24747	0.804544	NA
azo0682		(GenBank) conserved hypothetical sodium:solute symporter	792.856	0.830446	0.83182	0.998347	0.318111	0.585364
azo0683	ytfL1	(GenBank) probable hemolysin	489.034	-0.418641	0.499969	-0.837334	0.402405	0.664247
azo0684	mdcY	(GenBank) transcriptional regulator, GntR-family	0.706959	-2.52293	3.95004	-0.638711	0.523011	NA
azo0685	mutB	(GenBank) probable Methylmalonyl-CoA mutase large subunit	86.9736	-1.80468	0.73498	-2.45542	0.014072	0.0844678
azo0687	pccB	(GenBank) probable propionyl-coa carboxylase beta subunit.	119.957	-0.133027	0.509928	-0.260873	0.79419	0.918633
azo0688	pccA	(GenBank) probable propionyl-CoA carboxylase alpha chain	92.3936	-0.46714	0.719713	-0.649065	0.516297	0.746041
azo0689		(GenBank) GGEF/EAL/PAS/PAC-domain containing protein	42.7323	-1.80918	0.987506	-1.83207	0.0669408	0.228947
azo0690		(GenBank) conserved hypothetical protein	8.95775	-0.740795	2.59977	-0.284947	0.775685	0.906937
azo0691		(GenBank) conserved hypothetical metallopeptidase	24.5833	-3.53888	2.00239	-1.76733	0.0771729	0.249918
azo0692	gloA1	(GenBank) probable lactoylglutathione lyase	0.122813	-0.0105119	4.08047	-0.00257614	0.997945	NA
azo0693	virG	(GenBank) probable DNA-binding response regulator	2.36798	3.33721	3.90047	0.855591	0.392224	NA
azo0694		(GenBank) putative hybrid sensor and regulator protein	40.2454	0.336012	1.49085	0.225383	0.821681	0.929226
azo0695	oruR1	(GenBank) putative ornithine utilization regulator	38.1835	5.08395	2.60715	1.95	NA	NA
azo0696		(GenBank) probable methylmalonyl-coa mutase protein	521.335	-1.12807	0.374585	-3.01151	0.00259951	0.0241712
azo0697		(GenBank) hypothetical secreted protein	0.81978	-1.332	3.95744	-0.336582	0.736432	NA
azo0698	fumC	(GenBank) fumarate hydratase	1.70598	-3.79558	3.92473	-0.967091	0.333498	NA
azo0699		(GenBank) hypothetical secreted protein	101.56	-1.99656	1.47222	-1.35615	0.175052	0.417486
azo0700		(GenBank) conserved hypothetical protein	15.1826	-1.54966	1.66353	-0.931546	0.351571	0.624769
azo0701	nagZ1	(GenBank) putative beta-hexosaminidase	1.01896	-3.05239	3.9368	-0.775348	0.438134	NA
azo0702	creD	(GenBank) inner membrane protein CreD	0.117826	-0.0105119	4.08047	-0.00257614	0.997945	NA
azo0703	creC	(GenBank) catabolite repression sensor kinase for PhoB	0.341195	-1.47492	3.99571	-0.369125	0.712034	NA
azo0704	creB	(GenBank) two-component system regulatory protein	6.77699	-3.86508	2.35332	-1.6424	0.100508	0.294563
azo0706	mtgA	(GenBank) probable monofunctional biosynthetic peptidoglycan transglycosylase	2.81555	-4.51774	3.91767	-1.15317	0.24884	NA
azo0708		(GenBank) conserved hypothetical secreted protein	7.97478	-6.021	2.95922	-2.03466	0.0418851	0.171146
azo0710		(GenBank) putative methyltransferase	0.351168	-1.51243	3.99345	-0.378728	0.70489	NA
azo0711		(GenBank) conserved hypothetical protein	88.2228	-0.350882	0.7417	-0.473077	0.636158	0.835859
azo0712	uppP	(GenBank) undecaprenol kinase	4.31691	-5.13388	3.14336	-1.63325	0.102417	NA
azo0713		(GenBank) conserved hypothetical protein	0.211085	-0.797771	4.04802	-0.197077	0.843767	NA
azo0714		(GenBank) conserved hypothetical protein	1.56394	-3.67066	3.92636	-0.934878	0.349851	NA
azo0715		(GenBank) conserved hypothetical protein	2.41865	-4.29876	3.79487	-1.13278	0.257305	NA
azo0716	hrpA	(GenBank) putative ATP-dependent helicase	411.645	0.384646	0.671089	0.573166	0.566532	0.785675
azo0717		(GenBank) conserved hypothetical secreted protein	719.519	0.856519	0.556627	1.53877	0.123861	0.333807
azo0721	rplI	(GenBank) 50S ribosomal protein L9	3753.79	-0.512916	0.383108	-1.33883	0.180626	0.423682
azo0722	dnaB	(GenBank) DnaB protein	60.6878	-0.858182	0.98696	-0.86952	0.384563	0.651461
azo_rrn7		(GenBank) azo_rrn7	1.1533	-0.733899	3.90879	-0.187756	0.851068	NA
azo0723		(GenBank) putative monooxygenase	9.95937	-6.34058	2.34173	-2.70764	0.00677626	0.0498674
azo0724	dsbC	(GenBank) putative protein disulfide-isomerase	809.018	0.255256	0.290821	0.877709	0.380102	0.648017
azo0725	mltA	(GenBank) putative membrane-bound transglycolase	20.1554	-1.68331	1.47285	-1.1429	0.253081	0.514605
azo0726		(GenBank) hypothetical membrane protein	1.79233	-3.86549	3.92389	-0.985118	0.324566	NA
azo0727		(GenBank) conserved hypothetical ATPase family protein	380.891	0.21596	0.427631	0.505015	0.613548	0.820919
azo0728		(GenBank) bifunctional DGTP-pyrophosphohydrolase/Thiamine-phosphate diphosphorylase	12.1508	0.947167	1.99539	0.474678	0.635017	0.834864
azo0729		(GenBank) conserved hypothetical protein	2.14462	-0.567345	3.82084	-0.148487	0.881958	NA
azo0730	yacF	(GenBank) conserved hypothetical protein	199.814	7.71424	3.75915	2.05212	NA	NA
azo0731	coaE	(GenBank) CoaE protein	1.44843	-3.56014	3.92791	-0.906371	0.36474	NA
azo0732		(GenBank) conserved hypothetical secreted protein	0.915891	3.84643	3.97113	0.968597	0.332746	NA
azo0735	ntrC	(GenBank) nitrogen regulation protein NR(I)	233.794	0.444642	0.791912	0.56148	0.57447	0.790229
azo0736	ntrB	(GenBank) nitrogen regulation protein NR(II)	193.083	-0.0991514	0.867646	-0.114276	0.909019	0.965309
azo0737		(GenBank) conserved hypothetical secreted protein	5.20732	-5.40507	2.77752	-1.94601	0.0516538	0.196136
azo0739	czcD1	(GenBank) putative cobalt-zinc-cadmium resistance protein	125.156	-0.505143	0.664042	-0.760709	0.446831	0.700692
azo0740		(GenBank) conserved hypothetical sulphurtransferase protein	1.43386	-3.54333	3.92816	-0.902033	0.367039	NA
azo0742		(GenBank) conserved hypothetical protein	20.7173	-0.395186	1.82648	-0.216365	0.828703	0.933568
azo0743	cls1	(GenBank) putative cardiolipin synthetase	28.7393	-1.54443	2.80777	-0.550057	NA	NA
azo0744		(GenBank) conserved hypothetical protein	105.156	2.47312	1.89605	1.30436	NA	NA
azo0746		(GenBank) hypothetical membrane protein	73.2505	-0.198425	0.863957	-0.22967	0.818349	0.928862
azo0747		(GenBank) conserved hypothetical secreted protein	23.1363	-2.06207	1.97643	-1.04333	0.296797	0.562554
azo0748		(GenBank) cellobiose phosphorylase	9.02912	6.16952	2.86917	2.15028	0.031533	0.141997
azo0749		(GenBank) conserved hypothetical glycosyl transferase	17.7936	-4.67632	1.73026	-2.70267	0.00687845	0.0504632
azo0750		(GenBank) conserved hypothetical membrane protein	1.06044	-3.10835	3.93566	-0.789791	0.42965	NA
azo0751		(GenBank) conserved hypothetical membrane protein	0.486264	-1.9793	3.96968	-0.498605	0.618058	NA
azo0752	ychF	(GenBank) conserved hypothetical protein	14.6494	0.279607	1.72896	0.16172	0.871527	0.951355
azo0753	pth	(GenBank) Pth protein	14.4347	-6.87594	3.15369	-2.18028	0.0292364	0.137069
azo0758		(GenBank) conserved hypothetical secreted protein	64.8765	0.339559	2.02327	0.167827	NA	NA
azo0759	mutM	(GenBank) MutM protein	7.1256	-0.397802	3.31647	-0.119948	0.904525	0.963718
azo0760		(GenBank) conserved hypothetical protein	99.8793	-1.87105	0.867814	-2.15605	0.0310796	0.141525
azo0761	fdx1	(GenBank) probable ferredoxin	0.589132	-2.25963	3.95864	-0.57081	0.568129	NA
azo0763		(GenBank) putative methylase	20.2984	-6.38976	1.73872	-3.67498	0.000237872	0.0033656
azo0764		(GenBank) probable Zn dependent peptidase	18.6307	-7.24495	2.22592	-3.25482	0.00113465	0.0126016
azo0765		(GenBank) probable Zn dependent peptidase	49.7822	-1.77638	0.993046	-1.78882	0.0736444	0.244658
azo0767	FtsE	(GenBank) probable cell division ATP-binding protein FtsE	101.055	1.43918	1.26122	1.1411	0.253829	0.514648
azo0768	FtsX	(GenBank) putative cell division protein FtsX	7.64711	-3.98648	2.23741	-1.78174	0.0747924	0.246212
azo0769	ahpC	(GenBank) alkyl hydroperoxide reductase subunit C	165.893	-0.0787243	0.397902	-0.197849	0.843164	0.940056
azo0770	ahpF	(GenBank) alkyl hydroperoxide reductase subunit F	930.088	0.249416	0.318966	0.781952	0.434243	0.692748
azo0771		(GenBank) probable C-5 cytosine-specific DNA methylase	0.329111	0.951269	4.08047	0.233127	0.815663	NA
azo0772	rnhA1	(GenBank) RnhA1 protein	4514.56	1.56322	0.24138	6.47617	9.40771e-11	9.31756e-09
azo0773		(GenBank) Hypothetical protein	54051.4	0.998515	0.192638	5.18339	2.17894e-07	7.87099e-06
azo0774		(GenBank) hypothetical protein	114742	1.14016	0.200437	5.68837	1.28255e-08	6.89495e-07
azo0775		(GenBank) putative resolvase	404.158	0.663721	0.529111	1.25441	0.209694	0.45897
azo0776		(GenBank) putative integrase	14497.6	1.28306	0.225678	5.68537	1.30531e-08	6.89495e-07
azo0777		(GenBank) hypothetical secreted protein	53.1629	1.99871	1.59943	1.24964	0.211432	0.460638
azo0778		(GenBank) Conserved Hypothetical protein	253.311	-0.141549	0.56781	-0.24929	0.803137	0.923588
azo0779	ybeZ	(GenBank) PhoH-like protein	139.506	-0.0190363	1.03569	-0.0183803	0.985335	0.993947
azo0780		(GenBank) conserved hypothetical protein	14.239	-1.84694	1.68629	-1.09527	0.273398	0.53708
azo0781	corC	(GenBank) putative magnesium and cobalt efflux protein	27.3541	-0.960316	0.929805	-1.03281	0.301691	0.568691
azo0782	lnt	(GenBank) putative apolipoprotein N-acyltransferase	0.422169	-1.78985	3.97842	-0.44989	0.65279	NA
azo0783		(GenBank) membrane fusion protein	6.99127	-1.11684	1.96274	-0.569022	0.569341	0.787939
azo0784		(GenBank) RND efflux transporter, permease protein	316.318	1.12544	1.28376	0.876674	0.380664	0.648017
azo0788		(GenBank) probable acyltransferase	15.3113	-6.96186	2.56219	-2.71716	NA	NA
azo0789		(GenBank) probable phasin	92.663	-1.08341	1.58666	-0.682828	0.494715	0.733289
azo0790	paaF1	(GenBank) probable enoyl-CoA hydratase	35.9836	0.118873	1.70629	0.0696673	0.944458	0.981197
azo0795		(GenBank) putative glutathione-regulated potassium-efflux system protein	145.71	-0.0680653	0.864765	-0.0787097	0.937264	0.977138
azo0796		(GenBank) conserved hypothetical membrane protein	88.759	0.408897	0.966897	0.422896	0.672371	0.854433
azo0797		(GenBank) conserved hypothetical secreted protein	103.256	0.29959	0.828701	0.361518	0.717712	0.873378
azo0798		(GenBank) hypothetical secreted protein	1.26113	0.0847709	3.87065	0.0219009	0.982527	NA
azo0800		(GenBank) hypothetical secreted protein	0.211085	-0.797771	4.04802	-0.197077	0.843767	NA
azo0801		(GenBank) hypothetical membrane protein	6.06595	-3.65219	3.30643	-1.10457	0.269345	0.530874
azo0802	gspF1	(GenBank) general secretion pathway protein F	31.2991	-2.81128	1.65377	-1.69993	0.0891443	0.274122
azo0803	gspE1	(GenBank) general secretion pathway protein E	63.5698	-3.16723	0.996426	-3.17859	0.00147993	0.0152286
azo0804		(GenBank) hypothetical protein	0.787933	-2.68212	3.94554	-0.679786	0.49664	NA
azo0805	gspD1	(GenBank) general secretion pathway protein D	142.928	0.757925	1.08203	0.700467	NA	NA
azo0806		(GenBank) conserved hypothetical ABC transporter ATP-binding protein	440.977	-0.510716	0.448877	-1.13776	0.25522	0.516744
azo0807		(GenBank) conserved hypothetical membrane protein	243.579	-2.60424	0.816813	-3.18829	0.00143117	0.0148554
azo0808		(GenBank) conserved hypothetical secreted protein	19.6788	-7.32284	2.14708	-3.4106	0.000648193	0.00810923
azo0809	vacJ	(GenBank) putative surface lipoprotein	253.259	-0.0571361	0.571253	-0.100019	0.920329	0.970718
azo0811		(GenBank) conserved hypothetical protein	0.491251	-1.99307	3.96909	-0.502148	0.615563	NA
azo0812		(GenBank) ABC transporter ATP-binding protein	83.4079	0.412528	1.0471	0.393972	0.693602	0.862788
azo0813		(GenBank) ABC-2 type transporter permease protein	138.278	-0.277579	0.537444	-0.51648	0.605519	0.815478
azo0814		(GenBank) conserved hypothetical BolA-like protein	1.18553	-3.27281	3.93256	-0.832235	0.405276	NA
azo0816	rnk	(GenBank) putative regulator of nucleoside diphosphate kinase	8.5876	-5.12718	2.09132	-2.45165	0.0142202	0.0851419
azo0819	aspC	(GenBank) probable aminotransferase	18.9783	-5.35615	1.91059	-2.8034	0.00505663	0.0399865
azo0820	pckG	(GenBank) probable phosphoenolpyruvate carboxykinase	101.686	-1.4694	0.568613	-2.58418	0.00976112	0.0653482
azo0821	maeB1	(GenBank) probable malate dehydrogenase (oxaloacetate-decarboxylating) (NADP+)	374.32	-2.53502	1.05245	-2.40868	0.0160102	0.0920756
azo0822		(GenBank) conserved hypothetical protein	2.647	-4.42894	3.69438	-1.19883	0.230594	NA
azo0823	pbpG	(GenBank) D-alanyl-D-alanine carboxypeptidase	14.8028	-6.9126	2.08463	-3.31598	0.000913232	0.0106934
azo0824	allR	(GenBank) probable negative regulator of allantoin and glyoxylate utilization operons	8.98029	-1.792	2.29585	-0.780538	0.435074	0.692889
azo0825		(GenBank) hypothetical protein	182.775	-0.976196	0.493989	-1.97615	0.0481377	0.186661
azo0826		(GenBank) glycerate dehydrogenase	7.06353	0.261343	2.09977	0.124462	0.900949	0.96293
azo0827		(GenBank) conserved hypothetical membrane protein	60.3638	-2.67385	1.2515	-2.13651	0.0326377	0.145281
azo0828		(GenBank) pseudouridylate synthase	18.268	2.31173	3.00219	0.770014	0.441292	0.697665
azo0829	nuoB1	(GenBank) conserved hypothetical NADH-quinone oxidoreductase chain B	0.117826	-0.0105119	4.08047	-0.00257614	0.997945	NA
azo0830		(GenBank) putative AraC-family transcriptional regulator	53.9072	2.93248	2.52979	1.15918	0.246383	0.506182
azo0831		(GenBank) conserved hypothetical protein	1.01958	-1.72487	3.94542	-0.437182	0.661979	NA
azo0832		(GenBank) ABC transporter permease protein	52.1712	4.58973	1.23084	3.72894	0.000192285	0.00287461
azo0833		(GenBank) ABC transporter permease protein	235.919	3.24195	2.59862	1.24756	NA	NA
azo0835		(GenBank) membrane fusion protein	20.5081	5.82076	2.80628	2.07419	NA	NA
azo0837		(GenBank) conserved hypothetical CrcB family protein	14.5149	-0.27416	1.56853	-0.174787	0.861247	0.949529
azo0839		(GenBank) SWI/SNF family helicase	20.3349	-1.74175	1.12717	-1.54525	0.122287	0.332493
azo0840	thiC	(GenBank) thiamine biosynthesis protein	176.448	-4.8174	0.904777	-5.32441	1.01284e-07	4.15088e-06
azo0842	ecaA	(GenBank) putative carbonic anhydrase precursor	25.131	-1.43857	1.2357	-1.16418	0.244352	0.504337
azo0843		(GenBank) conserved hypothetical transcriptional regulator	169.792	-0.143125	0.653782	-0.218919	0.826713	0.932652
azo0844		(GenBank) hypothetical secreted protein.	1.59542	-3.70095	3.92595	-0.942689	0.34584	NA
azo0845		(GenBank) conserved hypothetical transcriptional regulator	23.2227	-1.79121	1.64231	-1.09066	0.275421	0.537602
azo0846		(GenBank) membrane fusion protein	4.00869	-5.02846	3.91442	-1.2846	0.198933	NA
azo0847		(GenBank) RND efflux transporter, permease protein	108.448	1.42752	1.24802	1.14383	0.252696	0.514262
azo0848	pcm1	(GenBank) putative protein-L-isoaspartate O-methyltransferase	3.87321	-4.97731	3.45732	-1.43965	0.149968	NA
azo0849		(GenBank) conserved hypothetical sulfurtransferase protein	26.1506	-0.516187	2.26194	-0.228206	0.819486	0.928862
azo0850	tolC	(GenBank) putative outer membrane efflux protein	62.2428	-0.165042	1.26386	-0.130586	0.896103	0.95974
azo0853	apaH	(GenBank) bis(5'-nucleosyl)-tetraphosphatase (symmetrical)	4.70285	-0.71371	2.27729	-0.313403	0.753975	NA
azo0854	plsC	(GenBank) putative 1-acyl-sn-glycerol-3-phosphate acyltransferase	0.862227	-1.4101	3.95478	-0.356556	0.721424	NA
azo0855		(GenBank) conserved hypothetical protein	70.7868	-6.28162	1.28939	-4.87177	1.10604e-06	3.20616e-05
azo0856		(GenBank) glycosyltransferase	21.808	1.88858	2.25551	0.837317	NA	NA
azo0857		(GenBank) putative carbohydrate kinase	40.258	-6.47333	1.47394	-4.39186	1.12384e-05	0.000254416
azo0858	slyB	(GenBank) putative outer membrane protein SlyB	3.65907	-2.8976	3.60056	-0.804766	0.420955	NA
azo0859	dgkA	(GenBank) probable diacylglycerol kinase	11.0807	-6.49446	3.56351	-1.82249	NA	NA
azo0860		(GenBank) Hypothetical protein	12.6758	0.893693	3.73975	0.238971	0.811128	0.92661
azo0861	prmA	(GenBank) ribosomal protein L11 methyltransferase	185.397	6.0145	2.61523	2.29979	0.0214599	0.110651
azo0862	accC1	(GenBank) probable biotin carboxylase (a subunit of acetyl-coa carboxylase)	0.122813	-0.0105119	4.08047	-0.00257614	0.997945	NA
azo0866		(GenBank) conserved hypothetical thioredoxin	0.245625	-0.987653	4.03087	-0.245022	0.806439	NA
azo0867		(GenBank) conserved hypothetical protein	12.1855	0.591055	2.48692	0.237666	0.81214	0.927213
azo0868	mpl	(GenBank) UDP-N-acetylmuramate:L-alanyl-gamma-D-glutamyl-meso-diaminopimelate ligase	29.3783	1.56507	1.00351	1.5596	0.118854	0.325816
azo0869		(GenBank) conserved hypothetical secreted protein	2.07673	-4.0789	3.92154	-1.04013	0.298281	NA
azo0871		(GenBank) conserved hypothetical protein	10.2877	-6.38735	2.80859	-2.27422	0.0229529	0.116331
azo0872		(GenBank) conserved hypothetical protein	18.5043	-4.71974	1.69926	-2.77752	0.00547751	0.0422729
azo0874		(GenBank) conserved hypothetical secreted protein	316.696	1.14684	1.93107	0.593885	0.552589	0.774928
azo0894		(GenBank) GAF-domain containing protein	18.1825	-7.20949	2.12752	-3.38869	0.000702278	0.0086493
azo0897		(GenBank) hypothetical secreted protein	4.59013	-5.22394	3.91345	-1.33487	0.18192	NA
azo0898		(GenBank) putative serine/threonine protein kinase	19.445	-1.52007	1.70743	-0.890268	0.373322	0.642197
azo0899		(GenBank) hypothetical membrane protein	1.10909	0.689441	3.88804	0.177323	0.859254	NA
azo0900	apaG	(GenBank) conserved hypothetical protein	24.4643	-3.01307	1.09776	-2.74473	0.00605602	0.0461383
azo0902		(GenBank) conserved hypothetical protein	6.59331	-2.65063	1.95081	-1.35873	0.174232	0.41623
azo0905	yajC	(GenBank) probable preprotein translocase subunit YajC	5.8768	-2.44445	2.49904	-0.978157	0.327997	0.594697
azo0906		(GenBank) conserved hypothetical signal transduction protein	40.3573	1.55373	0.666448	2.33135	0.0197347	0.104047
azo0907	tgt	(GenBank) queuine tRNA-ribosyltransferase	80.606	-9.35725	1.78061	-5.25509	NA	NA
azo0908	queA	(GenBank) S-adenosylmethionine:tRNA ribosyltransferase-isomerase	0.351168	-1.51243	3.99345	-0.378728	0.70489	NA
azo0909	nhaR	(GenBank) transcriptional regulator, LysR family	2.69271	-4.45414	3.91816	-1.13679	0.255625	NA
azo0910		(GenBank) conserved hypothetical protein	6.49859	0.702	3.75335	0.187033	0.851635	0.944627
azo0911	yccA	(GenBank) probable carrier/transport protein	8.03625	0.490591	2.48945	0.197068	0.843774	0.940296
azo0912	rosB	(GenBank) putative Potassium/proton antiporter	5.65516	-5.52482	3.91219	-1.41221	0.157889	0.391915
azo0913	ytfL2	(GenBank) probable hemolysin	254.831	0.123844	0.761289	0.162677	0.870773	0.951355
azo0914	terC	(GenBank) putative tellurium resistance protein	501.382	0.570437	0.424168	1.34484	0.178677	0.422183
azo0917		(GenBank) two-component response regulator	13.7479	-6.80534	2.13296	-3.19057	0.00141993	0.0148554
azo0918	dctS	(GenBank) two-component sensor kinase	258.399	-3.52828	1.11141	-3.17459	0.00150047	0.0153733
azo0919	dctP2	(GenBank) probable c4-dicarboxylate-binding periplasmic protein	523.651	-3.68926	0.802523	-4.59708	4.28454e-06	0.000109509
azo0920	dctQ2	(GenBank) putative TRAP-type C4-dicarboxylate transport system, small permease	60.6074	-7.08302	1.3255	-5.34367	9.10836e-08	3.79835e-06
azo0921	dctM2	(GenBank) putative TRAP-type C4-dicarboxylate transport system, large permease	189.718	-4.87111	1.4203	-3.42963	0.000604399	0.00768266
azo0922	dedA	(GenBank) DedA protein	0.363452	-1.55817	3.99077	-0.390442	0.69621	NA
azo0923	ndk	(GenBank) Nucleoside-diphosphate kinase	0.211085	-0.797771	4.04802	-0.197077	0.843767	NA
azo0924		(GenBank) conserved hypothetical protein	66.731	-0.331073	0.805732	-0.410897	0.681148	0.858776
azo0925	pilF	(GenBank) putative type 4 pilus biogenesis protein	0.579523	-2.23682	3.95946	-0.56493	0.572121	NA
azo0929		(GenBank) conserved hypothetical protein	0.999017	-3.02493	3.93737	-0.768262	0.442331	NA
azo0930		(GenBank) conserved hypothetical protein	3.06349	-4.63946	3.91679	-1.18451	0.236213	NA
azo0932	hfq	(GenBank) RNA-binding regulatory protein	0.117826	-0.0105119	4.08047	-0.00257614	0.997945	NA
azo0933	hflX1	(GenBank) probable GTP-binding subunit of protease specific for phage lambda	20.6382	-0.587688	1.20108	-0.489298	0.62463	0.827989
azo0935	hflC	(GenBank) conserved hypothetical protein HflC	0.333897	-1.44629	3.99747	-0.361801	0.7175	NA
azo0939	vacB	(GenBank) exoribonuclease II	199.19	-1.17674	0.642007	-1.8329	0.0668172	0.228854
azo0940		(GenBank) tRNA/rRNA methyltransferase	2.23428	-3.06876	3.92204	-0.78244	0.433956	NA
azo0941		(GenBank) probable nitrate regulatory protein	19.6822	-2.98057	2.33167	-1.2783	NA	NA
azo0942	nasF	(GenBank) nitrate transport system, periplasmic-binding protein	80.1915	-1.17416	0.770682	-1.52353	0.127625	0.339361
azo0943	nasE	(GenBank) putative nitrate transport system, permease protein	19.4812	-0.781011	1.44612	-0.540075	0.589145	0.801143
azo0944	nasD	(GenBank) putative nitrate transport system, ATP-binding protein	8.541	-6.1188	2.474	-2.47324	0.0133892	0.0820119
azo0945	cobA1	(GenBank) Uroporphyrin-III C-methyltransferase.	28.3322	-1.29604	2.93836	-0.441075	NA	NA
azo0946	nasC	(GenBank) putative nitrate reductase small subunit	0.105542	-0.0105119	4.08047	-0.00257614	0.997945	NA
azo0947	nasA	(GenBank) probable nitrate reductase	1.8862	-2.79051	3.35521	-0.831696	0.405581	NA
azo0948		(GenBank) putative methyl-accepting chemotaxis protein	4.32723	-5.13903	3.91386	-1.31304	0.189171	NA
azo0950		(GenBank) GGEF/EAL/PAS/PAC-domain containing protein	4.02749	-5.03395	3.23322	-1.55695	0.119483	NA
azo0951		(GenBank) conserved hypothetical phosphomannose protein	5.15704	-5.39159	3.91272	-1.37797	0.168214	NA
azo0952		(GenBank) conserved hypothetical protein	19.6949	0.612201	2.25064	0.272012	0.785612	0.914198
azo0953	nfsA	(GenBank) putative oxygen-insentive NADPH nitroreductase	29.0123	2.0131	2.90288	0.693484	NA	NA
azo0954	isiB	(GenBank) probable flavodoxin	47.5332	0.00418761	1.20085	0.00348719	0.997218	0.998292
azo0955	gufA	(GenBank) putative cation transporter protein	0.853548	0.0279607	3.93832	0.00709965	0.994335	NA
azo0956	cfa1	(GenBank) probable cyclopropane-fatty-acyl-phospholipid synthase	47.6077	-3.40553	1.82748	-1.86351	0.0623902	0.21887
azo0958		(GenBank) conserved hypothetical protein	0.706959	-2.52293	3.95004	-0.638711	0.523011	NA
azo0959		(GenBank) recombination protein RecR	10.385	-4.50886	1.98765	-2.26844	0.0233026	0.117852
azo0964	sspB	(GenBank) putative stringent starvation protein B	51.4134	0.616159	0.743124	0.829147	0.407021	0.667067
azo0965		(GenBank) glycosyltransferase	25.5713	-1.25139	1.05358	-1.18775	0.234932	0.493082
azo0966		(GenBank) Hemerythrin-like protein	21.8039	-3.74109	1.8909	-1.97847	0.0478755	0.18642
azo0967	dadA1	(GenBank) probable D-amino acid dehydrogenase small subunit	0.9403	-2.9348	3.93934	-0.744999	0.456272	NA
azo0969		(GenBank) conserved hypothetical outer membrane protein	2.16998	-4.14249	3.9209	-1.05651	0.290733	NA
azo0970		(GenBank) conserved hypothetical secreted protein	20.3777	-3.79717	1.95518	-1.94211	0.052124	0.196713
azo0971		(GenBank) conserved hypothetical ABC transporter, permease protein	54.9365	1.60485	1.36401	1.17657	0.239369	0.499105
azo0972		(GenBank) probable ABC transporter, ATP-binding protein	6.62405	1.37772	3.36538	0.409379	0.682261	0.858776
azo0975	basR	(GenBank) probable two-component response regulatory protein	31.5864	1.38144	1.00279	1.37759	0.168329	0.405209
azo0976	basS	(GenBank) putative two-component system histidine kinase	71.5134	1.84358	1.29823	1.42007	0.155587	0.388886
azo0977		(GenBank) conserved hypothetical membrane protein	68.832	1.28298	0.701306	1.82942	0.0673368	0.229971
azo0978		(GenBank) conserved hypothetical sodium:solute symporter	69.1176	0.183232	0.791064	0.231628	0.816827	0.927933
azo0979	tctD	(GenBank) probable transcriptional regulatory protein	7.84882	-3.43834	1.8008	-1.90934	0.0562182	0.206123
azo0982	hemK	(GenBank) HemK protein	39.1075	0.817062	1.26278	0.647034	0.51761	0.746896
azo0984		(GenBank) conserved hypothetical secreted protein	7.22459	-0.143118	3.24369	-0.044122	0.964807	0.98681
azo0985		(GenBank) conserved hypothetical protein	63.267	-1.13273	1.39875	-0.809815	0.418046	0.675984
azo0986		(GenBank) Hypothetical protein	38.9739	-0.49621	0.97617	-0.508323	0.611227	0.81945
azo0987		(GenBank) hypothetical protein predicted by Glimmer/Critica	67.4621	-0.50215	0.905795	-0.554375	0.579322	0.795524
azo0988		(GenBank) putative serine/threonine protein kinase	8.93681	-0.695459	1.75248	-0.396843	0.691484	0.862337
azo0990	algZ	(GenBank) putative alginate biosynthesis protein AlgZ/FimS	339.346	-0.49085	0.679171	-0.722719	0.469853	0.714334
azo0991	algR	(GenBank) probable alginate biosynthesis regulatory protein AlgR	13.9334	-0.017668	1.41145	-0.0125176	0.990013	0.994615
azo0992	ppc	(GenBank) probable phosphoenolpyruvate carboxylase	455.396	1.55301	0.776497	2.00001	0.0454988	0.182072
azo0995	hemX	(GenBank) Uroporphyrin-III C-methyltransferase	7.90434	-6.00709	3.73272	-1.60931	0.107549	0.308005
azo0998	glcD1	(GenBank) probable glycolate oxidase subunit GlcD	45.1921	-0.20535	1.26504	-0.162327	0.871048	0.951355
azo0999		(GenBank) hypothetical membrane protein	3.41421	-4.79724	3.91575	-1.22512	0.220532	NA
azo1000	glcE	(GenBank) probable glycolate oxidase subunit GlcE	0.962365	-1.63163	3.94798	-0.413281	0.679401	NA
azo1001	glcF	(GenBank) probable glycolate oxidase iron-sulfur subunit	17.2514	1.89175	2.30258	0.821581	0.411315	0.671034
azo1002		(GenBank) putative phosphoprotein phosphatase	348.233	0.367894	0.28346	1.29787	0.194333	0.440906
azo1003	pntAA	(GenBank) probable NAD(P) transhydrogenase, subunit alpha part 1	14.7606	-0.520295	1.29268	-0.402493	0.687321	0.860991
azo1004	pntAB	(GenBank) conserved hypothetical NAD(P) transhydrogenase,subunit alpha part 2	5.18884	-5.4008	3.91268	-1.38033	0.167484	NA
azo1005	pntB	(GenBank) probable NAD(P) transhydrogenase, subunit beta	3.75156	-4.93235	3.14209	-1.56977	0.116469	NA
azo1006		(GenBank) hypothetical secreted protein	0.942612	-2.93831	3.93926	-0.745904	0.455725	NA
azo1007		(GenBank) hypothetical signaling protein	24.401	-0.387572	2.15304	-0.180012	0.857143	0.947201
azo1008	rhlE2	(GenBank) putative ATP-dependent RNA helicase	14.0641	-0.898381	1.85189	-0.485115	0.627595	0.828773
azo1009		(GenBank) conserved hypothetical protein	52.9284	0.604378	1.51334	0.399368	0.689622	0.86179
azo1010	tas	(GenBank) probable oxidoreductase Tas	34.292	-0.799103	1.32939	-0.601106	0.547769	0.770442
azo1011		(GenBank) conserved hypothetical secreted protein	3.15711	1.6436	2.53934	0.647256	0.517466	NA
azo1012	ugpB	(GenBank) putative glycerol-3-phosphate-binding periplasmic protein	55.021	-2.0061	0.947973	-2.1162	0.0343279	0.150272
azo1013	ugpQ	(GenBank) probable glycerophosphodiester phosphodiesterase	16.2383	-6.06379	2.26693	-2.6749	0.00747525	0.0541728
azo1015		(GenBank) probable transcriptional regulator, LysR family	18.3531	-4.31149	1.86033	-2.3176	0.0204711	0.106945
azo1016	lldA	(GenBank) L-lactate dehydrogenase	42.4291	-1.34528	0.750708	-1.79202	0.0731303	0.243802
azo1018	rluD	(GenBank) pseudouridylate synthase	18.781	-5.36049	1.93973	-2.76352	0.00571821	0.0439877
azo1019		(GenBank) conserved hypothetical protein	13.8489	-0.0988772	1.13554	-0.087075	0.930612	0.975767
azo1020		(GenBank) conserved hypothetical membrane protein	273.62	1.27828	0.771654	1.65654	0.0976124	0.289088
azo1021	phaC	(GenBank) probable polyhydroxyalkanoate synthase	836.976	-1.15679	0.516185	-2.24104	0.0250233	0.122893
azo1022	phbB1	(GenBank) Acetoacetyl-CoA reductase	312.129	0.619579	0.401553	1.54296	0.122841	0.332493
azo1023	phbB2	(GenBank) Acetoacetyl-CoA reductase	440.697	-0.100906	0.42247	-0.238849	0.811223	0.92661
azo1024	phbF	(GenBank) conserved hypothetical protein	150.378	-1.08314	0.508806	-2.12879	0.0332718	0.147344
azo1025		(GenBank) hypothetical protein	302.405	-3.17415	0.505876	-6.27457	3.50603e-10	2.87373e-08
azo1026	ychK	(GenBank) probable esterase	731.771	0.78095	0.602718	1.29571	0.195074	0.441456
azo_tRNA_0019	tRNA-Glu	(GenBank) tRNA-Glu	3.68364	0.858317	3.70626	0.231586	0.81686	NA
azo1028	hbdA	(GenBank) probable 3-hydroxybutyryl-CoA dehydrogenase	98.9977	0.684782	0.859877	0.796372	0.425816	0.68482
azo1031	fdxA	(GenBank) probable ferredoxin	4.9747	0.371771	3.45733	0.107531	0.914367	NA
azo1032		(GenBank) conserved hypothetical protein	848.443	0.366714	0.426973	0.858869	0.390413	0.655375
azo1033	fadD1	(GenBank) Long-chain-fatty-acid-CoA ligase	2634.01	0.928217	0.210575	4.408	1.04328e-05	0.000240765
azo1034	ilvB	(GenBank) acetolactate synthase	217.841	-0.00883897	0.630371	-0.0140219	0.988813	0.994607
azo1035	ilvN	(GenBank) acetolactate synthase	59.2915	0.547785	1.39463	0.392781	0.694481	0.862788
azo1037		(GenBank) putative MFS metabolite transporter	74.1617	0.600037	1.16605	0.514589	NA	NA
azo1038		(GenBank) conserved hypothetical secreted protein	333.026	0.408088	0.543012	0.751527	0.452336	0.703841
azo1043	fimV1	(GenBank) putative type 4 pilus biogenesis	41.3275	-2.16129	1.88664	-1.14557	0.251973	0.51367
azo1044		(GenBank) conserved hypothetical membrane protein	25.6617	-0.631576	1.82608	-0.345865	0.729444	0.880146
azo1045		(GenBank) pseudouridine synthase A	59.5473	-4.19636	0.994965	-4.21759	2.46926e-05	0.000519419
azo1046	trpF	(GenBank) N-(5'-phosphoribosyl)anthranilate isomerase	0.122813	-0.0105119	4.08047	-0.00257614	0.997945	NA
azo1052	cvpA	(GenBank) putative colicin V production protein	64.8907	-6.1801	1.07038	-5.77372	7.75391e-09	4.38835e-07
azo1057	ppiA	(GenBank) probable peptidyl-prolyl cis-trans isomerase A	101.742	-0.275041	0.551868	-0.498382	0.618215	0.824443
azo1058		(GenBank) conserved hypothetical secreted protein	3.00355	-4.61041	3.53194	-1.30535	0.191774	NA
azo1059		(GenBank) conserved hypothetical secreted protein	2.335	-4.24769	3.67383	-1.1562	0.247599	NA
azo1061		(GenBank) extracellular ligand binding protein	8.45811	-1.89995	2.32542	-0.817035	0.413908	0.672866
azo1063	dnaK	(GenBank) chaperone protein DnaK	2.17609	-4.14524	3.92087	-1.05722	0.290409	NA
azo1064	grpE	(GenBank) probable heat shock protein GrpE	14.5319	21.155	3.91084	5.40932	6.32653e-08	2.78484e-06
azo1065		(GenBank) conserved hypothetical protein	79.1791	-0.735911	0.83323	-0.883203	0.377127	0.645084
azo1068	pheA	(GenBank) chorismate mutase/prephenate dehydratase	0.422169	-1.78985	3.97842	-0.44989	0.65279	NA
azo1069	hisC1	(GenBank) histidinol-phosphate aminotransferase	8.59939	-4.1659	2.17533	-1.91507	0.0554839	0.203841
azo1076	ugd	(GenBank) UDP-glucose 6-dehydrogenase	289.16	0.653218	0.374093	1.74614	0.0807871	0.258737
azo1078		(GenBank) conserved hypothetical protein	1174.96	0.199316	0.328665	0.60644	0.544223	0.768181
azo1086		(GenBank) putative MerR-family transcriptional regulator	160.563	0.859277	1.01209	0.849011	NA	NA
azo1087	surE	(GenBank) phosphoric-monoester phosphohydrolase	52.8981	-0.275431	1.14361	-0.240843	0.809677	0.926466
azo1088	pcm2	(GenBank) protein-L-isoaspartate (D-aspartate) O-methyltransferase	53.4653	-3.60628	0.94385	-3.82082	0.000133007	0.00216547
azo1089	nlpD	(GenBank) conserved hypothetical lipoprotein	1.09228	-3.15424	3.93476	-0.801636	0.422763	NA
azo1090	rpoS	(GenBank) putative RNA polymerase sigma factor	198.606	0.287707	0.530954	0.541868	0.58791	0.800984
azo1091	mltB	(GenBank) putative membrane-bound lytic murein transglycosylase	170.434	0.200019	0.91675	0.218183	0.827287	0.932856
azo1092		(GenBank) conserved hypothetical membrane protein	215.607	0.231394	0.733323	0.315542	0.75235	0.892019
azo1093		(GenBank) conserved hypothetical membrane protein	11.5583	-6.55593	3.26666	-2.00692	0.0447579	0.179834
azo1094	moxR1	(GenBank) MoxR protein	541.373	-0.354113	0.774997	-0.456921	0.647728	0.841338
azo1095		(GenBank) histone deacetylase family protein	58.4726	-1.81382	0.891547	-2.03447	0.0419046	0.171146
azo1097	nlpB	(GenBank) putative lipoprotein	1.41988	-2.31327	3.60429	-0.641809	0.520997	NA
azo1098		(GenBank) conserved hypothetical secreted protein	4.82963	-5.29654	2.8796	-1.83933	0.065866	NA
azo1099		(GenBank) conserved hypothetical protein	48.8242	-1.46567	1.24722	-1.17515	0.239937	0.499324
azo1100		(GenBank) putative 23S rRNA (Uracil-5-) methyltransferase	112.39	0.114636	1.18927	0.0963913	0.92321	0.971058
azo1101		(GenBank) pseudouridylate synthase	10.4973	-0.679937	1.83629	-0.370278	0.711175	0.870028
azo1102		(GenBank) conserved hypothetical secreted protein	464.472	0.680262	0.397232	1.71251	0.0868036	0.269363
azo1103	flhB	(GenBank) flagellar biosynthetic protein FlhB	148.273	0.14684	0.96028	0.152913	0.878467	0.952452
azo1104	flhA	(GenBank) flagellar biosynthesis protein flhA	234.861	2.25696	0.641176	3.52003	0.000431496	0.00576216
azo1105	flhF	(GenBank) putative flagellar biosynthesis protein FlhF	15.5899	-3.69583	1.83029	-2.01926	0.0434607	0.175691
azo1106	fleN	(GenBank) hypothetical flagellar related protein FleN	33.1029	9.02503	2.65865	3.39459	0.000687313	0.00850908
azo1107	fliA	(GenBank) RNA polymerase sigma factor	17.4257	0.426333	1.74022	0.244989	0.806465	0.92384
azo1108		(GenBank) flagellar motor protein MotA	148.193	0.148839	1.5298	0.0972931	0.922494	0.971058
azo1109	tar	(GenBank) putative aspartate chemoreceptor protein	19.9169	-1.74583	2.08091	-0.838977	0.401482	0.664064
azo1110	motB1	(GenBank) flagellar motor protein MotB	14.2869	-1.83477	1.29734	-1.41426	0.157286	0.391486
azo1111	dcrH2	(GenBank) putative hemerythrin-like protein	41.0478	-1.1589	0.962782	-1.2037	0.228706	0.485387
azo1112		(GenBank) DNA topoisomerase IV subunit A	12.5639	-0.258478	2.29907	-0.112427	0.910485	0.965309
azo1113		(GenBank) conserved hypothetical protein	52.8179	-1.86487	1.56085	-1.19478	0.232173	0.490557
azo1114	lhpp	(GenBank) putative inorganic pyrophosphate phosphatase	0.235653	-0.935447	4.03537	-0.231812	0.816684	NA
azo1115	parE	(GenBank) topoisomerase IV subunit B	18.83	-5.36362	1.82438	-2.93997	0.00328241	0.0286849
azo1116		(GenBank) conserved hypothetical membrane protein	4.74066	-5.26928	3.21105	-1.64098	0.100801	NA
azo1117	aceA	(GenBank) AceA protein	394.603	-0.624587	0.417139	-1.49731	0.134312	0.352384
azo1118		(GenBank) putative AraC-family transcriptional regulator	35.4523	0.644787	0.724807	0.889597	0.373682	0.642258
azo1119	crtI	(GenBank) phytoene dehydrogenase	10.1122	1.28552	1.71808	0.748231	0.454321	0.703841
azo1120		(GenBank) Short-chain dehydrogenase family protein	4.75222	2.18172	3.77816	0.577456	0.563631	NA
azo1121		(GenBank) isochorismatase family protein	52.1693	-0.697322	1.03866	-0.671369	0.501985	0.73565
azo1122	carBa1	(GenBank) putative dioxygenase, hydroxylase small component.	30.7961	-6.99729	1.67968	-4.16584	3.10213e-05	0.000624895
azo1123	carBb1	(GenBank) putative dioxygenase hydroxylase large component	742.373	0.32944	0.487074	0.676366	0.498808	0.73565
azo1124	vanB1	(GenBank) probable vanillate O-demethylase oxidoreductase	228.629	2.96093	2.29721	1.28892	0.197425	0.443709
azo1125		(GenBank) ABC transporter permease protein	8.95418	0.426353	1.84311	0.231322	0.817065	0.927933
azo1126	livM2	(GenBank) putative branched-chain amino acid transport permease	12.3529	-2.13837	2.33741	-0.914844	0.360274	0.630327
azo1127		(GenBank) ABC transporter ATP-binding protein	0.245625	-0.987653	4.03087	-0.245022	0.806439	NA
azo1128		(GenBank) ABC transporter ATP-binding protein	9.22456	-6.23018	3.37836	-1.84414	0.0651623	0.226118
azo1129		(GenBank) probable ABC transporter substrate binding protein	10.2959	0.578495	2.0293	0.285071	0.77559	0.906937
azo1130		(GenBank) S-adenosylmethionine:2-demethylmenaquinone methyltransferase	4.97357	0.629118	3.48381	0.180583	0.856695	NA
azo1131		(GenBank) conserved hypothetical protein	0.700278	-0.975526	3.97152	-0.24563	0.805968	NA
azo1132	clpA	(GenBank) probable ATP-dependent Clp protease, ATP-binding subunit clpA	439.708	-1.0232	0.421059	-2.43006	0.0150962	0.0882497
azo1133	clpS	(GenBank) ClpS protein	354.725	-0.0301329	0.609256	-0.0494585	0.960554	0.986292
azo1134	cspE	(GenBank) cold-shock protein	238.924	0.370044	0.424038	0.872667	0.382844	0.650015
azo1135	rpmG	(GenBank) 50S ribosomal subunit protein L33	157.644	-1.31642	1.21004	-1.08792	0.276632	0.538538
azo1137	radC1	(GenBank) DNA repair protein radC homolog	246.459	0.532727	0.54124	0.984271	0.324982	0.592084
azo1139	dut	(GenBank) dUTP diphosphatase	17.2903	-0.44544	2.16826	-0.205437	0.837231	0.936761
azo1140		(GenBank) conserved hypothetical mutT family protein	10.9598	-2.39224	1.63291	-1.46502	0.142916	0.368052
azo1141	soxF	(GenBank) probable sulfide dehydrogenase, flavoprtein subunit	23.0995	-1.64621	1.7808	-0.92442	0.355268	0.626462
azo1142	soxE	(GenBank) putative sulfide dehydrogenase, cytochrome subunit	6.85029	-0.845504	1.832	-0.461521	0.644425	0.837964
azo1143	soxY	(GenBank) sulfur covalently-binding protein	11.1286	0.321897	2.52781	0.127342	0.89867	0.961791
azo1144	soxZ	(GenBank) phosphodiesterase I	53.9754	0.448612	0.95191	0.471276	0.637444	0.835859
azo1145	aceK	(GenBank) [Isocitrate dehydrogenase (NADP+)] kinase	470.783	0.239261	0.488773	0.489514	0.624478	0.827989
azo1146	icd2	(GenBank) isocitrate dehydrogenase[NADP]	9.35668	-1.88962	2.14772	-0.879826	0.378954	0.647107
azo1147	icd1	(GenBank) isocitrate dehydrogenase [NADP]	646.74	0.0043972	0.529551	0.00830363	0.993375	0.99715
azo1148		(GenBank) conserved hypothetical membrane protein	24.4203	-1.22092	2.49439	-0.489466	0.624512	0.827989
azo1149		(GenBank) conserved hypothetical sodium:solute symporter	319.768	0.177342	0.457072	0.387997	0.698019	0.865514
azo1150		(GenBank) hypothetical membrane protein	0.576848	-2.2308	3.95968	-0.563378	0.573178	NA
azo1151		(GenBank) conserved hypothetical membrane protein	0.122813	-0.0105119	4.08047	-0.00257614	0.997945	NA
azo1152	fusA1	(GenBank) putative elongation factor EF-G	17.6694	0.918812	1.42079	0.646692	0.517831	0.746896
azo1153		(GenBank) putative permeases of the major facilitator superfamily	3.93	-4.99833	3.91458	-1.27685	0.201655	NA
azo1154		(GenBank) conserved hypothetical membrane protein	10.3597	-6.39735	2.28235	-2.80297	0.0050635	0.0399865
azo1155		(GenBank) conserved hypothetical membrane protein	1.29609	-3.39802	3.93042	-0.864544	0.387289	NA
azo1156		(GenBank) conserved hypothetical membrane protein	11.19	-0.908161	2.97266	-0.305505	0.759982	0.897405
azo1157		(GenBank) hypothetical secreted protein	0.353479	-1.52163	3.9929	-0.381083	0.703142	NA
azo1159	aceB	(GenBank) AceB protein	117.996	-1.7535	0.984824	-1.78052	0.0749905	0.246212
azo1160		(GenBank) conserved hypothetical membrane protein	139.303	3.36008	1.52142	2.20851	0.0272086	0.130393
azo1161		(GenBank) putative transcriptional regulator,LysR family	6.36826	-1.68187	2.39927	-0.700991	0.483308	0.723441
azo1162	ttuD	(GenBank) probable hydroxypyruvate reductase	15.7286	1.03511	3.03687	0.340848	0.733218	0.882014
azo1163	gip	(GenBank) putative hydroxypyruvate isomerase	38.3655	-0.239311	1.53849	-0.155549	0.876388	0.951865
azo1164		(GenBank) conserved hypothetical protein	30.7963	-4.2701	1.77769	-2.40205	0.0163036	0.0924906
azo1165	lctP	(GenBank) LctP protein	227.311	-1.17649	0.575122	-2.04564	0.0407915	0.169217
azo1166		(GenBank) conserved hypothetical iron-sulfur bindinding oxidase	122.232	0.339307	1.0617	0.319589	0.74928	0.890965
azo1167		(GenBank) conserved hypothetical iron-sulfur protein	708.627	-0.171878	0.387726	-0.443298	0.65755	0.847153
azo1168		(GenBank) conserved hypothetical protein	264.335	-0.834784	0.747061	-1.11742	0.263813	0.523065
azo1169		(GenBank) conserved hypothetical protein	44.5174	-1.00572	0.864383	-1.16351	0.244621	0.504337
azo1170	lldR	(GenBank) probable L-lactate dehydrogenase operon regulatory protein	3300.96	-0.239019	0.355461	-0.672419	0.501317	0.73565
azo1171		(GenBank) hypothetical secreted protein	21745	0.274133	0.171327	1.60006	0.109585	0.311461
azo1172		(GenBank) conserved hypothetical protein	522.832	-0.0514639	0.375818	-0.136938	0.891079	0.957115
azo1173		(GenBank) conserved hypothetical membrane protein	7960.37	0.052099	0.206324	0.25251	0.800647	0.922814
azo1174		(GenBank) hypothetical protein	56.4559	-0.754704	1.0972	-0.687844	0.491551	0.730261
azo1175	nirB	(GenBank) nitrite reductase (NAD(P)H) large subunit,probable.	1143.55	-0.307412	0.294092	-1.04529	0.295887	0.562554
azo1176	nirD	(GenBank) nitrite reductase small subunit, probable.	58.7192	-0.538112	0.692151	-0.777448	0.436894	0.694647
azo1177	nirC	(GenBank) putative nitrite transporter	127.609	-0.445784	0.775101	-0.57513	0.565203	0.784748
azo1178		(GenBank) putative serine/threonine protein kinase	7.20325	3.64998	3.10969	1.17374	0.240497	0.499324
azo1180	alc	(GenBank) Allantoicase	41.8056	-1.07683	1.63347	-0.659231	0.509748	0.740177
azo1181		(GenBank) conserved hypothetical deacetylase protein	139.695	-0.880467	0.581195	-1.51493	0.129791	0.344089
azo1182		(GenBank) conserved hypothetical protein	2.06576	-2.94257	3.92343	-0.749998	0.453256	NA
azo1183		(GenBank) conserved hypothetical membrane protein	14.9312	-3.98567	1.33737	-2.98022	0.00288043	0.0262329
azo1184		(GenBank) conserved hypothetical transthyretin	17.6785	0.164544	1.5647	0.10516	0.916249	0.968827
azo1185	pip	(GenBank) probable proline iminopeptidase	140	0.0489095	0.761022	0.0642681	0.948757	0.982656
azo1186		(GenBank) hypothetical protein	5529.19	-0.115266	0.281444	-0.409553	0.682134	0.858776
azo1187	pqqB	(GenBank) probable coenzyme PQQ synthesis protein B	508.713	-0.447066	0.547242	-0.816945	0.41396	0.672866
azo1188	pqqC	(GenBank) coenzyme PQQ synthesis protein C	133.398	-0.352978	1.33127	-0.265143	0.790899	0.91661
azo1189	pqqD	(GenBank) PqqD protein	2.87307	-4.54639	3.53418	-1.2864	0.198302	NA
azo1190	pqqE	(GenBank) pyrroloquinoline quinone synthesis protein E	148.659	0.838957	1.25798	0.666907	0.504832	0.738452
azo1192		(GenBank) conserved hypothetical protein	0.228355	-0.895023	4.03896	-0.221597	0.824628	NA
azo1193	hppD	(GenBank) probable 4-hydroxyphenylpyruvate dioxygenase	301.838	-0.534655	0.425465	-1.25664	0.208886	0.457623
azo1194		(GenBank) putative integral membrane efflux protein	16.1469	-7.03729	2.20667	-3.1891	0.00142715	0.0148554
azo1195	argM	(GenBank) probable acetylornithine transaminase	34.4501	-1.81613	0.913425	-1.98826	0.046783	0.184417
azo1196		(GenBank) conserved hypothetical protein	0.122813	-0.0105119	4.08047	-0.00257614	0.997945	NA
azo1199	ispA	(GenBank) Geranyltranstransferase	0.341195	-1.47492	3.99571	-0.369125	0.712034	NA
azo1200	xseB	(GenBank) Exodeoxyribonuclease VII	5.13166	-5.3842	2.93074	-1.83715	0.0661879	NA
azo1201	alcE	(GenBank) putative iron-sulfur protein	1539.62	0.169469	0.386216	0.438792	0.660812	0.849398
azo1203	slpA	(GenBank) putative peptidyl-prolyl cis-trans isomerase	8.66739	-3.57728	2.09555	-1.70708	0.0878074	0.270749
azo1208	gloB1	(GenBank) probable hydroxyacylglutathione hydrolase	0.117826	-0.0105119	4.08047	-0.00257614	0.997945	NA
azo1210		(GenBank) putative GTPase	30.0812	1.5587	1.80622	0.862966	0.388156	0.652971
azo1211		(GenBank) conserved hypothetical protein	50.618	0.0714979	2.16837	0.0329731	0.973696	0.988478
azo1213	qbdB1	(GenBank) conserved hypothetical secreted protein	283.188	0.531851	0.530425	1.00269	0.316012	0.584333
azo1217	mntB2	(GenBank) putative manganese transport system permease protein	0.949881	-2.95479	3.93889	-0.750159	0.453159	NA
azo1218	mntB3	(GenBank) putative manganese transport system permease protein	14.3084	21.1359	3.9109	5.40434	6.50464e-08	2.81119e-06
azo1219		(GenBank) conserved hypothetical aromatic/alkene monooxygenase, subunit alpha	227.057	-0.114852	0.675847	-0.169938	0.865059	0.950645
azo1220		(GenBank) conserved hypothetical aromatic/alkene monooxygenase, subunit gamma	140.328	-0.977751	0.639645	-1.52858	0.126368	0.338348
azo1221		(GenBank) conserved hypothetical aromatic/alkene monooxygenase, subunit beta	76.7643	-1.22524	0.949244	-1.29076	0.196788	0.443709
azo1222	dmpM	(GenBank) phenol 2-monooxygenase	5.80713	-3.62908	2.70507	-1.34158	0.179731	0.422881
azo1223	groEL2	(GenBank) probable chaperonin GroEL	16.3989	-2.65186	1.34062	-1.97809	0.0479186	0.18642
azo1225		(GenBank) Sigma-54 dependent transcriptional regulator	56.9787	-2.45401	1.37826	-1.78051	0.0749926	0.246212
azo1226	lguL	(GenBank) lactoylglutathione lyase	15.4759	-0.447195	1.41113	-0.316905	0.751316	0.892019
azo1227		(GenBank) conserved hypothetical secreted protein	44.821	0.522516	1.5454	0.33811	0.73528	0.884047
azo1228	gdhAlpha1	(GenBank) putative glucose dehydrogenase alpha subunit	76.4586	-1.95638	1.24028	-1.57737	0.114709	0.319774
azo1229		(GenBank) hypothetical secreted protein	1.51946	-3.62776	3.92695	-0.923812	0.355584	NA
azo1231	cydB	(GenBank) probable cytochrome bd type terminal oxidase,subunit II	27.9951	-0.884947	1.60128	-0.55265	0.580503	0.796224
azo1232	cydA	(GenBank) probable cytochrome bd type terminal oxidase,subunit I	194.198	-0.628263	0.705753	-0.890202	0.373357	0.642197
azo1233		(GenBank) hypothetical membrane protein	3.07109	-4.64428	3.57131	-1.30044	0.193449	NA
azo1234		(GenBank) probable transcriptional regulator	1.02359	-3.05885	3.93666	-0.777015	0.43715	NA
azo1236		(GenBank) ABC transporter permease and ATP-binding protein	4.83356	-5.29739	3.29519	-1.60761	0.10792	NA
azo1239	qhpA	(GenBank) probable quinohemoprotein amine dehydrogenase,alpha subunit	3.13673	-3.61127	2.9502	-1.22408	0.220923	NA
azo1240	qhpX	(GenBank) conserved hypothetical qinohemoprotein amine dehydrogenase, unknown subunit	0.363452	-1.55817	3.99077	-0.390442	0.69621	NA
azo1242	qhpB	(GenBank) probable quinohemoprotein amine dehydrogease,beta subunit	21.2212	0.137556	1.44504	0.0951915	0.924163	0.971577
azo1245		(GenBank) conserved hypothetical electron transport protein	3.51669	-4.83811	3.9155	-1.23563	0.216596	NA
azo1246		(GenBank) conserved hypothetical mandelate racemase	85.653	0.888202	1.63534	0.543131	NA	NA
azo1247		(GenBank) putative transcriptional regulator, LysR family	11.4157	-2.24865	1.73352	-1.29716	0.194577	0.440906
azo1248	nifY2	(GenBank) NifY protein	3.04394	0.150629	3.78568	0.0397892	0.968261	NA
azo1249		(GenBank) hypothetical protein predicted by Glimmer/Critica	0.459022	-1.90165	3.97313	-0.478627	0.632204	NA
azo1251		(GenBank) conserved hypothetical peptidase	51.3841	-3.09598	1.04117	-2.97357	0.00294357	0.0264313
azo1253		(GenBank) conserved hypothetical protein	0.117826	-0.0105119	4.08047	-0.00257614	0.997945	NA
azo1254		(GenBank) conserved hypothetical signaling protein	27.4577	-0.848742	1.73656	-0.48875	0.625019	0.827989
azo1255	potD	(GenBank) bacterial extracellular solute-binding protein	19.5481	-2.0097	2.04733	-0.98162	0.326287	0.592084
azo1256		(GenBank) putative serine/threonine protein kinase	145.628	0.603284	1.15735	0.521265	NA	NA
azo1257		(GenBank) conserved hypothetical protein	9.83775	-6.32339	3.34489	-1.89046	0.0586964	0.212685
azo1258		(GenBank) hypothetical membrane protein	20.9772	0.687445	1.75016	0.392789	0.694475	0.862788
azo1259	pepD	(GenBank) probable aminoacyl-histidine dipeptidase	33.1028	-8.07395	1.68244	-4.79895	1.59497e-06	4.4603e-05
azo1260		(GenBank) conserved hypothetical protein	1.62996	-3.73113	3.92555	-0.950472	0.341872	NA
azo1262	lemA1	(GenBank) conserved hypothetical LemA family protein	3.62606	-3.83313	2.7069	-1.41606	0.156757	NA
azo1263		(GenBank) conserved hypothetical protein	83.4031	8.46707	3.86034	2.19335	NA	NA
azo1264		(GenBank) putative transmembrane sensor protein	7.99731	-4.09752	1.96913	-2.08088	0.0374453	0.160086
azo1265		(GenBank) Hypothetical protein	0.368438	-1.57616	3.98974	-0.395053	0.692804	NA
azo1267		(GenBank) probable acyl-CoA thioester hydrolase	134.011	2.24885	0.958671	2.3458	0.0189863	0.101598
azo1268		(GenBank) conserved hypothetical protein	0.431379	2.76907	4.04139	0.685179	0.493231	NA
azo1269	purT	(GenBank) phosphoribosylglycinamide formyltransferase 2	11.6074	0.917598	1.34671	0.681364	0.495641	0.733289
azo1270		(GenBank) conserved hypothetical protein	0.328911	-1.42692	3.99868	-0.356849	0.721205	NA
azo1271		(GenBank) conserved hypothetical secreted protein	1.965	-3.99756	3.92239	-1.01916	0.308125	NA
azo1272		(GenBank) conserved hypothetical secreted protein	36.3432	-8.20805	1.62874	-5.0395	4.6674e-07	1.51978e-05
azo1273		(GenBank) putative ABC transporter ATP-binding protein	0.211085	-0.797771	4.04802	-0.197077	0.843767	NA
azo1274		(GenBank) putative ABC transporter permease protein	0.105542	-0.0105119	4.08047	-0.00257614	0.997945	NA
azo1275	yjjK	(GenBank) probable ABC transporter, ATP-binding protein	292.411	-0.132171	0.52442	-0.252033	0.801015	0.922814
azo1276		(GenBank) putative O-methyltransferase	3.18316	-4.69413	3.91641	-1.19858	0.230692	NA
azo1277		(GenBank) conserved hypothetical glutathione peroxidase	1.89976	-3.95266	3.92288	-1.00759	0.313652	NA
azo1278		(GenBank) EAL/GGDEF/PAS/PAC-domain containing signalling protein	200.482	0.443164	0.661919	0.669514	0.503168	0.736471
azo1279		(GenBank) putative cytochrome C peroxidase	44.5797	-0.985732	1.24442	-0.792124	0.428289	0.688331
azo1280	fpr1	(GenBank) ferredoxin-NADP+ reductase	126.878	0.161765	1.59619	0.101345	0.919277	0.970302
azo1281		(GenBank) probable transcriptional regulator, LysR family	101.275	2.11414	1.03272	2.04716	0.0406424	0.168893
azo1282	ndvB	(GenBank) putative Beta-(1-3)-glucosyl transferase	617.905	0.216632	0.491847	0.440446	0.659614	0.849352
azo1283		(GenBank) conserved hypothetical membrane protein	23.4121	2.35379	1.5053	1.56367	0.117896	0.323975
azo1284	ndvC	(GenBank) putative glucan 1,3-beta-glucosidase	168.04	-0.366319	0.490068	-0.747486	0.45477	0.703841
azo1285	gcvP	(GenBank) glycine cleavage system P-protein	883.513	0.623622	0.40022	1.5582	0.119187	0.326014
azo1286	gcvH	(GenBank) glycine cleavage system H protein [gcvH]	56.2517	2.26373	1.10168	2.0548	0.0398979	0.167209
azo1287	gcvT	(GenBank) glycine cleavage system T protein	2007.08	0.766894	0.186908	4.10305	4.07736e-05	0.000807657
azo1288	narK	(GenBank) putative nitrate transporter	10154.3	0.359278	0.235823	1.5235	0.127633	0.339361
azo1289		(GenBank) putative serine/threonine protein kinase	1698.6	-0.378674	0.317464	-1.19281	0.232944	0.491312
azo1290		(GenBank) conserved hypothetical protein	477.806	-0.287115	0.384905	-0.745938	0.455705	0.703841
azo1291	sixA	(GenBank) putative phosphohistidine phosphatase	0.962556	-2.96743	3.93861	-0.753421	0.451197	NA
azo1292		(GenBank) adenylate cyclase	13.3958	-1.74537	1.34352	-1.29911	0.193908	0.440649
azo1293	glnE	(GenBank) probable [glutamate-ammonia-ligase] adenylyltransferase	46.9349	-0.888582	1.56398	-0.568156	0.569929	0.788087
azo1294		(GenBank) conserved hypothetical membrane protein	68.0461	-2.01969	0.793366	-2.54573	0.010905	0.0708226
azo1295		(GenBank) conserved hypothetical carbon-nitrogen hydrolase	90.965	1.18523	1.20661	0.982283	0.32596	0.592084
azo1296	tldD	(GenBank) probable TldD protein	76.2209	-1.30234	0.976309	-1.33394	0.182222	0.425902
azo1297		(GenBank) conserved hypothetical protein	20.0161	-1.5219	1.14692	-1.32695	0.184526	0.429385
azo1298		(GenBank) conserved hypothetical membrane protein	34.787	-1.52484	1.12454	-1.35597	0.175109	0.417486
azo1299		(GenBank) conserved hypothetical protein	841.477	0.380649	0.521252	0.73026	0.465231	0.711307
azo1300		(GenBank) Hypothetical protein	69.0794	0.851117	1.02115	0.833487	0.40457	0.665972
azo1301		(GenBank) hypothetical membrane protein	16.659	-1.4432	1.13667	-1.26968	0.204198	0.451935
azo1302		(GenBank) conserved hypothetical membrane protein	195.743	-1.31902	0.603116	-2.18701	0.0287419	0.135286
azo1303		(GenBank) conserved hypothetical protein	62.4372	-0.15967	1.16138	-0.137483	0.890649	0.957115
azo1304		(GenBank) conserved hypothetical protein	1855.39	0.106417	0.29245	0.363882	0.715946	0.872273
azo1305		(GenBank) conserved hypothetical protein	756.275	-0.0108412	0.347088	-0.0312347	0.975082	0.988513
azo1306		(GenBank) hypothetical secreted protein	42.4205	0.816043	1.14678	0.711598	0.476714	0.71946
azo1307		(GenBank) probable vgr related protein	166.935	0.85141	0.71587	1.18934	0.234307	0.493082
azo1308		(GenBank) conserved hypothetical protein	235.372	0.792635	0.748833	1.05849	0.28983	0.555586
azo1309		(GenBank) conserved hypothetical protein	106.002	0.571972	0.993543	0.575689	0.564825	0.784748
azo1310		(GenBank) conserved hypothetical protein	1.91345	-2.8139	3.92498	-0.71692	0.473423	NA
azo1312		(GenBank) tRNA (uracil-5-)-methyltransferase	98.4009	1.3709	1.11901	1.2251	0.220538	0.475267
azo1313	phnA	(GenBank) putative phosphonoacetate hydrolase protein	798.375	-0.185544	0.585101	-0.317115	0.751156	0.892019
azo1314		(GenBank) conserved hypothetical protein	148.7	0.120652	0.856085	0.140935	0.887921	0.956398
azo1315		(GenBank) conserved hypothetical membrane protein	40.873	-6.49707	1.37795	-4.71504	2.41664e-06	6.52767e-05
azo1316		(GenBank) putative ATP binding protein	1.86564	-3.924	3.92321	-1.0002	0.317213	NA
azo1317		(GenBank) conserved hypothetical protein	73.0039	-1.81724	0.891339	-2.03877	0.0414726	0.170871
azo1318		(GenBank) conserved hypothetical membrane protein	86.1923	1.06292	0.674867	1.57501	0.115254	0.320046
azo1319		(GenBank) putative methyltransferase	8.54306	-0.816865	2.18734	-0.373451	0.708812	0.870028
azo1320		(GenBank) putative AraC-family transcriptional regulator	131.622	-0.0947855	0.637256	-0.14874	0.881759	0.952715
azo1321		(GenBank) conserved hypothetical protein	16439.4	0.0505597	0.224858	0.224852	0.822095	0.929226
azo1322		(GenBank) hypothetical protein	5804.44	0.298822	0.266161	1.12271	0.26156	0.52246
azo1323		(GenBank) probable protein kinase	91167.7	0.584166	0.213514	2.73596	0.00621994	0.0469359
azo1324		(GenBank) conserved hypothetical GTP binding protein	2954.12	0.165081	0.228889	0.721227	0.47077	0.714334
azo1325		(GenBank) hypothetical membrane protein	34970.7	0.38734	0.171752	2.25523	0.0241191	0.120697
azo1326		(GenBank) Hypothetical protein	1747.95	0.394958	0.242885	1.62611	0.103925	0.299803
azo1327	hflX2	(GenBank) probable GTP-binding protein HflX	1910.22	-0.650459	0.212476	-3.06133	0.00220357	0.0212061
azo1328		(GenBank) conserved hypothetical protein	42.1027	-4.70644	1.09974	-4.2796	1.87231e-05	0.000410824
azo1329	aapM	(GenBank) putative amino acid permease	8.47164	-5.10711	2.57321	-1.98472	0.0471756	0.185349
azo1330	aapQ	(GenBank) putative amino acid permease	5.99787	-5.60855	3.90429	-1.43651	0.150858	0.381478
azo1331	aapJ	(GenBank) putative amino acid-binding protein	73.5902	0.624927	0.765393	0.816479	0.414226	0.672866
azo1332	cbl_1	(GenBank) putative HTH-type transcriptional regulator cbl	308.225	-0.155743	0.527309	-0.295355	0.767723	0.903204
azo1333	cysA	(GenBank) putative sulfate transport ATP-binding protein	35.6212	-1.28453	1.06882	-1.20183	0.229429	0.486055
azo1334	cysW	(GenBank) putative sulfate transport system permease protein	342.072	0.159045	0.384303	0.413854	0.678981	0.858267
azo1335	cysT	(GenBank) sulfate transport system permease protein probably	31.2615	-1.34648	1.10443	-1.21916	0.222782	0.477505
azo1336	cysP	(GenBank) putative sulfate transport system substrate-binding protein	436.733	-0.691187	0.496748	-1.39142	0.164098	0.39929
azo1337		(GenBank) conserved hypothetical peptidoglycan-binding protein	301.955	-0.559496	0.39207	-1.42703	0.153572	0.386841
azo1338		(GenBank) Short-chain dehydrogenase family protein	20.6771	-2.36684	1.69311	-1.39792	0.162137	0.398139
azo1340	ccoS	(GenBank) conserved hypothetical cytochrome oxidase maturation protein	4.18663	-4.04878	3.42414	-1.18242	0.237039	NA
azo1343	ccoQ	(GenBank) Cbb3-type cytochrome oxidase, subuni	3763.61	0.978139	0.258728	3.78056	0.000156473	0.00246906
azo1345	ccoG	(GenBank) putative iron-sulfur 4Fe-4S ferredoxin transmembrane protein	29099.7	0.872256	0.174828	4.98922	6.06233e-07	1.92136e-05
azo1346	ccoH	(GenBank) conserved hypothetical membrane protein.	9128.85	1.03175	0.168773	6.11323	9.76374e-10	7.25263e-08
azo1347		(GenBank) hypothetical membrane protein	2199.35	1.12926	0.310447	3.63754	0.000275253	0.00380393
azo1348		(GenBank) probable transmemebrane Protein	25887.7	1.70865	0.177398	9.63168	5.87597e-22	1.39672e-18
azo1349		(GenBank) putative universal stress protein f	1169.28	0.99765	0.295788	3.37286	0.00074392	0.00897613
azo1350	phbC2	(GenBank) probable poly-beta-hydroxybutyrate synthase	7511.8	1.18008	0.252267	4.67788	2.89851e-06	7.65529e-05
azo1351	fnr	(GenBank) probable fumarate and nitrate reduction regulatory protein	3517.34	1.35519	0.177344	7.64158	2.14564e-14	4.63654e-12
azo1352	hemN	(GenBank) coproporphyrinogen oxidase	7612.5	0.915021	0.244418	3.74368	0.000181348	0.00276016
azo1354	copY	(GenBank) putative regulatory protein	93.2277	1.61066	0.769501	2.09312	0.0363381	0.157047
azo1355	copA	(GenBank) putative Cu2+ transporting ATPase	215.779	0.403194	0.858434	0.469685	0.63858	0.835859
azo1356	copZ	(GenBank) conserved hypothetical copper chaperon	2.68544	-4.44955	3.9182	-1.13561	0.256119	NA
azo1357		(GenBank) EAL/GGDEF/PAS/PAC-domain containing signalling protein	286.218	-0.551469	0.491191	-1.12272	0.261558	0.52246
azo1359		(GenBank) conserved hypothetical protein	675.464	0.741495	0.340953	2.17478	0.029647	0.137566
azo1361	glnB	(GenBank) PII-like signal transmitter protein GlnB	78.7527	-1.77452	1.42061	-1.24913	0.211618	0.460638
azo1362		(GenBank) hypothetical protein	133.787	3.80928	1.38597	2.74846	NA	NA
azo1364	vfr	(GenBank) probable cyclic AMP receptor protein	403.961	0.585163	0.559649	1.04559	0.295751	0.562554
azo1365	FtsK	(GenBank) putative cell division protein	5.98375	-5.60512	2.99236	-1.87315	0.0610482	0.21594
azo1367		(GenBank) conserved hypothetical protein	229.677	0.599217	0.946295	0.633224	0.526587	0.753744
azo1368		(GenBank) conserved hypothetical protein	231.963	-0.656169	1.32939	-0.493587	NA	NA
azo1370		(GenBank) putative aerotaxis receptor protein	20.7388	-7.39885	1.97267	-3.75068	0.000176354	0.00270448
azo1371	lpdA	(GenBank) dihydrolipoamide dehydrogenase	10.7354	-6.44871	2.25137	-2.86434	0.00417876	0.0346095
azo1372	pdhB	(GenBank) probable dihydrolipoamide acetyltransferase	4.64813	-5.24064	3.02257	-1.73383	0.0829474	NA
azo1373	pdhA	(GenBank) pyruvate dehydrogenase	24.6905	-4.70922	1.76832	-2.66311	0.00774225	0.0554317
azo1374		(GenBank) extracellular ligand binding protein	166.506	-1.24609	0.716041	-1.74026	0.0818142	0.260338
azo1375		(GenBank) putative two-component sensor kinase	680.746	1.18534	0.429158	2.76202	0.00574457	0.0440479
azo1376	fixJ2	(GenBank) probable transcriptional regulatory protein	115.108	-0.418687	0.785872	-0.532767	0.594195	0.804329
azo_tRNA_0029	tRNA-Ala	(GenBank) tRNA-Ala	4.93247	-5.32734	3.12314	-1.70577	0.0880513	NA
azo1383	greA	(GenBank) putative transcription elongation factor	270.5	2.20594	0.916578	2.40671	0.0160969	0.0920756
azo1384		(GenBank) conserved hypothetical membrane protein	14.5452	-4.38811	1.60308	-2.73729	0.00619471	0.0468944
azo1385		(GenBank) conserved hypothetical protein	65.126	-1.9991	0.724082	-2.76087	0.00576468	0.0440599
azo1386	FtsJ	(GenBank) ribosomal RNA large subunit methyltransferase j	2268.36	-0.24608	0.337858	-0.728354	0.466397	0.711638
azo1388	folP	(GenBank) dihydropteroate synthase	4.37052	2.37423	3.78707	0.62693	0.530705	NA
azo1390	pstS2	(GenBank) probable phosphate-binding periplasmic protein	18.8329	-1.47067	1.63291	-0.900646	0.367776	0.639119
azo1391	pstC	(GenBank) phosphate transport system permease protein probable.	44.33	-0.789269	0.925378	-0.852915	0.393706	0.658115
azo1392		(GenBank) phosphate transport system permease protein probable.	1.09457	-1.879	3.94152	-0.476719	0.633562	NA
azo1393	pstB	(GenBank) phosphate transport ATP-binding protein probable.	27.3106	-7.79663	2.03555	-3.83024	0.000128018	0.00209862
azo1395	secG	(GenBank) preprotein translocase SecG subunit	221.004	-1.32195	0.607872	-2.17473	0.0296507	0.137566
azo1396	nuoA	(GenBank) putative NADH-ubiquinone oxidoreductase chain A	42.5839	-8.43718	1.61935	-5.21022	1.88621e-07	7.2315e-06
azo1397	nuoB2	(GenBank) putative NADH-ubiquinone oxidoreductase chain B	20.937	-2.06496	1.52916	-1.35039	0.176892	0.419632
azo1398	nuoC	(GenBank) respiratory-chain NADH dehydrogenase, chain C probable.	129.948	-2.80546	0.535074	-5.24312	1.57882e-07	6.15222e-06
azo1399	nuoD	(GenBank) putative NADH-ubiquinone oxidoreductase chain D	39.008	-8.31	1.67126	-4.97229	6.61654e-07	2.06941e-05
azo1400	nuoE	(GenBank) putative NADH-ubiquinone oxidoreductase chain E	6.34521	-1.90808	2.14821	-0.88822	0.374423	0.642601
azo1401	nuoF	(GenBank) putative NADH-ubiquinone oxidoreductase chain F	57.6323	-3.27837	0.978748	-3.34955	0.000809419	0.00966829
azo1402	nuoG	(GenBank) putative NADH-ubiquinone oxidoreductase chain G	0.368438	-1.57616	3.98974	-0.395053	0.692804	NA
azo1405	nuoJ	(GenBank) NADH-ubiquinone oxidoreductase, chain J probable.	35.5713	-5.69576	1.27199	-4.47782	7.54083e-06	0.000179246
azo1406	nuoK	(GenBank) putative NADH-ubiquinone oxidoreductase, chain K	22.8001	-6.55922	1.73809	-3.77381	0.000160771	0.00249772
azo1407	nuoL	(GenBank) NADH-ubiquinone oxidoreductase, chain L probable.	79.8295	-9.34375	1.4205	-6.5778	4.77463e-11	5.52381e-09
azo1408	nuoM	(GenBank) putative NADH-ubiquinone oxidoreductase, chain M	5.16649	-4.366	2.41784	-1.80575	0.0709579	NA
azo1409	nuoN	(GenBank) NADH-ubiquinone oxidoreductase, chain N probable.	32.2698	2.07393	0.852895	2.43164	0.0150307	0.0882172
azo1410		(GenBank) ADP-ribose diphosphatase	72.0503	0.508304	1.01516	0.500712	0.616574	0.823369
azo1412	hoxF	(GenBank) probable hydrogen dehydrogenase, alpha subunit	79.5599	-1.08932	0.860536	-1.26586	0.205562	0.453318
azo1413	hoxU	(GenBank) probable hydrogen dehydrogenase, gamma subunit	10.0565	-0.816425	1.69609	-0.481358	0.630262	0.831373
azo1414	hoxY	(GenBank) probable hydrogen dehydrogenase, delta subunit	0.691982	-0.989641	3.97089	-0.249224	0.803188	NA
azo1415	hoxH	(GenBank) probable hydrogen dehydrogenase, beta subunit	30.4538	0.063754	2.06916	0.0308116	0.97542	0.988513
azo1416		(GenBank) conserved hypothetical protein	0.812701	-1.29785	3.95864	-0.327852	0.743023	NA
azo1417		(GenBank) conserved hypothetical protein	17.9923	-0.109183	1.33573	-0.0817407	0.934853	0.976192
azo1418	czcD2	(GenBank) putative cobalt-zinc-cadmium resistance protein	96.8666	-0.968807	1.25468	-0.772153	0.440024	0.696827
azo1419		(GenBank) conserved hypothetical protein	9.95346	2.4836	1.78819	1.38889	0.164866	0.399884
azo1420		(GenBank) conserved hypothetical membrane protein	311.439	-0.120307	0.585677	-0.205415	0.837248	0.936761
azo1421		(GenBank) probable carboxylesterase	4.52186	-5.20192	2.94679	-1.76528	0.0775159	NA
azo1422		(GenBank) probable O-acetylhomoserine aminocarboxypropyltransferase	6.46419	-5.71764	2.73854	-2.08784	0.036812	0.158519
azo1423		(GenBank) conserved hypothetical protein	2.2871	-2.00606	3.07346	-0.652703	0.513948	NA
azo1424	greB	(GenBank) putative transcription elongation factor	179.007	1.10879	0.508915	2.17874	0.0293513	0.137069
azo1425	htpG	(GenBank) probable chaperon protein HtpG	216.12	-1.63995	0.447958	-3.66094	0.000251296	0.0035345
azo1426	yadQ	(GenBank) putative chloride channel protein	39.042	0.614741	1.79038	0.343357	0.73133	0.88108
azo1427	mexR	(GenBank) putative MarR-family transcriptional regulator	7.21221	-5.87459	2.57978	-2.27717	0.0227763	0.115682
azo1428		(GenBank) conserved hypothetical flavoprotein	16.1972	-3.27519	1.90036	-1.72346	0.0848061	0.265054
azo1429		(GenBank) conserved hypothetical protein	10.5439	2.68786	1.75919	1.5279	0.126538	0.338348
azo1430		(GenBank) conserved hypothetical secreted protein	34.8848	4.02228	2.24987	1.78778	NA	NA
azo1431		(GenBank) conserved hypothetical protein	104.175	-1.16788	1.09665	-1.06496	0.286896	0.552337
azo1433		(GenBank) conserved hypothetical cytochrome c-type protein	0.569169	-0.559847	3.9929	-0.14021	0.888494	NA
azo1434		(GenBank) conserved hypothetical protein	79.5475	0.443798	1.8738	0.236843	NA	NA
azo1435	nth	(GenBank) DNA-(apurinic or apyrimidinic site) lyase	10.4139	-0.787666	1.74169	-0.452244	0.651094	0.842791
azo1436	rnfE2	(GenBank) probable electron transport complex protein RnfE	2.36419	-4.26544	3.87308	-1.1013	0.270765	NA
azo1438	rnfD2	(GenBank) putative electron transport complex protein RnfD	35.6532	2.418	1.3406	1.80367	0.071283	0.239371
azo1439	rnfC2	(GenBank) putative electronen transport complex protein RnfC	5.75357	4.51242	2.55466	1.76635	0.0773371	0.250109
azo1440	rnfB2	(GenBank) probable electron transport complex protein RnfB	0.245625	-0.987653	4.03087	-0.245022	0.806439	NA
azo1441	rnfA2	(GenBank) probable electron transport complex promplex protein RnfA	1320.36	1.63357	0.344663	4.73962	2.14118e-06	5.8501e-05
azo1442		(GenBank) putative nuclease	50.8955	2.53147	1.00035	2.53058	0.0113875	0.0731571
azo1443		(GenBank) conserved hypothetical NUDIX hydrolase	119.931	-2.04434	0.805571	-2.53775	0.0111567	0.0720638
azo1444	mmoQ	(GenBank) probable response regulator	25.2522	-2.6116	1.44853	-1.80293	0.0713985	0.239371
azo1445		(GenBank) EAL/GGDEF-domain containing signaling protein	31.4275	-0.852267	0.968664	-0.879837	0.378947	0.647107
azo1446	flhD	(GenBank) flagellar transcriptional activator FlhD	27.8984	0.215091	1.40375	0.153226	0.87822	0.952452
azo1447	flhC	(GenBank) flagellar transcriptional activator FlhC	193.823	1.07818	1.30014	0.82928	0.406946	0.667067
azo1448	motA2	(GenBank) flagellar motor protein MotA	10.7767	-2.53401	1.98049	-1.27949	0.200725	0.447163
azo1449	motB2	(GenBank) flagellar motor protein MotB	5.8333	-5.5687	2.71783	-2.04895	0.040467	0.168711
azo1450	cheY2	(GenBank) putative chemotaxis response regulator	0.211085	-0.797771	4.04802	-0.197077	0.843767	NA
azo1451	cheA2	(GenBank) chemotaxis protein cheA	12.305	-2.5561	2.26206	-1.12999	0.258482	0.521273
azo1452	cheW2	(GenBank) positive regulator of CheA protein activity	9.66312	-4.40499	2.27979	-1.93219	0.0533357	0.198857
azo1453	tsr	(GenBank) putative serine chemoreceptor protein	16.8469	-2.32212	2.27489	-1.02077	0.307366	0.57483
azo1454	tcp	(GenBank) putative citrate chemoreceptor protein	9.89116	-2.68945	1.63664	-1.64327	0.100327	0.294554
azo1455	cheR2	(GenBank) chemotaxis protein methyltransferase	33.5056	-5.63464	1.50564	-3.74235	0.000182307	0.00276016
azo1457		(GenBank) methyl accepting chemotaxis protein	13.6582	-5.80958	2.23966	-2.59396	0.00948778	0.0648059
azo1458	cheV1	(GenBank) probable chemotaxis protein CheV-like	66.7036	0.261763	1.06835	0.245016	0.806444	0.92384
azo1459	cheV2	(GenBank) probable chemotaxis protein CheV-like	24.6661	-0.978462	1.12833	-0.867178	0.385844	0.651461
azo1460	cheY3	(GenBank) chemotaxis response regulator	8.41274	-1.71937	1.9387	-0.886866	0.375151	0.643387
azo1461	cheZ	(GenBank) chemotaxis protein CheZ	20.4247	-3.38246	1.95392	-1.73112	0.0834307	0.262651
azo1462	cheA3	(GenBank) chemotaxis protein cheA	1.36476	-2.26333	3.56584	-0.634725	0.525608	NA
azo1464	tal	(GenBank) putative transaldolase	221.266	1.50823	0.600494	2.51164	0.012017	0.0759149
azo1465		(GenBank) hypothetical protein	11.7694	-1.7613	1.76754	-0.996465	0.319024	0.585575
azo1467	xseA	(GenBank) Exodeoxyribonuclease VII	14.2499	-5.87277	3.00789	-1.95246	NA	NA
azo1474	pfkA	(GenBank) putative 6-phosphofructokinase	0.982501	-2.99602	3.93799	-0.7608	0.446776	NA
azo1476		(GenBank) conserved hypothetical membrane protein	27.5758	-0.81745	1.34175	-0.609242	0.542364	0.766468
azo1478		(GenBank) probable MerR-family transcriptional regulator	1.68868	-3.783	3.92489	-0.963849	0.335122	NA
azo1481		(GenBank) conserved hypothetical membrane protein	0.47398	-1.94454	3.9712	-0.48966	0.624375	NA
azo1482	yfcK	(GenBank) D-amino-acid oxidase	13.2125	-0.0107719	1.84816	-0.00582846	0.99535	0.998289
azo1483		(GenBank) 5'-nucleotidase	32.2814	0.842116	0.970758	0.867483	0.385678	0.651461
azo1484	nucH	(GenBank) putative extracellular nuclease	53.5477	0.377086	0.992777	0.379829	0.704072	0.868039
azo1485		(GenBank) conserved hypothetical membrane protein	67.9671	0.0943308	0.76189	0.123812	0.901464	0.963048
azo1486		(GenBank) conserved hypothetical signaling protein	49.4799	0.137204	1.48305	0.0925147	0.926289	0.972951
azo1488		(GenBank) conserved hypothetical protein	2.30078	1.96626	3.36745	0.583902	0.559286	NA
azo1489		(GenBank) conserved hypothetical protein	1.72785	-2.65907	3.48291	-0.763463	0.445187	NA
azo1490		(GenBank) conserved hypothetical signaling protein	111.172	-1.22494	1.41442	-0.866035	0.386471	0.651981
azo1491	divK	(GenBank) probable polar differentiation response regulator	2.74142	1.27958	3.79656	0.337037	0.736089	NA
azo1492	divJ	(GenBank) putative histidine protein kinase	60.2628	0.130936	0.818897	0.159894	0.872965	0.951776
azo1493		(GenBank) conserved hypothetical membrane protein	67.2479	0.0594847	1.39989	0.0424925	0.966106	0.986978
azo1494		(GenBank) conserved hypothetical protein	44.7848	-3.99483	1.29148	-3.09321	0.00198001	0.019529
azo1495		(GenBank) conserved hypothetical protein	1.04835	-1.78374	3.94388	-0.45228	0.651067	NA
azo1496		(GenBank) Hypothetical protein	43.6449	0.869095	1.29017	0.673627	0.500549	0.73565
azo1497	prfB	(GenBank) peptide chain release factor	0.122813	-0.0105119	4.08047	-0.00257614	0.997945	NA
azo1498		(GenBank) conserved hypothetical membrane protein	46.2874	3.14944	1.70191	1.85053	0.0642366	0.223558
azo1499		(GenBank) probable HIT family protein	12.8002	-6.70316	3.21874	-2.08255	0.0372927	0.159744
azo1500		(GenBank) hypothetical secreted protein	0.316627	-1.37759	4.00184	-0.34424	0.730665	NA
azo1501		(GenBank) hypothetical protein	6.45842	-5.71546	2.75608	-2.07377	0.038101	0.162015
azo1502		(GenBank) hypothetical membrane protein	16.691	2.06942	2.39161	0.865281	0.386885	0.652216
azo1504	moxY	(GenBank) putative two-component sensor histidine kinase	2.07679	1.7591	3.83047	0.45924	0.646062	NA
azo1505	recJ	(GenBank) single-stranded-DNA-specific exonuclease	36.6836	-0.58537	2.01301	-0.290794	0.771209	0.904298
azo1506		(GenBank) conserved hypothetical protein	0.810588	0.304594	3.94664	0.0771781	0.938482	NA
azo1507		(GenBank) conserved hypothetical protein	23.2144	-1.83423	1.04568	-1.7541	0.0794141	0.255091
azo1508		(GenBank) hypothetical membrane protein	2.35653	-4.26085	3.91979	-1.08701	0.277032	NA
azo1511		(GenBank) conserved hypothetical membrane protein	3.99142	-5.02229	3.91445	-1.28301	0.199488	NA
azo1512	comA	(GenBank) putative DNA uptake/competence protein	32.6049	1.51587	2.15838	0.702316	NA	NA
azo1513		(GenBank) probable hydrolase	17.32	-3.57924	1.34909	-2.65307	0.00797624	0.0564272
azo1514		(GenBank) conserved hypothetical protein	66.6453	-1.01802	0.932915	-1.09123	0.275172	0.537602
azo1515		(GenBank) conserved hypothetical protein	3.74396	-0.860913	1.99774	-0.430943	0.66651	NA
azo1516	yjeQ	(GenBank) probable GTPase	9.63554	-6.29266	3.33975	-1.88417	0.0595415	0.212827
azo1517		(GenBank) putative metalloprotease	1.63729	-3.73552	3.9255	-0.951605	0.341297	NA
azo1522		(GenBank) conserved hypothetical protein	10.8275	-6.46077	2.36468	-2.7322	0.00629128	0.0471616
azo1523	yggH	(GenBank) tRNA (guanine-N7-)-methyltransferase	9.90425	-6.33242	3.3342	-1.89923	0.0575342	0.209111
azo1524		(GenBank) conserved hypothetical protein	0.854702	-2.79487	3.94264	-0.708883	0.478397	NA
azo1525		(GenBank) conserved hypothetical protein	0.223568	1.91304	4.08047	0.468828	0.639192	NA
azo1526		(GenBank) probable Ferredoxin	30.1371	-7.93788	2.81111	-2.82375	0.00474653	0.0383265
azo1529		(GenBank) NAD-binding domain of the Kef-type K+ transport system fused to a uncharacterized conserved domain	94.1178	0.602101	0.801161	0.751536	0.45233	0.703841
azo1530		(GenBank) conserved hypothetical membrane protein	4.18025	-5.08936	3.38604	-1.50304	0.132829	NA
azo1531		(GenBank) hypothetical secreted protein	6.31212	-2.21734	2.43564	-0.910373	0.362626	0.632865
azo1532		(GenBank) conserved hypothetical protein	74.4272	-3.04277	1.05575	-2.88208	0.00395061	0.0333
azo1533	acnA	(GenBank) probable aconitate hydratase	129.702	-0.432957	0.85808	-0.504565	0.613864	0.820919
azo1535		(GenBank) conserved hypothetical signaling protein	106.372	1.84233	1.20539	1.52842	0.126409	0.338348
azo1536		(GenBank) conserved hypothetical secreted protein	1.48628	1.60892	3.86592	0.41618	0.677278	NA
azo1537		(GenBank) conserved hypothetical protein	1.81227	-3.88115	3.9237	-0.989156	0.322587	NA
azo1538	ptsp	(GenBank) putative phosphoenolpyruvate-protein phosphotransferase	2.31743	1.16627	3.36149	0.346951	0.728628	NA
azo1539	acoA1	(GenBank) putative acetion dehydrogenase, alpha subunit	10.8886	-6.46903	3.25255	-1.98891	0.0467114	0.184417
azo1540	acoB1	(GenBank) probable acetoin dehydrogenase, beta subunit	4.59159	-4.18741	2.62511	-1.59513	0.110682	NA
azo1541	gst	(GenBank) putative glutathione transferase	2.79216	-2.35648	3.8722	-0.608564	0.542813	NA
azo1542		(GenBank) putative membrane transport protein	0.351168	-1.51243	3.99345	-0.378728	0.70489	NA
azo1543		(GenBank) transcriptional regulator, LysR family	27.4414	-5.29591	1.99036	-2.66078	0.00779592	0.0554818
azo1544		(GenBank) GGDEF/EAL/PAC/PAS-domain containing protein	88.0849	0.247795	0.696807	0.355614	0.722129	0.875766
azo1545		(GenBank) hypothetical protein	54.0373	-6.29499	1.70493	-3.69222	0.000222304	0.00320253
azo1546	citE	(GenBank) putative citrate lyase beta chain	93.3245	2.40973	1.57507	1.52992	0.126038	0.338348
azo1548	frlR	(GenBank) putative GntR-family transcriptional regulator	72.7115	-0.884636	1.13	-0.782863	0.433708	0.692359
azo1558		(GenBank) conserved hypothetical	114.357	-1.51821	0.823972	-1.84255	0.0653952	0.226265
azo1559	afg	(GenBank) probable ATPase	51.5637	-0.035315	1.1757	-0.0300373	0.976037	0.988513
azo1560	yoaA	(GenBank) probable ATP-dependent helicase	59.8959	0.973589	0.869179	1.12013	0.26266	0.52272
azo1562	moeA1	(GenBank) molybdopterin cofactor biosynthesis protein	8.83181	-1.10123	2.31923	-0.474824	0.634913	0.834864
azo1563	moaD	(GenBank) molybdopterin converting factor, subunit	3.42919	-4.8033	3.33799	-1.43898	0.150157	NA
azo1564	moaE	(GenBank) molybdenum cofactor biosynthesis protein E	1.79422	-3.87032	3.92383	-0.986363	0.323955	NA
azo1565	phaP	(GenBank) putative phasin protein	20.472	-1.0281	1.60285	-0.641422	0.521249	0.749862
azo1566	clpB1	(GenBank) probable ATP-dependent Clp protease, ATP-binding subunit ClpB	231.155	0.163816	0.752557	0.217679	0.827679	0.932856
azo1567		(GenBank) GGDEF/EAL-domain containing protein	75.5038	-0.444812	1.03526	-0.429661	0.667442	0.853421
azo1568	ppiD	(GenBank) putative peptidyl-prolyl cis-trans isomerase	41.9227	-1.10981	0.918689	-1.20804	0.227031	0.482695
azo1570		(GenBank) conserved hypothetical membrane protein	19.7124	-0.585196	1.38408	-0.422803	0.672439	0.854433
azo1571		(GenBank) conserved hypothetical protein	111.508	-0.279147	0.899473	-0.310345	0.756299	0.894834
azo1572	appB	(GenBank) putative Oligopeptide ABC transporter, permease protein	102.759	-0.722545	0.592648	-1.21918	0.222776	0.477505
[truncated: 1,996 more rows]

## Sheet: Nmae_resSig
entry	name	definition	baseMean	log2FoldChange	lfcSE	stat	pvalue	padj
[truncated: 433 more rows]

[truncated: 2 more sheets: NF_res, NF_resSig]
